# Supplementary material for: The platelet transcriptome and proteome in Alzheimer’s disease and aging: an exploratory cross-sectional study
Source: Front Mol Biosci. 2023 Jun 30;10:1196083. doi: 10.3389/fmolb.2023.1196083 (PMC10348715; doi:10.3389/fmolb.2023.1196083)
Supplement: Supplementary file 1 [file Table2.XLSX]

## Sheet: Index
AD versus Old		(p<0.05)	Downregulated	Upregulated
T1	Differential Expression Analysis	849	385	464
T2	Filtered T1 to include p<0.05 and exclude pseudogene and novel gene > > Differential expressed messenger RNA transcripts in AD versus Old (DETs)	758	339	419
T3	Comparison T2 with Supernat et al. 2021 >> platelet DETs in AD versus Old	110	30	80
T4	GO term and functional analysis of platelet DETs in AD versus Old samples
T5	List of transcripts associated to pathways depicted on Figure 5F
AD versus Young
T6	Differential Expression Analysis	799	417	382
T7	Filtered T6 to include p<0.05 and exclude pseudogene and novel gene >> Differential expressed messenger RNA transcripts in AD versus Young samples (DETs)	706	361	345
T8	Comparison T7 with Supernat et al. 2021 >> platelet DETs in AD versus Young samples	94	30	64
T9	GO term and functional analysis of platelet DETs in AD versus Young samples
T10	List of transcripts associated to pathways depicted on Figure 5G
Old versus Young
T11	Differential Expression Analysis	833	471	362
T12	Filtered T11 to include p<0.05 and exclude pseudogene and novel gene > > Differential expressed messenger RNA transcripts in Old versus Young samples (DETs)	732	411	321
T13	Comparison T12 with Supernat et al. 2021 >> platelet DETs in Old versus Young samples	115	65	50
T14	GO term and functional analysis of platelet DETs in Old versus Young samples
T15	List of transcripts associated to pathways depicted on Figure 5H

## Sheet: T1
Ensembl_gene_ID	Mean_expression	log2_Fold_Change	adj_p_value	p_value	Gene_name	Gene_description
ENSG00000234127	11.2627	-22.363	1.39482e-05	5.2766e-10	TRIM26	tripartite motif containing 26 [Source:HGNC Symbol;Acc:HGNC:12962]
ENSG00000170075	18.244	-1.48535	0.00911019	6.89278e-07	GPR37L1	G protein-coupled receptor 37 like 1 [Source:HGNC Symbol;Acc:HGNC:14923]
ENSG00000196922	80.0381	0.792379	0.0441659	5.0124e-06	ZNF252P	zinc finger protein 252, pseudogene [Source:HGNC Symbol;Acc:HGNC:13046]
ENSG00000077984	493.587	-3.02823	0.098476	1.49014e-05	CST7	cystatin F [Source:HGNC Symbol;Acc:HGNC:2479]
ENSG00000182752	18.6535	1.9586	0.208752	3.94855e-05	PAPPA	pappalysin 1 [Source:HGNC Symbol;Acc:HGNC:8602]
ENSG00000140323	40.8587	-2.94521	0.385684	8.75426e-05	DISP2	dispatched RND transporter family member 2 [Source:HGNC Symbol;Acc:HGNC:19712]
ENSG00000170448	96.2744	0.687155	0.453531	0.000129271	NFXL1	nuclear transcription factor, X-box binding like 1 [Source:HGNC Symbol;Acc:HGNC:18726]
ENSG00000174796	65.6113	0.629894	0.453531	0.000137257	THAP6	THAP domain containing 6 [Source:HGNC Symbol;Acc:HGNC:23189]
ENSG00000182021	8.03503	-1.75843	0.514867	0.000175297		methylenetetrahydrofolate dehydrogenase (NADP+ dependent) 1-like (MTHFD1L) pseudogene
ENSG00000118961	69.7832	0.994564	0.544859	0.000236385	LDAH	lipid droplet associated hydrolase [Source:HGNC Symbol;Acc:HGNC:26145]
ENSG00000138061	129.034	0.786642	0.544859	0.000261892	CYP1B1	cytochrome P450 family 1 subfamily B member 1 [Source:HGNC Symbol;Acc:HGNC:2597]
ENSG00000166165	94.1898	-0.77982	0.544859	0.000266789	CKB	creatine kinase B [Source:HGNC Symbol;Acc:HGNC:1991]
ENSG00000136750	6.62239	-2.03634	0.544859	0.00028386	GAD2	glutamate decarboxylase 2 [Source:HGNC Symbol;Acc:HGNC:4093]
ENSG00000165507	21.421	1.40147	0.544859	0.000288569	DEPP1	DEPP1 autophagy regulator [Source:HGNC Symbol;Acc:HGNC:23355]
ENSG00000154096	5.78898	1.52484	0.559537	0.00031751	THY1	Thy-1 cell surface antigen [Source:HGNC Symbol;Acc:HGNC:11801]
ENSG00000163516	134.386	-0.627845	0.568383	0.000344031	ANKZF1	ankyrin repeat and zinc finger peptidyl tRNA hydrolase 1 [Source:HGNC Symbol;Acc:HGNC:25527]
ENSG00000111241	11.3796	1.86586	0.637202	0.000409792	FGF6	fibroblast growth factor 6 [Source:HGNC Symbol;Acc:HGNC:3684]
ENSG00000117791	4.58798	2.53178	0.657591	0.000462199	MTARC2	mitochondrial amidoxime reducing component 2 [Source:HGNC Symbol;Acc:HGNC:26064]
ENSG00000011347	15.6689	-1.32061	0.657591	0.000472657	SYT7	synaptotagmin 7 [Source:HGNC Symbol;Acc:HGNC:11514]
ENSG00000175087	76.3997	-0.634291	0.660653	0.000539746	PDIK1L	PDLIM1 interacting kinase 1 like [Source:HGNC Symbol;Acc:HGNC:18981]
ENSG00000156345	8.01185	-1.32695	0.660653	0.000548344	CDK20	cyclin dependent kinase 20 [Source:HGNC Symbol;Acc:HGNC:21420]
ENSG00000034533	45.9885	0.807317	0.660653	0.000551827	ASTE1	asteroid homolog 1 [Source:HGNC Symbol;Acc:HGNC:25021]
ENSG00000156273	988.298	0.530912	0.660653	0.000594979	BACH1	BTB domain and CNC homolog 1 [Source:HGNC Symbol;Acc:HGNC:935]
ENSG00000173588	50.0975	1.03858	0.660653	0.000599821	CEP83	centrosomal protein 83 [Source:HGNC Symbol;Acc:HGNC:17966]
ENSG00000139209	8.38916	-2.79236	0.716224	0.000701271	SLC38A4	solute carrier family 38 member 4 [Source:HGNC Symbol;Acc:HGNC:14679]
ENSG00000251046	20.9536	1.20998	0.716224	0.000704852	ZNF969P	zinc finger protein 969, pseudogene [Source:HGNC Symbol;Acc:HGNC:44211]
ENSG00000077522	9.83856	-1.96604	0.716224	0.000745901	ACTN2	actinin alpha 2 [Source:HGNC Symbol;Acc:HGNC:164]
ENSG00000107290	1503.84	0.279664	0.716224	0.000758655	SETX	senataxin [Source:HGNC Symbol;Acc:HGNC:445]
ENSG00000109819	11.5719	2.27999	0.749319	0.000837453	PPARGC1A	PPARG coactivator 1 alpha [Source:HGNC Symbol;Acc:HGNC:9237]
ENSG00000133226	823.688	0.257829	0.749319	0.000850403	SRRM1	serine and arginine repetitive matrix 1 [Source:HGNC Symbol;Acc:HGNC:16638]
ENSG00000130699	113.989	-0.89859	0.776826	0.000911008	TAF4	TATA-box binding protein associated factor 4 [Source:HGNC Symbol;Acc:HGNC:11537]
ENSG00000117620	165.704	0.556975	0.82423	0.0010022	SLC35A3	solute carrier family 35 member A3 [Source:HGNC Symbol;Acc:HGNC:11023]
ENSG00000068615	33.2798	-1.87486	0.82423	0.00102896	REEP1	receptor accessory protein 1 [Source:HGNC Symbol;Acc:HGNC:25786]
ENSG00000101076	11.0641	-1.2063	0.825848	0.00106222	HNF4A	hepatocyte nuclear factor 4 alpha [Source:HGNC Symbol;Acc:HGNC:5024]
ENSG00000196678	49.7975	0.684933	0.877492	0.00116185	ERI2	ERI1 exoribonuclease family member 2 [Source:HGNC Symbol;Acc:HGNC:30541]
ENSG00000197124	7.48477	-1.63056	0.882818	0.00120229	ZNF682	zinc finger protein 682 [Source:HGNC Symbol;Acc:HGNC:28857]
ENSG00000007174	4.32803	2.8029	0.957572	0.00134033	DNAH9	dynein axonemal heavy chain 9 [Source:HGNC Symbol;Acc:HGNC:2953]
ENSG00000119673	17.8694	-0.926906	1	0.00146783	ACOT2	acyl-CoA thioesterase 2 [Source:HGNC Symbol;Acc:HGNC:18431]
ENSG00000181982	29.2248	-1.20366	1	0.00153378	CCDC149	coiled-coil domain containing 149 [Source:HGNC Symbol;Acc:HGNC:25405]
ENSG00000160321	7.12075	2.19799	1	0.0015716	ZNF208	zinc finger protein 208 [Source:HGNC Symbol;Acc:HGNC:12999]
ENSG00000153165	10.0914	1.70479	1	0.00162994	RGPD3	RANBP2 like and GRIP domain containing 3 [Source:HGNC Symbol;Acc:HGNC:32416]
ENSG00000078295	15.824	-1.91386	1	0.00165498	ADCY2	adenylate cyclase 2 [Source:HGNC Symbol;Acc:HGNC:233]
ENSG00000158042	44.7933	-0.853473	1	0.00165713	MRPL17	mitochondrial ribosomal protein L17 [Source:HGNC Symbol;Acc:HGNC:14053]
ENSG00000198342	20.2035	1.44223	1	0.00170019	ZNF442	zinc finger protein 442 [Source:HGNC Symbol;Acc:HGNC:20877]
ENSG00000115355	442.649	0.413868	1	0.00173258	CCDC88A	coiled-coil domain containing 88A [Source:HGNC Symbol;Acc:HGNC:25523]
ENSG00000138111	31.0084	-1.18189	1	0.00189652	MFSD13A	major facilitator superfamily domain containing 13A [Source:HGNC Symbol;Acc:HGNC:26196]
ENSG00000109519	69.9136	0.677645	1	0.00189776	GRPEL1	GrpE like 1, mitochondrial [Source:HGNC Symbol;Acc:HGNC:19696]
ENSG00000197892	161.334	0.669912	1	0.00192362	KIF13B	kinesin family member 13B [Source:HGNC Symbol;Acc:HGNC:14405]
ENSG00000169282	24.0053	-1.07695	1	0.00196807	KCNAB1	potassium voltage-gated channel subfamily A member regulatory beta subunit 1 [Source:HGNC Symbol;Acc:HGNC:6228]
ENSG00000144357	488.764	0.599985	1	0.00205944	UBR3	ubiquitin protein ligase E3 component n-recognin 3 [Source:HGNC Symbol;Acc:HGNC:30467]
ENSG00000242265	35.776	0.90249	1	0.00209153	PEG10	paternally expressed 10 [Source:HGNC Symbol;Acc:HGNC:14005]
ENSG00000171219	39.4079	1.22518	1	0.00215429	CDC42BPG	CDC42 binding protein kinase gamma [Source:HGNC Symbol;Acc:HGNC:29829]
ENSG00000134247	36.5294	1.35551	1	0.00215556	PTGFRN	prostaglandin F2 receptor inhibitor [Source:HGNC Symbol;Acc:HGNC:9601]
ENSG00000072849	111.851	0.473122	1	0.00218209	DERL2	derlin 2 [Source:HGNC Symbol;Acc:HGNC:17943]
ENSG00000124006	11.9705	-1.30341	1	0.00222082	OBSL1	obscurin like cytoskeletal adaptor 1 [Source:HGNC Symbol;Acc:HGNC:29092]
ENSG00000185761	7.84226	-1.88596	1	0.00222729	ADAMTSL5	ADAMTS like 5 [Source:HGNC Symbol;Acc:HGNC:27912]
ENSG00000125089	102.399	-0.660108	1	0.00222771	SH3TC1	SH3 domain and tetratricopeptide repeats 1 [Source:HGNC Symbol;Acc:HGNC:26009]
ENSG00000228146	4.22789	-1.96045	1	0.00226419	CASP16P	caspase 16, pseudogene [Source:HGNC Symbol;Acc:HGNC:27290]
ENSG00000183696	69.7245	0.544247	1	0.00232337	UPP1	uridine phosphorylase 1 [Source:HGNC Symbol;Acc:HGNC:12576]
ENSG00000139679	75.8592	0.705142	1	0.00237836	LPAR6	lysophosphatidic acid receptor 6 [Source:HGNC Symbol;Acc:HGNC:15520]
ENSG00000085871	67.865	0.618765	1	0.00247772	MGST2	microsomal glutathione S-transferase 2 [Source:HGNC Symbol;Acc:HGNC:7063]
ENSG00000165633	29.4046	0.696771	1	0.00276914	VSTM4	V-set and transmembrane domain containing 4 [Source:HGNC Symbol;Acc:HGNC:26470]
ENSG00000141655	20.4982	0.971615	1	0.00292144	TNFRSF11A	TNF receptor superfamily member 11a [Source:HGNC Symbol;Acc:HGNC:11908]
ENSG00000269226	4.92449	-1.6943	1	0.00294619	TMSB15B	thymosin beta 15B [Source:NCBI gene (formerly Entrezgene);Acc:286527]
ENSG00000153993	5.36522	2.14199	1	0.00302865	SEMA3D	semaphorin 3D [Source:HGNC Symbol;Acc:HGNC:10726]
ENSG00000108592	103.69	-0.822772	1	0.0030798	FTSJ3	FtsJ RNA 2'-O-methyltransferase 3 [Source:HGNC Symbol;Acc:HGNC:17136]
ENSG00000255274	5.868	-2.13757	1	0.00321249	SMIM35	small integral membrane protein 35 [Source:HGNC Symbol;Acc:HGNC:44179]
ENSG00000122515	468.391	-0.417404	1	0.00321532	ZMIZ2	zinc finger MIZ-type containing 2 [Source:HGNC Symbol;Acc:HGNC:22229]
ENSG00000226124	4.86699	-2.09405	1	0.00325576	FTCDNL1	formiminotransferase cyclodeaminase N-terminal like [Source:HGNC Symbol;Acc:HGNC:48661]
ENSG00000198945	110.87	0.741977	1	0.0032915	L3MBTL3	L3MBTL histone methyl-lysine binding protein 3 [Source:HGNC Symbol;Acc:HGNC:23035]
ENSG00000115457	85.953	1.47723	1	0.00338815	IGFBP2	insulin like growth factor binding protein 2 [Source:HGNC Symbol;Acc:HGNC:5471]
ENSG00000205592	7.80655	-6.6352	1	0.00340928	MUC19	mucin 19, oligomeric [Source:HGNC Symbol;Acc:HGNC:14362]
ENSG00000170265	80.6861	-0.670028	1	0.00344854	ZNF282	zinc finger protein 282 [Source:HGNC Symbol;Acc:HGNC:13076]
ENSG00000082213	117.361	0.466257	1	0.00347168	C5orf22	chromosome 5 open reading frame 22 [Source:HGNC Symbol;Acc:HGNC:25639]
ENSG00000148795	2.54333	-4.16424	1	0.00351373	CYP17A1	cytochrome P450 family 17 subfamily A member 1 [Source:HGNC Symbol;Acc:HGNC:2593]
ENSG00000116205	93.5496	0.782722	1	0.00353865	TCEANC2	transcription elongation factor A N-terminal and central domain containing 2 [Source:HGNC Symbol;Acc:HGNC:26494]
ENSG00000068878	735.03	0.307216	1	0.0035655	PSME4	proteasome activator subunit 4 [Source:HGNC Symbol;Acc:HGNC:20635]
ENSG00000048162	28.4702	-0.755364	1	0.00359412	NOP16	NOP16 nucleolar protein [Source:HGNC Symbol;Acc:HGNC:26934]
ENSG00000147592	46.5156	0.829319	1	0.00360482	LACTB2	lactamase beta 2 [Source:HGNC Symbol;Acc:HGNC:18512]
ENSG00000147647	10.9467	-2.78488	1	0.00372041	DPYS	dihydropyrimidinase [Source:HGNC Symbol;Acc:HGNC:3013]
ENSG00000152578	3.60963	-2.33151	1	0.00380568	GRIA4	glutamate ionotropic receptor AMPA type subunit 4 [Source:HGNC Symbol;Acc:HGNC:4574]
ENSG00000225639	1.88201	-2.73347	1	0.00386879	PGAM1P2	phosphoglycerate mutase 1 pseudogene 2 [Source:HGNC Symbol;Acc:HGNC:42449]
ENSG00000116117	47.1851	-1.7494	1	0.00388249	PARD3B	par-3 family cell polarity regulator beta [Source:HGNC Symbol;Acc:HGNC:14446]
ENSG00000167670	73.0773	0.78137	1	0.00399477	CHAF1A	chromatin assembly factor 1 subunit A [Source:HGNC Symbol;Acc:HGNC:1910]
ENSG00000156140	17.7377	1.20794	1	0.00402359	ADAMTS3	ADAM metallopeptidase with thrombospondin type 1 motif 3 [Source:HGNC Symbol;Acc:HGNC:219]
ENSG00000139116	61.5088	1.01684	1	0.00403397	KIF21A	kinesin family member 21A [Source:HGNC Symbol;Acc:HGNC:19349]
ENSG00000269404	137.656	-0.466439	1	0.00404777	SPIB	Spi-B transcription factor [Source:HGNC Symbol;Acc:HGNC:11242]
ENSG00000137504	178.203	-0.523375	1	0.0042312	CREBZF	CREB/ATF bZIP transcription factor [Source:HGNC Symbol;Acc:HGNC:24905]
ENSG00000205138	17.4722	-1.05027	1	0.00433176	SDHAF1	succinate dehydrogenase complex assembly factor 1 [Source:HGNC Symbol;Acc:HGNC:33867]
ENSG00000168329	712.242	0.370306	1	0.00436212	CX3CR1	C-X3-C motif chemokine receptor 1 [Source:HGNC Symbol;Acc:HGNC:2558]
ENSG00000196542	13.9452	-2.36932	1	0.0045552	SPTSSB	serine palmitoyltransferase small subunit B [Source:HGNC Symbol;Acc:HGNC:24045]
ENSG00000243708	18.2131	-1.51047	1	0.00459313	PLA2G4B	phospholipase A2 group IVB [Source:HGNC Symbol;Acc:HGNC:9036]
ENSG00000184471	1.27229	3.54209	1	0.00468793	C1QTNF8	C1q and TNF related 8 [Source:HGNC Symbol;Acc:HGNC:31374]
ENSG00000103034	50.1024	-1.13733	1	0.00469195	NDRG4	NDRG family member 4 [Source:HGNC Symbol;Acc:HGNC:14466]
ENSG00000181409	163.881	-0.619379	1	0.00473223	AATK	apoptosis associated tyrosine kinase [Source:HGNC Symbol;Acc:HGNC:21]
ENSG00000139974	97.3275	0.59755	1	0.00476034	SLC38A6	solute carrier family 38 member 6 [Source:HGNC Symbol;Acc:HGNC:19863]
ENSG00000116406	281.247	0.724817	1	0.00476338	EDEM3	ER degradation enhancing alpha-mannosidase like protein 3 [Source:HGNC Symbol;Acc:HGNC:16787]
ENSG00000240661	1.96481	2.97938	1	0.00481618		novel V-set domain-containing pseudogene
ENSG00000157833	18.3826	-1.60032	1	0.0048816	GAREM2	GRB2 associated regulator of MAPK1 subtype 2 [Source:HGNC Symbol;Acc:HGNC:27172]
ENSG00000187736	108.743	0.803102	1	0.00494818	NHEJ1	non-homologous end joining factor 1 [Source:HGNC Symbol;Acc:HGNC:25737]
ENSG00000108599	248.562	0.355292	1	0.00510326	AKAP10	A-kinase anchoring protein 10 [Source:HGNC Symbol;Acc:HGNC:368]
ENSG00000163606	43.5379	0.788485	1	0.00511146	CD200R1	CD200 receptor 1 [Source:HGNC Symbol;Acc:HGNC:24235]
ENSG00000243943	139.064	0.668194	1	0.00540154	ZNF512	zinc finger protein 512 [Source:HGNC Symbol;Acc:HGNC:29380]
ENSG00000275793	18.5232	1.20546	1	0.00541654	RIMBP3	RIMS binding protein 3 [Source:HGNC Symbol;Acc:HGNC:29344]
ENSG00000187955	1.70339	2.74459	1	0.00542481	COL14A1	collagen type XIV alpha 1 chain [Source:HGNC Symbol;Acc:HGNC:2191]
ENSG00000154864	6.61868	3.08268	1	0.00544318	PIEZO2	piezo type mechanosensitive ion channel component 2 [Source:HGNC Symbol;Acc:HGNC:26270]
ENSG00000160072	47.96	-0.768795	1	0.00545431	ATAD3B	ATPase family AAA domain containing 3B [Source:HGNC Symbol;Acc:HGNC:24007]
ENSG00000023318	207.021	0.264625	1	0.00547992	ERP44	endoplasmic reticulum protein 44 [Source:HGNC Symbol;Acc:HGNC:18311]
ENSG00000112186	3.43444	-2.4614	1	0.00548094	CAP2	cyclase associated actin cytoskeleton regulatory protein 2 [Source:HGNC Symbol;Acc:HGNC:20039]
ENSG00000121350	81.1605	0.641347	1	0.00565953	PYROXD1	pyridine nucleotide-disulphide oxidoreductase domain 1 [Source:HGNC Symbol;Acc:HGNC:26162]
ENSG00000166855	218.618	-0.416876	1	0.00566692	CLPX	caseinolytic mitochondrial matrix peptidase chaperone subunit X [Source:HGNC Symbol;Acc:HGNC:2088]
ENSG00000063244	562.092	-0.334951	1	0.0056804	U2AF2	U2 small nuclear RNA auxiliary factor 2 [Source:HGNC Symbol;Acc:HGNC:23156]
ENSG00000080200	91.1821	0.429303	1	0.00568591	CRYBG3	crystallin beta-gamma domain containing 3 [Source:HGNC Symbol;Acc:HGNC:34427]
ENSG00000163617	27.732	0.843238	1	0.00571844	CCDC191	coiled-coil domain containing 191 [Source:HGNC Symbol;Acc:HGNC:29272]
ENSG00000146425	147.986	0.380706	1	0.00575302	DYNLT1	dynein light chain Tctex-type 1 [Source:HGNC Symbol;Acc:HGNC:11697]
ENSG00000150433	34.7691	0.712414	1	0.00584032	TMEM218	transmembrane protein 218 [Source:HGNC Symbol;Acc:HGNC:27344]
ENSG00000205089	8.97774	-1.92048	1	0.00586627	CCNI2	cyclin I family member 2 [Source:HGNC Symbol;Acc:HGNC:33869]
ENSG00000223974	1.0962	3.24837	1	0.00591328	BNIP3P42	BCL2 interacting protein 3 pseudogene 42 [Source:HGNC Symbol;Acc:HGNC:49722]
ENSG00000105290	24.2479	-0.880387	1	0.00591441	APLP1	amyloid beta precursor like protein 1 [Source:HGNC Symbol;Acc:HGNC:597]
ENSG00000214193	17.5647	-1.26316	1	0.00603837	SH3D21	SH3 domain containing 21 [Source:HGNC Symbol;Acc:HGNC:26236]
ENSG00000163050	174.318	-0.512908	1	0.00613665	COQ8A	coenzyme Q8A [Source:HGNC Symbol;Acc:HGNC:16812]
ENSG00000104290	67.0027	1.40231	1	0.00613823	FZD3	frizzled class receptor 3 [Source:HGNC Symbol;Acc:HGNC:4041]
ENSG00000137040	116.656	0.484703	1	0.00617158	RANBP6	RAN binding protein 6 [Source:HGNC Symbol;Acc:HGNC:9851]
ENSG00000188536	8393.41	-0.643356	1	0.00617334	HBA2	hemoglobin subunit alpha 2 [Source:HGNC Symbol;Acc:HGNC:4824]
ENSG00000006283	4.02814	-2.48221	1	0.00621974	CACNA1G	calcium voltage-gated channel subunit alpha1 G [Source:HGNC Symbol;Acc:HGNC:1394]
ENSG00000205240	13.9443	1.25372	1	0.00632039	OR7E36P	olfactory receptor family 7 subfamily E member 36 pseudogene [Source:HGNC Symbol;Acc:HGNC:8409]
ENSG00000100429	118.709	-0.543822	1	0.00637232	HDAC10	histone deacetylase 10 [Source:HGNC Symbol;Acc:HGNC:18128]
ENSG00000145020	26.6403	-0.984451	1	0.00646426	AMT	aminomethyltransferase [Source:HGNC Symbol;Acc:HGNC:473]
ENSG00000002919	87.8654	0.630275	1	0.00651483	SNX11	sorting nexin 11 [Source:HGNC Symbol;Acc:HGNC:14975]
ENSG00000116497	148.98	0.552971	1	0.00652947	S100PBP	S100P binding protein [Source:HGNC Symbol;Acc:HGNC:25768]
ENSG00000172062	25.5106	1.14726	1	0.00656454	SMN1	survival of motor neuron 1, telomeric [Source:HGNC Symbol;Acc:HGNC:11117]
ENSG00000104671	69.3181	0.546085	1	0.0065918	DCTN6	dynactin subunit 6 [Source:HGNC Symbol;Acc:HGNC:16964]
ENSG00000119707	495.081	0.307282	1	0.00662925	RBM25	RNA binding motif protein 25 [Source:HGNC Symbol;Acc:HGNC:23244]
ENSG00000183666	29.1187	-0.845119	1	0.00662943	GUSBP1	GUSB pseudogene 1 [Source:HGNC Symbol;Acc:HGNC:13670]
ENSG00000130348	75.4888	0.440879	1	0.00664167	QRSL1	glutaminyl-tRNA amidotransferase subunit QRSL1 [Source:HGNC Symbol;Acc:HGNC:21020]
ENSG00000167842	65.3655	0.763691	1	0.00665736	MIS12	MIS12 kinetochore complex component [Source:HGNC Symbol;Acc:HGNC:24967]
ENSG00000101004	6.14064	-1.82814	1	0.00666572	NINL	ninein like [Source:HGNC Symbol;Acc:HGNC:29163]
ENSG00000120254	46.4986	0.91131	1	0.00670773	MTHFD1L	methylenetetrahydrofolate dehydrogenase (NADP+ dependent) 1 like [Source:HGNC Symbol;Acc:HGNC:21055]
ENSG00000154222	203.494	1.06288	1	0.00674441	CC2D1B	coiled-coil and C2 domain containing 1B [Source:HGNC Symbol;Acc:HGNC:29386]
ENSG00000182175	55.2493	-0.762131	1	0.0069128	RGMA	repulsive guidance molecule BMP co-receptor a [Source:HGNC Symbol;Acc:HGNC:30308]
ENSG00000110628	23.2538	-0.876888	1	0.00714638	SLC22A18	solute carrier family 22 member 18 [Source:HGNC Symbol;Acc:HGNC:10964]
ENSG00000164265	15.0804	1.00465	1	0.00721968	SCGB3A2	secretoglobin family 3A member 2 [Source:HGNC Symbol;Acc:HGNC:18391]
ENSG00000092969	229.768	-1.01091	1	0.00732165	TGFB2	transforming growth factor beta 2 [Source:HGNC Symbol;Acc:HGNC:11768]
ENSG00000223756	20.9002	-0.733803	1	0.00734079	TSSC2	tumor suppressing subtransferable candidate 2 (pseudogene) [Source:HGNC Symbol;Acc:HGNC:12384]
ENSG00000075213	9.29833	-1.65355	1	0.00736047	SEMA3A	semaphorin 3A [Source:HGNC Symbol;Acc:HGNC:10723]
ENSG00000106133	23.685	-0.770771	1	0.00738519	NSUN5P2	NSUN5 pseudogene 2 [Source:HGNC Symbol;Acc:HGNC:16609]
ENSG00000184508	29.8433	-0.83185	1	0.00743001	HDDC3	HD domain containing 3 [Source:HGNC Symbol;Acc:HGNC:30522]
ENSG00000197565	2.40187	3.22096	1	0.00744213	COL4A6	collagen type IV alpha 6 chain [Source:HGNC Symbol;Acc:HGNC:2208]
ENSG00000196814	74.9817	-0.947594	1	0.00744541	MVB12B	multivesicular body subunit 12B [Source:HGNC Symbol;Acc:HGNC:23368]
ENSG00000132963	150.908	0.441134	1	0.0075127	POMP	proteasome maturation protein [Source:HGNC Symbol;Acc:HGNC:20330]
ENSG00000213973	1.30969	-2.57753	1	0.007521	ZNF99	zinc finger protein 99 [Source:HGNC Symbol;Acc:HGNC:13175]
ENSG00000155265	24.0763	-0.814744	1	0.00755013	GOLGA7B	golgin A7 family member B [Source:HGNC Symbol;Acc:HGNC:31668]
ENSG00000168481	3.82938	-1.98144	1	0.00758561	LGI3	leucine rich repeat LGI family member 3 [Source:HGNC Symbol;Acc:HGNC:18711]
ENSG00000136535	2.55786	-2.38012	1	0.00768969	TBR1	T-box brain transcription factor 1 [Source:HGNC Symbol;Acc:HGNC:11590]
ENSG00000135341	187.762	0.27202	1	0.00784577	MAP3K7	mitogen-activated protein kinase kinase kinase 7 [Source:HGNC Symbol;Acc:HGNC:6859]
ENSG00000240344	57.923	0.481438	1	0.00786611	PPIL3	peptidylprolyl isomerase like 3 [Source:HGNC Symbol;Acc:HGNC:9262]
ENSG00000185347	20.2461	-0.740374	1	0.00790125	TEDC1	tubulin epsilon and delta complex 1 [Source:HGNC Symbol;Acc:HGNC:20127]
ENSG00000055483	230.943	0.432312	1	0.00790864	USP36	ubiquitin specific peptidase 36 [Source:HGNC Symbol;Acc:HGNC:20062]
ENSG00000187531	67.5802	-0.481863	1	0.00792405	SIRT7	sirtuin 7 [Source:HGNC Symbol;Acc:HGNC:14935]
ENSG00000135655	1253.18	0.294934	1	0.0079771	USP15	ubiquitin specific peptidase 15 [Source:HGNC Symbol;Acc:HGNC:12613]
ENSG00000176731	49.3911	0.622935	1	0.00801079	RBIS	ribosomal biogenesis factor [Source:HGNC Symbol;Acc:HGNC:32235]
ENSG00000166016	23.3008	-0.837541	1	0.00803632	ABTB2	ankyrin repeat and BTB domain containing 2 [Source:HGNC Symbol;Acc:HGNC:23842]
ENSG00000198203	4.98562	-2.43397	1	0.00806473	SULT1C2	sulfotransferase family 1C member 2 [Source:HGNC Symbol;Acc:HGNC:11456]
ENSG00000175467	98.1027	-0.657438	1	0.00806887	SART1	spliceosome associated factor 1, recruiter of U4/U6.U5 tri-snRNP [Source:HGNC Symbol;Acc:HGNC:10538]
ENSG00000101911	108.983	-0.507923	1	0.0082606	PRPS2	phosphoribosyl pyrophosphate synthetase 2 [Source:HGNC Symbol;Acc:HGNC:9465]
ENSG00000204837	9.59208	1.12246	1	0.00828923	FGF7P3	fibroblast growth factor 7 pseudogene 3 [Source:HGNC Symbol;Acc:HGNC:26671]
ENSG00000236018	5.06622	1.33495	1	0.0083454		UBX domain protein 2B (UBXN2B) pseudogene
ENSG00000151623	87.718	-0.813829	1	0.00839181	NR3C2	nuclear receptor subfamily 3 group C member 2 [Source:HGNC Symbol;Acc:HGNC:7979]
ENSG00000133794	138.099	-0.39052	1	0.00848891	ARNTL	aryl hydrocarbon receptor nuclear translocator like [Source:HGNC Symbol;Acc:HGNC:701]
ENSG00000144744	224.173	0.350144	1	0.0086069	UBA3	ubiquitin like modifier activating enzyme 3 [Source:HGNC Symbol;Acc:HGNC:12470]
ENSG00000125484	146.9	0.299794	1	0.00866357	GTF3C4	general transcription factor IIIC subunit 4 [Source:HGNC Symbol;Acc:HGNC:4667]
ENSG00000282499	2.65465	3.85942	1	0.00874727	TRBV25-1	T cell receptor beta variable 25-1 [Source:HGNC Symbol;Acc:HGNC:12205]
ENSG00000141449	23.0737	-1.45645	1	0.00878299	GREB1L	GREB1 like retinoic acid receptor coactivator [Source:HGNC Symbol;Acc:HGNC:31042]
ENSG00000007168	749.378	0.289776	1	0.00880479	PAFAH1B1	platelet activating factor acetylhydrolase 1b regulatory subunit 1 [Source:HGNC Symbol;Acc:HGNC:8574]
ENSG00000142149	2.68759	-3.57522	1	0.00882024	HUNK	hormonally up-regulated Neu-associated kinase [Source:HGNC Symbol;Acc:HGNC:13326]
ENSG00000171943	163.637	0.654759	1	0.00883728	SRGAP2C	SLIT-ROBO Rho GTPase activating protein 2C [Source:HGNC Symbol;Acc:HGNC:30584]
ENSG00000185522	2.79819	-2.80266	1	0.00903238	LMNTD2	lamin tail domain containing 2 [Source:HGNC Symbol;Acc:HGNC:28561]
ENSG00000137285	20.2547	-1.003	1	0.00906517	TUBB2B	tubulin beta 2B class IIb [Source:HGNC Symbol;Acc:HGNC:30829]
ENSG00000150403	130.208	0.526643	1	0.00927629	TMCO3	transmembrane and coiled-coil domains 3 [Source:HGNC Symbol;Acc:HGNC:20329]
ENSG00000108671	269.297	0.422695	1	0.00935888	PSMD11	proteasome 26S subunit, non-ATPase 11 [Source:HGNC Symbol;Acc:HGNC:9556]
ENSG00000227729	5.07022	2.35202	1	0.00954824	RD3L	RD3 like [Source:HGNC Symbol;Acc:HGNC:40912]
ENSG00000249212	2.97225	-2.04324	1	0.00960631	ATP1B1P1	ATPase Na+/K+ transporting subunit beta 1 pseudogene 1 [Source:HGNC Symbol;Acc:HGNC:809]
ENSG00000204264	56.8283	1.18327	1	0.00962407	PSMB8	proteasome 20S subunit beta 8 [Source:HGNC Symbol;Acc:HGNC:9545]
ENSG00000164039	31.9369	0.949375	1	0.00971795	BDH2	3-hydroxybutyrate dehydrogenase 2 [Source:HGNC Symbol;Acc:HGNC:32389]
ENSG00000166707	6.74577	-1.51121	1	0.00974424	ZCCHC18	zinc finger CCHC-type containing 18 [Source:HGNC Symbol;Acc:HGNC:32459]
ENSG00000062725	195.595	0.389232	1	0.00976871	APPBP2	amyloid beta precursor protein binding protein 2 [Source:HGNC Symbol;Acc:HGNC:622]
ENSG00000197140	145.913	0.465214	1	0.00976953	ADAM32	ADAM metallopeptidase domain 32 [Source:HGNC Symbol;Acc:HGNC:15479]
ENSG00000155506	1087.41	-0.359405	1	0.00979256	LARP1	La ribonucleoprotein 1, translational regulator [Source:HGNC Symbol;Acc:HGNC:29531]
ENSG00000108556	12.0896	-1.41824	1	0.00991919	CHRNE	cholinergic receptor nicotinic epsilon subunit [Source:HGNC Symbol;Acc:HGNC:1966]
ENSG00000111452	19.8206	-1.25774	1	0.0100549	ADGRD1	adhesion G protein-coupled receptor D1 [Source:HGNC Symbol;Acc:HGNC:19893]
ENSG00000145414	42.7256	-0.562937	1	0.0100769	NAF1	nuclear assembly factor 1 ribonucleoprotein [Source:HGNC Symbol;Acc:HGNC:25126]
ENSG00000089737	17.7802	1.1751	1	0.0100924	DDX24	DEAD-box helicase 24 [Source:HGNC Symbol;Acc:HGNC:13266]
ENSG00000106346	138.235	0.607479	1	0.010172	USP42	ubiquitin specific peptidase 42 [Source:HGNC Symbol;Acc:HGNC:20068]
ENSG00000162627	3.53858	2.06975	1	0.0102009	SNX7	sorting nexin 7 [Source:HGNC Symbol;Acc:HGNC:14971]
ENSG00000270505	7.27017	1.43285	1	0.010233	IGHV1OR15-1	immunoglobulin heavy variable 1/OR15-1 (non-functional) [Source:HGNC Symbol;Acc:HGNC:5563]
ENSG00000206562	68.3273	0.784557	1	0.0102951	METTL6	methyltransferase like 6 [Source:HGNC Symbol;Acc:HGNC:28343]
ENSG00000103154	5.10941	-1.59582	1	0.0103323	NECAB2	N-terminal EF-hand calcium binding protein 2 [Source:HGNC Symbol;Acc:HGNC:23746]
ENSG00000176472	23.5153	-0.640673	1	0.0103598	ZNF575	zinc finger protein 575 [Source:HGNC Symbol;Acc:HGNC:27606]
ENSG00000236829	3.21562	-1.69528	1	0.0105069		ribosomal protein L23a (RPL23A) pseudogene
ENSG00000115274	45.1532	-0.664773	1	0.0105112	INO80B	INO80 complex subunit B [Source:HGNC Symbol;Acc:HGNC:13324]
ENSG00000159399	235.005	0.466789	1	0.0105384	HK2	hexokinase 2 [Source:HGNC Symbol;Acc:HGNC:4923]
ENSG00000225883	2.64093	-2.74901	1	0.0105417	BMS1P11	BMS1 pseudogene 11 [Source:HGNC Symbol;Acc:HGNC:49156]
ENSG00000225460	20.153	0.720414	1	0.0106323		ubiquitin-conjugating enzyme E2 pseudogene
ENSG00000149575	3.11877	-2.08805	1	0.0108113	SCN2B	sodium voltage-gated channel beta subunit 2 [Source:HGNC Symbol;Acc:HGNC:10589]
ENSG00000051128	20.7084	-0.738687	1	0.0108828	HOMER3	homer scaffold protein 3 [Source:HGNC Symbol;Acc:HGNC:17514]
ENSG00000179965	8.71708	-1.15014	1	0.0109008	ZNF771	zinc finger protein 771 [Source:HGNC Symbol;Acc:HGNC:29653]
ENSG00000143669	2086.91	0.299852	1	0.0109061	LYST	lysosomal trafficking regulator [Source:HGNC Symbol;Acc:HGNC:1968]
ENSG00000258373	1.55426	-2.77494	1	0.0109808	SLC25A3P2	solute carrier family 25 member 3 pseudogene 2 [Source:HGNC Symbol;Acc:HGNC:43784]
ENSG00000188558	16.9625	0.758463	1	0.0112606	OR2G6	olfactory receptor family 2 subfamily G member 6 [Source:HGNC Symbol;Acc:HGNC:27019]
ENSG00000073417	91.1988	0.733035	1	0.0112666	PDE8A	phosphodiesterase 8A [Source:HGNC Symbol;Acc:HGNC:8793]
ENSG00000038945	14.4896	1.10032	1	0.0113062	MSR1	macrophage scavenger receptor 1 [Source:HGNC Symbol;Acc:HGNC:7376]
ENSG00000092148	708.317	0.379026	1	0.0113413	HECTD1	HECT domain E3 ubiquitin protein ligase 1 [Source:HGNC Symbol;Acc:HGNC:20157]
ENSG00000145919	22.2163	-0.724809	1	0.0113792	BOD1	biorientation of chromosomes in cell division 1 [Source:HGNC Symbol;Acc:HGNC:25114]
ENSG00000186272	32.3899	-0.761218	1	0.0114641	ZNF17	zinc finger protein 17 [Source:HGNC Symbol;Acc:HGNC:12958]
ENSG00000154874	84.0153	-0.844062	1	0.0115696	CCDC144B	coiled-coil domain containing 144B (pseudogene) [Source:HGNC Symbol;Acc:HGNC:26704]
ENSG00000143257	5.99889	-1.32084	1	0.0116585	NR1I3	nuclear receptor subfamily 1 group I member 3 [Source:HGNC Symbol;Acc:HGNC:7969]
ENSG00000137338	7.07114	1.40457	1	0.0116657	PGBD1	piggyBac transposable element derived 1 [Source:HGNC Symbol;Acc:HGNC:19398]
ENSG00000160993	19.1735	-0.631054	1	0.0117887	ALKBH4	alkB homolog 4, lysine demethylase [Source:HGNC Symbol;Acc:HGNC:21900]
ENSG00000109133	437.522	0.320131	1	0.0117992	TMEM33	transmembrane protein 33 [Source:HGNC Symbol;Acc:HGNC:25541]
ENSG00000040608	9.2995	-0.984475	1	0.0118016	RTN4R	reticulon 4 receptor [Source:HGNC Symbol;Acc:HGNC:18601]
ENSG00000135365	433.326	0.46421	1	0.0118426	PHF21A	PHD finger protein 21A [Source:HGNC Symbol;Acc:HGNC:24156]
ENSG00000112367	239.505	0.2819	1	0.0119449	FIG4	FIG4 phosphoinositide 5-phosphatase [Source:HGNC Symbol;Acc:HGNC:16873]
ENSG00000166147	34.3077	0.817981	1	0.0123601	FBN1	fibrillin 1 [Source:HGNC Symbol;Acc:HGNC:3603]
ENSG00000213801	16.9426	1.19265	1	0.0124563	ZNF321P	zinc finger protein 321, pseudogene [Source:HGNC Symbol;Acc:HGNC:13827]
ENSG00000171502	471.461	0.983352	1	0.0126558	COL24A1	collagen type XXIV alpha 1 chain [Source:HGNC Symbol;Acc:HGNC:20821]
ENSG00000129055	119.139	0.377798	1	0.012662	ANAPC13	anaphase promoting complex subunit 13 [Source:HGNC Symbol;Acc:HGNC:24540]
ENSG00000184408	4.827	2.02502	1	0.0126705	KCND2	potassium voltage-gated channel subfamily D member 2 [Source:HGNC Symbol;Acc:HGNC:6238]
ENSG00000196290	45.732	0.485961	1	0.0126817	NIF3L1	NGG1 interacting factor 3 like 1 [Source:HGNC Symbol;Acc:HGNC:13390]
ENSG00000165092	92.1477	0.41215	1	0.0127946	ALDH1A1	aldehyde dehydrogenase 1 family member A1 [Source:HGNC Symbol;Acc:HGNC:402]
ENSG00000183150	2.36394	2.26873	1	0.0130111	GPR19	G protein-coupled receptor 19 [Source:HGNC Symbol;Acc:HGNC:4473]
ENSG00000112685	201.553	0.294069	1	0.0130234	EXOC2	exocyst complex component 2 [Source:HGNC Symbol;Acc:HGNC:24968]
ENSG00000070367	513.834	0.563375	1	0.0130364	EXOC5	exocyst complex component 5 [Source:HGNC Symbol;Acc:HGNC:10696]
ENSG00000134744	531.289	0.286299	1	0.0130763	TUT4	terminal uridylyl transferase 4 [Source:HGNC Symbol;Acc:HGNC:28981]
ENSG00000137878	487.55	1.26647	1	0.0130936	GCOM1	GRINL1A complex locus 1 [Source:HGNC Symbol;Acc:HGNC:26424]
ENSG00000229809	37.1247	-0.559512	1	0.0131358	ZNF688	zinc finger protein 688 [Source:HGNC Symbol;Acc:HGNC:30489]
ENSG00000213172	1.18688	3.13108	1	0.0131546		ribosomal protein L10a (RPL10A)
ENSG00000170298	11.2285	1.36353	1	0.0131622	LGALS9B	galectin 9B [Source:HGNC Symbol;Acc:HGNC:24842]
ENSG00000075884	397.63	0.342021	1	0.0131924	ARHGAP15	Rho GTPase activating protein 15 [Source:HGNC Symbol;Acc:HGNC:21030]
ENSG00000183621	103.411	0.65206	1	0.013203	ZNF438	zinc finger protein 438 [Source:HGNC Symbol;Acc:HGNC:21029]
ENSG00000188060	6.15605	1.22758	1	0.0132546	RAB42	RAB42, member RAS oncogene family [Source:HGNC Symbol;Acc:HGNC:28702]
ENSG00000198792	164.065	0.501764	1	0.0133767	TMEM184B	transmembrane protein 184B [Source:HGNC Symbol;Acc:HGNC:1310]
ENSG00000185507	11.9388	-1.77461	1	0.0133913	IRF7	interferon regulatory factor 7 [Source:HGNC Symbol;Acc:HGNC:6122]
ENSG00000064545	25.5153	-0.862217	1	0.0134161	TMEM161A	transmembrane protein 161A [Source:HGNC Symbol;Acc:HGNC:26020]
ENSG00000129003	1823.84	0.241816	1	0.0134375	VPS13C	vacuolar protein sorting 13 homolog C [Source:HGNC Symbol;Acc:HGNC:23594]
ENSG00000119878	144.787	0.448082	1	0.0134686	CRIPT	CXXC repeat containing interactor of PDZ3 domain [Source:HGNC Symbol;Acc:HGNC:14312]
ENSG00000167861	19.1541	-1.13915	1	0.0134831	HID1	HID1 domain containing [Source:HGNC Symbol;Acc:HGNC:15736]
ENSG00000154447	36.9267	0.514215	1	0.0135664	SH3RF1	SH3 domain containing ring finger 1 [Source:HGNC Symbol;Acc:HGNC:17650]
ENSG00000104866	50.0037	-0.758915	1	0.0135673	PPP1R37	protein phosphatase 1 regulatory subunit 37 [Source:HGNC Symbol;Acc:HGNC:27607]
ENSG00000181038	50.7732	0.490795	1	0.0135845	METTL23	methyltransferase like 23 [Source:HGNC Symbol;Acc:HGNC:26988]
ENSG00000153896	13.9347	-0.812481	1	0.0136016	ZNF599	zinc finger protein 599 [Source:HGNC Symbol;Acc:HGNC:26408]
ENSG00000175874	6.05294	1.14386	1	0.01362	CREG2	cellular repressor of E1A stimulated genes 2 [Source:HGNC Symbol;Acc:HGNC:14272]
ENSG00000162398	1.32591	3.18018	1	0.0136539	LEXM	lymphocyte expansion molecule [Source:HGNC Symbol;Acc:HGNC:26854]
ENSG00000197170	155.584	0.412983	1	0.0136602	PSMD12	proteasome 26S subunit, non-ATPase 12 [Source:HGNC Symbol;Acc:HGNC:9557]
ENSG00000128581	33.1986	-0.788508	1	0.0136644	IFT22	intraflagellar transport 22 [Source:HGNC Symbol;Acc:HGNC:21895]
ENSG00000284952	6.87099	-2.35226	1	0.0137177		novel transcript
ENSG00000107537	35.2578	0.765125	1	0.0141039	PHYH	phytanoyl-CoA 2-hydroxylase [Source:HGNC Symbol;Acc:HGNC:8940]
ENSG00000172292	390.361	0.279129	1	0.0141285	CERS6	ceramide synthase 6 [Source:HGNC Symbol;Acc:HGNC:23826]
ENSG00000257341	53.5582	-0.544563	1	0.0141869		novel protein
ENSG00000198467	47.201	1.14569	1	0.0141938	TPM2	tropomyosin 2 [Source:HGNC Symbol;Acc:HGNC:12011]
ENSG00000121895	25.3874	-0.771784	1	0.0142638	TMEM156	transmembrane protein 156 [Source:HGNC Symbol;Acc:HGNC:26260]
ENSG00000285035	2.90194	1.99186	1	0.0143131		Serine/threonine-protein kinase ULK4 (ULK4), pseudogene
ENSG00000174915	44.3684	-0.688822	1	0.0144185	PTDSS2	phosphatidylserine synthase 2 [Source:HGNC Symbol;Acc:HGNC:15463]
ENSG00000258677	90.2873	0.808908	1	0.0145528		novel protein, UBE2W-STAU2 readthrough
ENSG00000141577	21.0362	-0.845415	1	0.0146825	CEP131	centrosomal protein 131 [Source:HGNC Symbol;Acc:HGNC:29511]
ENSG00000143552	12.3012	1.24358	1	0.0146954	NUP210L	nucleoporin 210 like [Source:HGNC Symbol;Acc:HGNC:29915]
ENSG00000149636	27.7596	-0.603341	1	0.0147007	DSN1	DSN1 component of MIS12 kinetochore complex [Source:HGNC Symbol;Acc:HGNC:16165]
ENSG00000114378	6.15644	-1.73124	1	0.0147816	HYAL1	hyaluronidase 1 [Source:HGNC Symbol;Acc:HGNC:5320]
ENSG00000173918	1.95444	3.41338	1	0.0148424	C1QTNF1	C1q and TNF related 1 [Source:HGNC Symbol;Acc:HGNC:14324]
ENSG00000205978	19.8077	1.05593	1	0.0149032	NYNRIN	NYN domain and retroviral integrase containing [Source:HGNC Symbol;Acc:HGNC:20165]
ENSG00000049089	20.6404	-0.979483	1	0.0149058	COL9A2	collagen type IX alpha 2 chain [Source:HGNC Symbol;Acc:HGNC:2218]
ENSG00000130559	236.262	0.987208	1	0.014965	CAMSAP1	calmodulin regulated spectrin associated protein 1 [Source:HGNC Symbol;Acc:HGNC:19946]
ENSG00000120708	411.289	0.318711	1	0.0151294	TGFBI	transforming growth factor beta induced [Source:HGNC Symbol;Acc:HGNC:11771]
ENSG00000198830	1467.68	0.222227	1	0.0152042	HMGN2	high mobility group nucleosomal binding domain 2 [Source:HGNC Symbol;Acc:HGNC:4986]
ENSG00000149646	9.59464	1.15899	1	0.0152228	CNBD2	cyclic nucleotide binding domain containing 2 [Source:HGNC Symbol;Acc:HGNC:16145]
ENSG00000130513	36.5875	-0.76263	1	0.0153838	GDF15	growth differentiation factor 15 [Source:HGNC Symbol;Acc:HGNC:30142]
ENSG00000108773	92.9192	-0.441543	1	0.0154301	KAT2A	lysine acetyltransferase 2A [Source:HGNC Symbol;Acc:HGNC:4201]
ENSG00000134460	25.0759	0.838188	1	0.0155059	IL2RA	interleukin 2 receptor subunit alpha [Source:HGNC Symbol;Acc:HGNC:6008]
ENSG00000078328	11.7856	-1.31695	1	0.0155528	RBFOX1	RNA binding fox-1 homolog 1 [Source:HGNC Symbol;Acc:HGNC:18222]
ENSG00000236576	3.08611	1.44212	1	0.0156276		zinc finger protein pseudogene
ENSG00000204622	2.59809	2.58364	1	0.0157442	HLA-J	major histocompatibility complex, class I, J (pseudogene) [Source:HGNC Symbol;Acc:HGNC:4967]
ENSG00000177045	10.1533	-0.927025	1	0.0157496	SIX5	SIX homeobox 5 [Source:HGNC Symbol;Acc:HGNC:10891]
ENSG00000107890	59.0878	-0.521758	1	0.0157598	ANKRD26	ankyrin repeat domain 26 [Source:HGNC Symbol;Acc:HGNC:29186]
ENSG00000105447	93.4357	-0.680869	1	0.0157625	GRWD1	glutamate rich WD repeat containing 1 [Source:HGNC Symbol;Acc:HGNC:21270]
ENSG00000128283	28.6118	-0.70174	1	0.0157688	CDC42EP1	CDC42 effector protein 1 [Source:HGNC Symbol;Acc:HGNC:17014]
ENSG00000129317	218.446	0.782719	1	0.0158268	PUS7L	pseudouridine synthase 7 like [Source:HGNC Symbol;Acc:HGNC:25276]
ENSG00000261024	1.39816	-2.43429	1	0.0158435	GS1-279B7.1	microtubule associated protein 1 light chain 3 beta pseudogene [Source:NCBI gene (formerly Entrezgene);Acc:100288079]
ENSG00000136758	735.538	0.326513	1	0.0159492	YME1L1	YME1 like 1 ATPase [Source:HGNC Symbol;Acc:HGNC:12843]
ENSG00000133657	470.711	0.517996	1	0.0159558	ATP13A3	ATPase 13A3 [Source:HGNC Symbol;Acc:HGNC:24113]
ENSG00000171109	487.827	0.247816	1	0.0160279	MFN1	mitofusin 1 [Source:HGNC Symbol;Acc:HGNC:18262]
ENSG00000226321	1.57554	2.41504	1	0.0161008	CROCC2	ciliary rootlet coiled-coil, rootletin family member 2 [Source:HGNC Symbol;Acc:HGNC:51677]
ENSG00000247627	271.53	-2.11694	1	0.016154	MTND4P12	MT-ND4 pseudogene 12 [Source:HGNC Symbol;Acc:HGNC:42199]
ENSG00000213358	2.14869	-2.13648	1	0.0162093		N-acetyltransferase 13 (GCN5-related) (NAT13) pseudogene
ENSG00000197299	91.7749	0.60427	1	0.0162423	BLM	BLM RecQ like helicase [Source:HGNC Symbol;Acc:HGNC:1058]
ENSG00000130520	108.943	-0.43756	1	0.0163673	LSM4	LSM4 homolog, U6 small nuclear RNA and mRNA degradation associated [Source:HGNC Symbol;Acc:HGNC:17259]
ENSG00000131482	4.41486	1.8304	1	0.0163943	G6PC1	glucose-6-phosphatase catalytic subunit 1 [Source:HGNC Symbol;Acc:HGNC:4056]
ENSG00000213145	48.3923	0.731841	1	0.0164668	CRIP1	cysteine rich protein 1 [Source:HGNC Symbol;Acc:HGNC:2360]
ENSG00000143183	143.539	0.365478	1	0.0165025	TMCO1	transmembrane and coiled-coil domains 1 [Source:HGNC Symbol;Acc:HGNC:18188]
ENSG00000166342	8.86358	-1.19063	1	0.0165257	NETO1	neuropilin and tolloid like 1 [Source:HGNC Symbol;Acc:HGNC:13823]
ENSG00000133962	22.1483	2.68121	1	0.0165612	CATSPERB	cation channel sperm associated auxiliary subunit beta [Source:HGNC Symbol;Acc:HGNC:20500]
ENSG00000124657	7.09481	1.37643	1	0.0166588	OR2B6	olfactory receptor family 2 subfamily B member 6 [Source:HGNC Symbol;Acc:HGNC:8241]
ENSG00000261873	2.92846	2.33846	1	0.0167803	SMIM36	small integral membrane protein 36 [Source:HGNC Symbol;Acc:HGNC:53654]
ENSG00000197808	30.642	0.814604	1	0.0168271	ZNF461	zinc finger protein 461 [Source:HGNC Symbol;Acc:HGNC:21629]
ENSG00000163866	126.883	-0.351617	1	0.0168431	SMIM12	small integral membrane protein 12 [Source:HGNC Symbol;Acc:HGNC:25154]
ENSG00000269113	1.59763	-4.12058	1	0.0168625	TRABD2B	TraB domain containing 2B [Source:HGNC Symbol;Acc:HGNC:44200]
ENSG00000170185	273.037	0.250586	1	0.0168794	USP38	ubiquitin specific peptidase 38 [Source:HGNC Symbol;Acc:HGNC:20067]
ENSG00000115677	861.391	0.28053	1	0.0170188	HDLBP	high density lipoprotein binding protein [Source:HGNC Symbol;Acc:HGNC:4857]
ENSG00000164331	49.8759	0.643229	1	0.0170739	ANKRA2	ankyrin repeat family A member 2 [Source:HGNC Symbol;Acc:HGNC:13208]
ENSG00000144649	4.65101	1.53683	1	0.017216	GASK1A	golgi associated kinase 1A [Source:HGNC Symbol;Acc:HGNC:24485]
ENSG00000048540	5.23079	-1.9849	1	0.0173355	LMO3	LIM domain only 3 [Source:HGNC Symbol;Acc:HGNC:6643]
ENSG00000182492	7.50025	1.6147	1	0.0174312	BGN	biglycan [Source:HGNC Symbol;Acc:HGNC:1044]
ENSG00000196712	514.662	0.547383	1	0.0174382	NF1	neurofibromin 1 [Source:HGNC Symbol;Acc:HGNC:7765]
ENSG00000138750	205.164	0.591621	1	0.0174514	NUP54	nucleoporin 54 [Source:HGNC Symbol;Acc:HGNC:17359]
ENSG00000146063	114.692	-0.338105	1	0.017516	TRIM41	tripartite motif containing 41 [Source:HGNC Symbol;Acc:HGNC:19013]
ENSG00000250539	6.45792	-1.02178	1	0.0175208	KRT8P33	keratin 8 pseudogene 33 [Source:HGNC Symbol;Acc:HGNC:39867]
ENSG00000147649	602.065	0.442013	1	0.017741	MTDH	metadherin [Source:HGNC Symbol;Acc:HGNC:29608]
ENSG00000197769	15.3411	-0.802332	1	0.0178986	MAP1LC3C	microtubule associated protein 1 light chain 3 gamma [Source:HGNC Symbol;Acc:HGNC:13353]
ENSG00000164796	5.37671	-1.68602	1	0.0180484	CSMD3	CUB and Sushi multiple domains 3 [Source:HGNC Symbol;Acc:HGNC:19291]
ENSG00000138050	50.0469	0.732175	1	0.0180506	THUMPD2	THUMP domain containing 2 [Source:HGNC Symbol;Acc:HGNC:14890]
ENSG00000180596	2857.67	0.482533	1	0.0181846	H2BC4	H2B clustered histone 4 [Source:HGNC Symbol;Acc:HGNC:4757]
ENSG00000196811	1.45952	-2.80333	1	0.0182086	CHRNG	cholinergic receptor nicotinic gamma subunit [Source:HGNC Symbol;Acc:HGNC:1967]
ENSG00000284395	1.88522	-2.53219	1	0.0182143	PERCC1	proline and glutamate rich with coiled coil 1 [Source:HGNC Symbol;Acc:HGNC:52293]
ENSG00000157985	72.2941	0.719581	1	0.0182531	AGAP1	ArfGAP with GTPase domain, ankyrin repeat and PH domain 1 [Source:HGNC Symbol;Acc:HGNC:16922]
ENSG00000284690	5.34229	1.40088	1	0.0182656	CD300H	CD300H molecule (gene/pseudogene) [Source:HGNC Symbol;Acc:HGNC:52292]
ENSG00000278845	12.6999	1.46984	1	0.0183775	MRPL45	mitochondrial ribosomal protein L45 [Source:HGNC Symbol;Acc:HGNC:16651]
ENSG00000163472	22.0128	-0.683288	1	0.0183923	TMEM79	transmembrane protein 79 [Source:HGNC Symbol;Acc:HGNC:28196]
ENSG00000139734	72.7642	0.70485	1	0.0184177	DIAPH3	diaphanous related formin 3 [Source:HGNC Symbol;Acc:HGNC:15480]
ENSG00000126368	70.2417	-0.332202	1	0.0184353	NR1D1	nuclear receptor subfamily 1 group D member 1 [Source:HGNC Symbol;Acc:HGNC:7962]
ENSG00000230306	0.86377	2.61533	1	0.0184477	BANF1P2	BANF1 pseudogene 2 [Source:HGNC Symbol;Acc:HGNC:23426]
ENSG00000102390	33.8927	0.495413	1	0.0184565	PBDC1	polysaccharide biosynthesis domain containing 1 [Source:HGNC Symbol;Acc:HGNC:28790]
ENSG00000175054	261.024	0.480613	1	0.0184786	ATR	ATR serine/threonine kinase [Source:HGNC Symbol;Acc:HGNC:882]
ENSG00000132793	6.53866	-1.33626	1	0.0184942	LPIN3	lipin 3 [Source:HGNC Symbol;Acc:HGNC:14451]
ENSG00000166436	100.299	-0.671681	1	0.0185367	TRIM66	tripartite motif containing 66 [Source:HGNC Symbol;Acc:HGNC:29005]
ENSG00000185359	253.754	-0.429832	1	0.0185509	HGS	hepatocyte growth factor-regulated tyrosine kinase substrate [Source:HGNC Symbol;Acc:HGNC:4897]
ENSG00000224309	1.46515	3.94999	1	0.0185645	ANKRD30BP2	ankyrin repeat domain 30B pseudogene 2 [Source:HGNC Symbol;Acc:HGNC:16620]
ENSG00000211782	3.53074	1.68598	1	0.0185648	TRAV8-1	T cell receptor alpha variable 8-1 [Source:HGNC Symbol;Acc:HGNC:12146]
ENSG00000197329	438.818	-0.548576	1	0.0187751	PELI1	pellino E3 ubiquitin protein ligase 1 [Source:HGNC Symbol;Acc:HGNC:8827]
ENSG00000168434	54.6813	-0.465957	1	0.0188476	COG7	component of oligomeric golgi complex 7 [Source:HGNC Symbol;Acc:HGNC:18622]
ENSG00000148484	8802.01	-0.874821	1	0.0188483	RSU1	Ras suppressor protein 1 [Source:HGNC Symbol;Acc:HGNC:10464]
ENSG00000141012	118.84	-0.489571	1	0.0189073	GALNS	galactosamine (N-acetyl)-6-sulfatase [Source:HGNC Symbol;Acc:HGNC:4122]
ENSG00000070718	81.4834	0.575113	1	0.0192029	AP3M2	adaptor related protein complex 3 subunit mu 2 [Source:HGNC Symbol;Acc:HGNC:570]
ENSG00000133275	418.381	-0.415606	1	0.019221	CSNK1G2	casein kinase 1 gamma 2 [Source:HGNC Symbol;Acc:HGNC:2455]
ENSG00000183935	14.2088	0.858438	1	0.0192211	HTR7P1	5-hydroxytryptamine receptor 7 pseudogene 1 [Source:HGNC Symbol;Acc:HGNC:30411]
ENSG00000178295	80.4788	-0.721824	1	0.0192232	GEN1	GEN1 Holliday junction 5' flap endonuclease [Source:HGNC Symbol;Acc:HGNC:26881]
ENSG00000176857	2.62569	-1.96843	1	0.0193142	GJA1P1	gap junction protein alpha 1 pseudogene 1 [Source:HGNC Symbol;Acc:HGNC:4275]
ENSG00000053747	17.885	1.31843	1	0.0194223	LAMA3	laminin subunit alpha 3 [Source:HGNC Symbol;Acc:HGNC:6483]
ENSG00000185269	1.62071	-3.22008	1	0.0194537	NOTUM	notum, palmitoleoyl-protein carboxylesterase [Source:HGNC Symbol;Acc:HGNC:27106]
ENSG00000088756	5.88873	-1.5877	1	0.0194739	ARHGAP28	Rho GTPase activating protein 28 [Source:HGNC Symbol;Acc:HGNC:25509]
ENSG00000085117	371.917	-0.622439	1	0.0195069	CD82	CD82 molecule [Source:HGNC Symbol;Acc:HGNC:6210]
ENSG00000103253	17.8045	-0.894635	1	0.0195178	HAGHL	hydroxyacylglutathione hydrolase like [Source:HGNC Symbol;Acc:HGNC:14177]
ENSG00000106086	78.838	0.446989	1	0.0195194	PLEKHA8	pleckstrin homology domain containing A8 [Source:HGNC Symbol;Acc:HGNC:30037]
ENSG00000143379	211.863	0.352286	1	0.0195221	SETDB1	SET domain bifurcated histone lysine methyltransferase 1 [Source:HGNC Symbol;Acc:HGNC:10761]
ENSG00000171456	379.066	0.410874	1	0.0195733	ASXL1	ASXL transcriptional regulator 1 [Source:HGNC Symbol;Acc:HGNC:18318]
ENSG00000283189	30.905	0.963655	1	0.0195879		novel protein
ENSG00000122733	4.96905	-1.34826	1	0.0195908	PHF24	PHD finger protein 24 [Source:HGNC Symbol;Acc:HGNC:29180]
ENSG00000183111	12.4855	-1.2925	1	0.0195935	ARHGEF37	Rho guanine nucleotide exchange factor 37 [Source:HGNC Symbol;Acc:HGNC:34430]
ENSG00000136842	247.687	-0.538045	1	0.0197035	TMOD1	tropomodulin 1 [Source:HGNC Symbol;Acc:HGNC:11871]
ENSG00000138109	11.1579	-1.08388	1	0.0197169	CYP2C9	cytochrome P450 family 2 subfamily C member 9 [Source:HGNC Symbol;Acc:HGNC:2623]
ENSG00000124813	175.297	-0.354218	1	0.0198943	RUNX2	RUNX family transcription factor 2 [Source:HGNC Symbol;Acc:HGNC:10472]
ENSG00000116991	75.2977	-0.602194	1	0.019977	SIPA1L2	signal induced proliferation associated 1 like 2 [Source:HGNC Symbol;Acc:HGNC:23800]
ENSG00000175768	59.1369	0.467025	1	0.0200772	TOMM5	translocase of outer mitochondrial membrane 5 [Source:HGNC Symbol;Acc:HGNC:31369]
ENSG00000204257	11.628	-2.15456	1	0.0201575	HLA-DMA	major histocompatibility complex, class II, DM alpha [Source:HGNC Symbol;Acc:HGNC:4934]
ENSG00000170471	462.036	0.226673	1	0.0202683	RALGAPB	Ral GTPase activating protein non-catalytic subunit beta [Source:HGNC Symbol;Acc:HGNC:29221]
ENSG00000159167	1.68658	-2.37225	1	0.0202845	STC1	stanniocalcin 1 [Source:HGNC Symbol;Acc:HGNC:11373]
ENSG00000143442	439.506	0.367447	1	0.0202916	POGZ	pogo transposable element derived with ZNF domain [Source:HGNC Symbol;Acc:HGNC:18801]
ENSG00000183734	11.2833	0.946379	1	0.0203058	ASCL2	achaete-scute family bHLH transcription factor 2 [Source:HGNC Symbol;Acc:HGNC:739]
ENSG00000282911	0.890388	2.91025	1	0.0203612	DUX4L35	double homeobox 4 like 35 (pseudogene) [Source:HGNC Symbol;Acc:HGNC:51773]
ENSG00000168803	49.6456	0.7835	1	0.020515	ADAL	adenosine deaminase like [Source:HGNC Symbol;Acc:HGNC:31853]
ENSG00000168386	29.4227	0.593544	1	0.0205615	FILIP1L	filamin A interacting protein 1 like [Source:HGNC Symbol;Acc:HGNC:24589]
ENSG00000123453	16.305	-1.07383	1	0.0208457	SARDH	sarcosine dehydrogenase [Source:HGNC Symbol;Acc:HGNC:10536]
ENSG00000163104	180.857	0.280668	1	0.0209256	SMARCAD1	SWI/SNF-related, matrix-associated actin-dependent regulator of chromatin, subfamily a, containing DEAD/H box 1 [Source:HGNC Symbol;Acc:HGNC:18398]
ENSG00000250067	9.21912	-1.11341	1	0.0209291	YJEFN3	YjeF N-terminal domain containing 3 [Source:HGNC Symbol;Acc:HGNC:24785]
ENSG00000152926	446.042	0.772636	1	0.0209821	ZNF117	zinc finger protein 117 [Source:HGNC Symbol;Acc:HGNC:12897]
ENSG00000075413	586.607	0.304631	1	0.0209862	MARK3	microtubule affinity regulating kinase 3 [Source:HGNC Symbol;Acc:HGNC:6897]
ENSG00000196724	26.2336	0.854144	1	0.0210665	ZNF418	zinc finger protein 418 [Source:HGNC Symbol;Acc:HGNC:20647]
ENSG00000170469	2.88055	1.99618	1	0.0210708	SPATA24	spermatogenesis associated 24 [Source:HGNC Symbol;Acc:HGNC:27322]
ENSG00000133265	44.97	-0.608872	1	0.0211089	HSPBP1	HSPA (Hsp70) binding protein 1 [Source:HGNC Symbol;Acc:HGNC:24989]
ENSG00000213400	1.46943	-2.52422	1	0.0211198	RPL12P18	ribosomal protein L12 pseudogene 18 [Source:HGNC Symbol;Acc:HGNC:36750]
ENSG00000215319	1.64618	-2.47642	1	0.0211719	EIF5P1	eukaryotic translation initiation factor 5 pseudogene 1 [Source:HGNC Symbol;Acc:HGNC:51465]
ENSG00000162068	1.39167	2.71361	1	0.0213995	NTN3	netrin 3 [Source:HGNC Symbol;Acc:HGNC:8030]
ENSG00000061938	403.871	-0.340384	1	0.0214154	TNK2	tyrosine kinase non receptor 2 [Source:HGNC Symbol;Acc:HGNC:19297]
ENSG00000002587	15.5461	-0.797358	1	0.0215474	HS3ST1	heparan sulfate-glucosamine 3-sulfotransferase 1 [Source:HGNC Symbol;Acc:HGNC:5194]
ENSG00000141622	32.1216	0.933296	1	0.0216417	RNF165	ring finger protein 165 [Source:HGNC Symbol;Acc:HGNC:31696]
ENSG00000149557	17.0493	-0.694805	1	0.0216705	FEZ1	fasciculation and elongation protein zeta 1 [Source:HGNC Symbol;Acc:HGNC:3659]
ENSG00000110881	8.87703	-1.02564	1	0.0216723	ASIC1	acid sensing ion channel subunit 1 [Source:HGNC Symbol;Acc:HGNC:100]
ENSG00000126231	1.55942	-2.09388	1	0.0217101	PROZ	protein Z, vitamin K dependent plasma glycoprotein [Source:HGNC Symbol;Acc:HGNC:9460]
ENSG00000179943	56.5114	-0.539226	1	0.0217515	FIZ1	FLT3 interacting zinc finger 1 [Source:HGNC Symbol;Acc:HGNC:25917]
ENSG00000136935	105.028	0.732712	1	0.0218309	GOLGA1	golgin A1 [Source:HGNC Symbol;Acc:HGNC:4424]
ENSG00000205981	45.7355	0.470942	1	0.0219946	DNAJC19	DnaJ heat shock protein family (Hsp40) member C19 [Source:HGNC Symbol;Acc:HGNC:30528]
ENSG00000158106	27.3517	-0.699796	1	0.0220355	RHPN1	rhophilin Rho GTPase binding protein 1 [Source:HGNC Symbol;Acc:HGNC:19973]
ENSG00000137573	2.25526	1.89281	1	0.0220469	SULF1	sulfatase 1 [Source:HGNC Symbol;Acc:HGNC:20391]
ENSG00000198604	707.76	0.341809	1	0.0220574	BAZ1A	bromodomain adjacent to zinc finger domain 1A [Source:HGNC Symbol;Acc:HGNC:960]
ENSG00000168438	171.147	0.420663	1	0.0220685	CDC40	cell division cycle 40 [Source:HGNC Symbol;Acc:HGNC:17350]
ENSG00000106809	9.55041	-1.2395	1	0.0221268	OGN	osteoglycin [Source:HGNC Symbol;Acc:HGNC:8126]
ENSG00000198874	65.0718	0.608456	1	0.0221292	TYW1	tRNA-yW synthesizing protein 1 homolog [Source:HGNC Symbol;Acc:HGNC:25598]
ENSG00000115042	30.3903	0.544076	1	0.02216	FAHD2A	fumarylacetoacetate hydrolase domain containing 2A [Source:HGNC Symbol;Acc:HGNC:24252]
ENSG00000144648	29.6877	0.88623	1	0.0221629	ACKR2	atypical chemokine receptor 2 [Source:HGNC Symbol;Acc:HGNC:1565]
ENSG00000174844	33.5853	1.05862	1	0.0222544	DNAH12	dynein axonemal heavy chain 12 [Source:HGNC Symbol;Acc:HGNC:2943]
ENSG00000106246	44.7718	-0.700509	1	0.0222799	PTCD1	pentatricopeptide repeat domain 1 [Source:HGNC Symbol;Acc:HGNC:22198]
ENSG00000184434	5.32658	-2.38548	1	0.022337	LRRC19	leucine rich repeat containing 19 [Source:HGNC Symbol;Acc:HGNC:23379]
ENSG00000152213	67.9895	-0.57744	1	0.0223462	ARL11	ADP ribosylation factor like GTPase 11 [Source:HGNC Symbol;Acc:HGNC:24046]
ENSG00000130222	3.89801	1.53919	1	0.0223985	GADD45G	growth arrest and DNA damage inducible gamma [Source:HGNC Symbol;Acc:HGNC:4097]
ENSG00000104237	2.23545	2.22118	1	0.0224091	RP1	RP1 axonemal microtubule associated [Source:HGNC Symbol;Acc:HGNC:10263]
ENSG00000118503	309.767	-0.48629	1	0.0224532	TNFAIP3	TNF alpha induced protein 3 [Source:HGNC Symbol;Acc:HGNC:11896]
ENSG00000175485	1.2952	2.88518	1	0.0225572	OR52W1	olfactory receptor family 52 subfamily W member 1 [Source:HGNC Symbol;Acc:HGNC:15239]
ENSG00000273897	10.338	2.18692	1	0.0225979	PMS2P8	PMS1 homolog 2, mismatch repair system component pseudogene 8 [Source:HGNC Symbol;Acc:HGNC:33516]
ENSG00000103269	3.53891	-1.52274	1	0.0226165	RHBDL1	rhomboid like 1 [Source:HGNC Symbol;Acc:HGNC:10007]
ENSG00000132688	5.82259	1.24998	1	0.0227463	NES	nestin [Source:HGNC Symbol;Acc:HGNC:7756]
ENSG00000159784	9.2723	0.899991	1	0.0227768	FAM131B	family with sequence similarity 131 member B [Source:HGNC Symbol;Acc:HGNC:22202]
ENSG00000133142	24.1871	-0.56276	1	0.0228177	TCEAL4	transcription elongation factor A like 4 [Source:HGNC Symbol;Acc:HGNC:26121]
ENSG00000198019	40.8781	0.536077	1	0.022862	FCGR1B	Fc fragment of IgG receptor Ib [Source:HGNC Symbol;Acc:HGNC:3614]
ENSG00000115616	2.94842	2.07921	1	0.0229053	SLC9A2	solute carrier family 9 member A2 [Source:HGNC Symbol;Acc:HGNC:11072]
ENSG00000081181	118.456	0.617648	1	0.0229703	ARG2	arginase 2 [Source:HGNC Symbol;Acc:HGNC:664]
ENSG00000101447	64.456	0.707293	1	0.0229762	FAM83D	family with sequence similarity 83 member D [Source:HGNC Symbol;Acc:HGNC:16122]
ENSG00000173715	28.4785	0.878935	1	0.0230215	C11orf80	chromosome 11 open reading frame 80 [Source:HGNC Symbol;Acc:HGNC:26197]
ENSG00000263464	1.18882	2.88285	1	0.0230866	PPIAL4C	peptidylprolyl isomerase A like 4C [Source:HGNC Symbol;Acc:HGNC:33995]
ENSG00000144182	22.8671	0.686871	1	0.0231233	LIPT1	lipoyltransferase 1 [Source:HGNC Symbol;Acc:HGNC:29569]
ENSG00000053438	13.5003	-0.800847	1	0.0232059	NNAT	neuronatin [Source:HGNC Symbol;Acc:HGNC:7860]
ENSG00000186654	88.4774	-0.418557	1	0.0232727	PRR5	proline rich 5 [Source:HGNC Symbol;Acc:HGNC:31682]
ENSG00000092621	54.5905	-0.521093	1	0.0232747	PHGDH	phosphoglycerate dehydrogenase [Source:HGNC Symbol;Acc:HGNC:8923]
ENSG00000121988	56.754	0.637339	1	0.023372	ZRANB3	zinc finger RANBP2-type containing 3 [Source:HGNC Symbol;Acc:HGNC:25249]
ENSG00000169344	4.04589	-1.28648	1	0.0234887	UMOD	uromodulin [Source:HGNC Symbol;Acc:HGNC:12559]
ENSG00000180185	39.239	-0.517116	1	0.0235923	FAHD1	fumarylacetoacetate hydrolase domain containing 1 [Source:HGNC Symbol;Acc:HGNC:14169]
ENSG00000128534	167.367	0.464386	1	0.0237339	LSM8	LSM8 homolog, U6 small nuclear RNA associated [Source:HGNC Symbol;Acc:HGNC:20471]
ENSG00000213231	3.05801	-1.51905	1	0.0237547	TCL1B	TCL1 family AKT coactivator B [Source:HGNC Symbol;Acc:HGNC:11649]
ENSG00000204304	37.2658	-2.43168	1	0.0237985	PBX2	PBX homeobox 2 [Source:HGNC Symbol;Acc:HGNC:8633]
ENSG00000228818	2.96901	-1.53455	1	0.023803		proteasome 26S non-ATPase subunit 2 (PSMD2) pseudogene
ENSG00000165912	5.4527	-1.25563	1	0.0239626	PACSIN3	protein kinase C and casein kinase substrate in neurons 3 [Source:HGNC Symbol;Acc:HGNC:8572]
ENSG00000235060	1.10255	3.17326	1	0.0241236	VDAC1P4	voltage dependent anion channel 1 pseudogene 4 [Source:HGNC Symbol;Acc:HGNC:12675]
ENSG00000079102	30.5182	-1.35534	1	0.02413	RUNX1T1	RUNX1 partner transcriptional co-repressor 1 [Source:HGNC Symbol;Acc:HGNC:1535]
ENSG00000142621	4.34779	-1.49975	1	0.0241326	FHAD1	forkhead associated phosphopeptide binding domain 1 [Source:HGNC Symbol;Acc:HGNC:29408]
ENSG00000166435	104.797	0.539426	1	0.0241623	XRRA1	X-ray radiation resistance associated 1 [Source:HGNC Symbol;Acc:HGNC:18868]
ENSG00000231762	1.2708	2.40437	1	0.024339		novel pseudogene
ENSG00000182580	9.7913	-1.29782	1	0.0244103	EPHB3	EPH receptor B3 [Source:HGNC Symbol;Acc:HGNC:3394]
ENSG00000099364	79.023	-0.526005	1	0.0244323	FBXL19	F-box and leucine rich repeat protein 19 [Source:HGNC Symbol;Acc:HGNC:25300]
ENSG00000123213	73.4271	0.610834	1	0.0246419	NLN	neurolysin [Source:HGNC Symbol;Acc:HGNC:16058]
ENSG00000176018	525.358	0.745533	1	0.024881	LYSMD3	LysM domain containing 3 [Source:HGNC Symbol;Acc:HGNC:26969]
ENSG00000141314	3.63478	1.65678	1	0.0249131	RHBDL3	rhomboid like 3 [Source:HGNC Symbol;Acc:HGNC:16502]
ENSG00000122970	57.1098	0.680995	1	0.0249703	IFT81	intraflagellar transport 81 [Source:HGNC Symbol;Acc:HGNC:14313]
ENSG00000204624	3.72779	-1.62742	1	0.0249953	DISP3	dispatched RND transporter family member 3 [Source:HGNC Symbol;Acc:HGNC:29251]
ENSG00000022355	6.86439	-1.59796	1	0.0249974	GABRA1	gamma-aminobutyric acid type A receptor subunit alpha1 [Source:HGNC Symbol;Acc:HGNC:4075]
ENSG00000125814	126.633	0.429798	1	0.0250716	NAPB	NSF attachment protein beta [Source:HGNC Symbol;Acc:HGNC:15751]
ENSG00000134545	14.0547	0.873037	1	0.0250723	KLRC1	killer cell lectin like receptor C1 [Source:HGNC Symbol;Acc:HGNC:6374]
ENSG00000005007	509.169	-0.433935	1	0.0250851	UPF1	UPF1 RNA helicase and ATPase [Source:HGNC Symbol;Acc:HGNC:9962]
ENSG00000108469	94.1759	-0.70515	1	0.0251156	RECQL5	RecQ like helicase 5 [Source:HGNC Symbol;Acc:HGNC:9950]
ENSG00000124102	23.9565	-0.560288	1	0.0251183	PI3	peptidase inhibitor 3 [Source:HGNC Symbol;Acc:HGNC:8947]
ENSG00000104381	354.612	0.34289	1	0.0251198	GDAP1	ganglioside induced differentiation associated protein 1 [Source:HGNC Symbol;Acc:HGNC:15968]
ENSG00000136883	2.00745	-2.7064	1	0.0252819	KIF12	kinesin family member 12 [Source:HGNC Symbol;Acc:HGNC:21495]
ENSG00000243232	4.17998	-1.96935	1	0.0252829	PCDHAC2	protocadherin alpha subfamily C, 2 [Source:HGNC Symbol;Acc:HGNC:8677]
ENSG00000053108	52.5887	0.536742	1	0.0253042	FSTL4	follistatin like 4 [Source:HGNC Symbol;Acc:HGNC:21389]
ENSG00000007171	0.771129	3.04836	1	0.0253254	NOS2	nitric oxide synthase 2 [Source:HGNC Symbol;Acc:HGNC:7873]
ENSG00000183401	39.8098	-0.432755	1	0.0253482	CCDC159	coiled-coil domain containing 159 [Source:HGNC Symbol;Acc:HGNC:26996]
ENSG00000112530	3.22205	2.09655	1	0.0253911	PACRG	parkin coregulated [Source:HGNC Symbol;Acc:HGNC:19152]
ENSG00000248919	4.9211	2.55738	1	0.0253964	ATP5MF-PTCD1	ATP5MF-PTCD1 readthrough [Source:HGNC Symbol;Acc:HGNC:38844]
ENSG00000173914	65.1582	-0.375307	1	0.025434	RBM4B	RNA binding motif protein 4B [Source:HGNC Symbol;Acc:HGNC:28842]
ENSG00000213277	9.50044	-0.879455	1	0.0254607	MARCKSL1P1	MARCKS like 1 pseudogene 1 [Source:HGNC Symbol;Acc:HGNC:45239]
ENSG00000047936	2.3268	2.34195	1	0.0255058	ROS1	ROS proto-oncogene 1, receptor tyrosine kinase [Source:HGNC Symbol;Acc:HGNC:10261]
ENSG00000114013	82.7709	0.459784	1	0.0255888	CD86	CD86 molecule [Source:HGNC Symbol;Acc:HGNC:1705]
ENSG00000242358	1.66036	2.4354	1	0.025617	RPS21P4	ribosomal protein S21 pseudogene 4 [Source:HGNC Symbol;Acc:HGNC:35922]
ENSG00000067445	7.19296	-1.73217	1	0.0256394	TRO	trophinin [Source:HGNC Symbol;Acc:HGNC:12326]
ENSG00000019505	2.18213	-2.98894	1	0.0256964	SYT13	synaptotagmin 13 [Source:HGNC Symbol;Acc:HGNC:14962]
ENSG00000055957	2.50594	-2.02383	1	0.0257343	ITIH1	inter-alpha-trypsin inhibitor heavy chain 1 [Source:HGNC Symbol;Acc:HGNC:6166]
ENSG00000137094	21.2359	-0.717884	1	0.0258644	DNAJB5	DnaJ heat shock protein family (Hsp40) member B5 [Source:HGNC Symbol;Acc:HGNC:14887]
ENSG00000234709	1.34404	2.36137	1	0.0258726	UPF3AP3	UPF3A pseudogene 3 [Source:HGNC Symbol;Acc:HGNC:38395]
ENSG00000258988	0.926404	-2.92471	1	0.025899	SF3B4P1	splicing factor 3b, subunit 4 pseudogene 1 [Source:HGNC Symbol;Acc:HGNC:19821]
ENSG00000070413	467.575	-0.288383	1	0.02592	DGCR2	DiGeorge syndrome critical region gene 2 [Source:HGNC Symbol;Acc:HGNC:2845]
ENSG00000231165	2.58069	-2.17249	1	0.0259509	TRBV26OR9-2	T cell receptor beta variable 26/OR9-2 (pseudogene) [Source:HGNC Symbol;Acc:HGNC:15485]
ENSG00000136732	1193.11	-0.286299	1	0.0259592	GYPC	glycophorin C (Gerbich blood group) [Source:HGNC Symbol;Acc:HGNC:4704]
ENSG00000177679	1.83881	-3.07178	1	0.0261234	SRRM3	serine/arginine repetitive matrix 3 [Source:HGNC Symbol;Acc:HGNC:26729]
ENSG00000272899	2.18128	1.73124	1	0.0261566	ATP6V1FNB	ATP6V1F neighbor [Source:HGNC Symbol;Acc:HGNC:52392]
ENSG00000167664	20.0241	-0.654435	1	0.0262488	TMIGD2	transmembrane and immunoglobulin domain containing 2 [Source:HGNC Symbol;Acc:HGNC:28324]
ENSG00000131386	7.32963	1.13688	1	0.0262917	GALNT15	polypeptide N-acetylgalactosaminyltransferase 15 [Source:HGNC Symbol;Acc:HGNC:21531]
ENSG00000139971	25.111	0.608047	1	0.0263468	ARMH4	armadillo like helical domain containing 4 [Source:HGNC Symbol;Acc:HGNC:19846]
ENSG00000147082	4.61787	-1.98119	1	0.0263619	CCNB3	cyclin B3 [Source:HGNC Symbol;Acc:HGNC:18709]
ENSG00000184985	8.18729	1.4228	1	0.0264125	SORCS2	sortilin related VPS10 domain containing receptor 2 [Source:HGNC Symbol;Acc:HGNC:16698]
ENSG00000136045	91.5125	-0.39526	1	0.0264414	PWP1	PWP1 homolog, endonuclein [Source:HGNC Symbol;Acc:HGNC:17015]
ENSG00000169016	40.3837	0.546581	1	0.0264523	E2F6	E2F transcription factor 6 [Source:HGNC Symbol;Acc:HGNC:3120]
ENSG00000159905	9.5565	0.990663	1	0.0264732	ZNF221	zinc finger protein 221 [Source:HGNC Symbol;Acc:HGNC:13014]
ENSG00000164305	310.799	0.313261	1	0.0265082	CASP3	caspase 3 [Source:HGNC Symbol;Acc:HGNC:1504]
ENSG00000164889	157.402	-0.558613	1	0.0265511	SLC4A2	solute carrier family 4 member 2 [Source:HGNC Symbol;Acc:HGNC:11028]
ENSG00000171115	276.398	0.272827	1	0.0266002	GIMAP8	GTPase, IMAP family member 8 [Source:HGNC Symbol;Acc:HGNC:21792]
ENSG00000213638	12.2828	-0.801646	1	0.0266035	ADAT3	adenosine deaminase tRNA specific 3 [Source:HGNC Symbol;Acc:HGNC:25151]
ENSG00000167483	208.637	-0.462442	1	0.0267077	NIBAN3	niban apoptosis regulator 3 [Source:HGNC Symbol;Acc:HGNC:24130]
ENSG00000227413	0.9297	-2.85258	1	0.0267123		novel pseudogene
ENSG00000103064	324.598	0.460898	1	0.0267563	SLC7A6	solute carrier family 7 member 6 [Source:HGNC Symbol;Acc:HGNC:11064]
ENSG00000105737	42.3983	-0.491892	1	0.026809	GRIK5	glutamate ionotropic receptor kainate type subunit 5 [Source:HGNC Symbol;Acc:HGNC:4583]
ENSG00000150627	10.5857	1.18793	1	0.027072	WDR17	WD repeat domain 17 [Source:HGNC Symbol;Acc:HGNC:16661]
ENSG00000151806	104.701	0.340061	1	0.0270802	GUF1	GTP binding elongation factor GUF1 [Source:HGNC Symbol;Acc:HGNC:25799]
ENSG00000124171	33.9558	0.709032	1	0.0271026	PARD6B	par-6 family cell polarity regulator beta [Source:HGNC Symbol;Acc:HGNC:16245]
ENSG00000182372	72.6211	0.593528	1	0.0271655	CLN8	CLN8 transmembrane ER and ERGIC protein [Source:HGNC Symbol;Acc:HGNC:2079]
ENSG00000239218	2.37981	-1.85254	1	0.0273792	RPS20P22	ribosomal protein S20 pseudogene 22 [Source:HGNC Symbol;Acc:HGNC:36379]
ENSG00000112293	21.0495	1.16791	1	0.0274082	GPLD1	glycosylphosphatidylinositol specific phospholipase D1 [Source:HGNC Symbol;Acc:HGNC:4459]
ENSG00000172986	3.27733	1.88398	1	0.0274221	GXYLT2	glucoside xylosyltransferase 2 [Source:HGNC Symbol;Acc:HGNC:33383]
ENSG00000120693	7.50266	-1.06703	1	0.0274474	SMAD9	SMAD family member 9 [Source:HGNC Symbol;Acc:HGNC:6774]
ENSG00000136643	148.426	0.352876	1	0.0274486	RPS6KC1	ribosomal protein S6 kinase C1 [Source:HGNC Symbol;Acc:HGNC:10439]
ENSG00000091732	59.189	0.511004	1	0.0274633	ZC3HC1	zinc finger C3HC-type containing 1 [Source:HGNC Symbol;Acc:HGNC:29913]
ENSG00000135472	3.96123	-1.54855	1	0.0275378	FAIM2	Fas apoptotic inhibitory molecule 2 [Source:HGNC Symbol;Acc:HGNC:17067]
ENSG00000278662	1.29875	3.4999	1	0.0277218	GOLGA6L10	golgin A6 family like 10 [Source:HGNC Symbol;Acc:HGNC:37228]
ENSG00000185499	69.4072	1.14475	1	0.0278222	MUC1	mucin 1, cell surface associated [Source:HGNC Symbol;Acc:HGNC:7508]
ENSG00000129933	384.621	-0.315501	1	0.0278378	MAU2	MAU2 sister chromatid cohesion factor [Source:HGNC Symbol;Acc:HGNC:29140]
ENSG00000133138	577.117	0.270519	1	0.027905	TBC1D8B	TBC1 domain family member 8B [Source:HGNC Symbol;Acc:HGNC:24715]
ENSG00000197134	17.8093	-1.07811	1	0.0279073	ZNF257	zinc finger protein 257 [Source:HGNC Symbol;Acc:HGNC:13498]
ENSG00000169252	59.9022	0.481851	1	0.0279251	ADRB2	adrenoceptor beta 2 [Source:HGNC Symbol;Acc:HGNC:286]
ENSG00000073670	4.1802	-1.72717	1	0.0280194	ADAM11	ADAM metallopeptidase domain 11 [Source:HGNC Symbol;Acc:HGNC:189]
ENSG00000156170	63.7115	0.555572	1	0.0282265	NDUFAF6	NADH:ubiquinone oxidoreductase complex assembly factor 6 [Source:HGNC Symbol;Acc:HGNC:28625]
ENSG00000167992	33.0156	-0.617437	1	0.0282369	VWCE	von Willebrand factor C and EGF domains [Source:HGNC Symbol;Acc:HGNC:26487]
ENSG00000158092	148.087	0.418568	1	0.0282718	NCK1	NCK adaptor protein 1 [Source:HGNC Symbol;Acc:HGNC:7664]
ENSG00000164106	6.33636	-1.13051	1	0.0282876	SCRG1	stimulator of chondrogenesis 1 [Source:HGNC Symbol;Acc:HGNC:17036]
ENSG00000149591	59.3399	0.657678	1	0.0286014	TAGLN	transgelin [Source:HGNC Symbol;Acc:HGNC:11553]
ENSG00000151575	267.805	0.904485	1	0.0287855	TEX9	testis expressed 9 [Source:HGNC Symbol;Acc:HGNC:29585]
ENSG00000130748	12.1062	-0.90752	1	0.0288427	TMEM160	transmembrane protein 160 [Source:HGNC Symbol;Acc:HGNC:26042]
ENSG00000270292	1.30224	-2.91005	1	0.028896		tubulin, alpha 4a (TUBA4A) pseudogene
ENSG00000101210	53.9691	-0.627001	1	0.0288979	EEF1A2	eukaryotic translation elongation factor 1 alpha 2 [Source:HGNC Symbol;Acc:HGNC:3192]
ENSG00000137843	9.58865	-1.04687	1	0.0289669	PAK6	p21 (RAC1) activated kinase 6 [Source:HGNC Symbol;Acc:HGNC:16061]
ENSG00000107902	71.5957	-0.444552	1	0.0291131	LHPP	phospholysine phosphohistidine inorganic pyrophosphate phosphatase [Source:HGNC Symbol;Acc:HGNC:30042]
ENSG00000148143	52.1615	0.881667	1	0.0291992	ZNF462	zinc finger protein 462 [Source:HGNC Symbol;Acc:HGNC:21684]
ENSG00000204791	3.22901	1.81319	1	0.0293015	SMPD5	sphingomyelin phosphodiesterase 5 (pseudogene) [Source:HGNC Symbol;Acc:HGNC:52275]
ENSG00000166226	393.603	0.296581	1	0.0294363	CCT2	chaperonin containing TCP1 subunit 2 [Source:HGNC Symbol;Acc:HGNC:1615]
ENSG00000205754	1.24443	3.30508	1	0.0294833	SLCO1B7	solute carrier organic anion transporter family member 1B7 (putative) [Source:HGNC Symbol;Acc:HGNC:32934]
ENSG00000163933	69.2976	0.500494	1	0.0294969	RFT1	RFT1 homolog [Source:HGNC Symbol;Acc:HGNC:30220]
ENSG00000163827	5.20639	1.67766	1	0.0296793	LRRC2	leucine rich repeat containing 2 [Source:HGNC Symbol;Acc:HGNC:14676]
ENSG00000214389	17.8489	0.672586	1	0.0296805	RPS3AP26	RPS3A pseudogene 26 [Source:HGNC Symbol;Acc:HGNC:36513]
ENSG00000155903	422.542	0.254519	1	0.0297215	RASA2	RAS p21 protein activator 2 [Source:HGNC Symbol;Acc:HGNC:9872]
ENSG00000101266	507.68	0.299871	1	0.029739	CSNK2A1	casein kinase 2 alpha 1 [Source:HGNC Symbol;Acc:HGNC:2457]
ENSG00000076924	143.118	-0.440863	1	0.0298073	XAB2	XPA binding protein 2 [Source:HGNC Symbol;Acc:HGNC:14089]
ENSG00000116815	94.604	0.387258	1	0.0298733	CD58	CD58 molecule [Source:HGNC Symbol;Acc:HGNC:1688]
ENSG00000273274	44.2156	0.530974	1	0.0298983	ZBTB8B	zinc finger and BTB domain containing 8B [Source:HGNC Symbol;Acc:HGNC:37057]
ENSG00000155761	1.60771	3.50116	1	0.0299673	SPAG17	sperm associated antigen 17 [Source:HGNC Symbol;Acc:HGNC:26620]
ENSG00000169683	17.8236	0.804053	1	0.0300492	LRRC45	leucine rich repeat containing 45 [Source:HGNC Symbol;Acc:HGNC:28302]
ENSG00000183091	32.2035	1.13369	1	0.0301055	NEB	nebulin [Source:HGNC Symbol;Acc:HGNC:7720]
ENSG00000139973	4.65847	2.0026	1	0.0301616	SYT16	synaptotagmin 16 [Source:HGNC Symbol;Acc:HGNC:23142]
ENSG00000136273	94.0394	0.468577	1	0.03018	HUS1	HUS1 checkpoint clamp component [Source:HGNC Symbol;Acc:HGNC:5309]
ENSG00000074527	10.0382	-1.3217	1	0.0303143	NTN4	netrin 4 [Source:HGNC Symbol;Acc:HGNC:13658]
ENSG00000118046	174.013	-0.338618	1	0.0304358	STK11	serine/threonine kinase 11 [Source:HGNC Symbol;Acc:HGNC:11389]
ENSG00000126583	5.40541	-1.37846	1	0.0304524	PRKCG	protein kinase C gamma [Source:HGNC Symbol;Acc:HGNC:9402]
ENSG00000169760	43.701	0.984478	1	0.0305128	NLGN1	neuroligin 1 [Source:HGNC Symbol;Acc:HGNC:14291]
ENSG00000184557	134.554	-0.809293	1	0.0305584	SOCS3	suppressor of cytokine signaling 3 [Source:HGNC Symbol;Acc:HGNC:19391]
ENSG00000256771	56.0932	-0.539821	1	0.0305978	ZNF253	zinc finger protein 253 [Source:HGNC Symbol;Acc:HGNC:13497]
ENSG00000113966	14.7823	1.07914	1	0.0306389	ARL6	ADP ribosylation factor like GTPase 6 [Source:HGNC Symbol;Acc:HGNC:13210]
ENSG00000172175	315.936	0.284503	1	0.0306485	MALT1	MALT1 paracaspase [Source:HGNC Symbol;Acc:HGNC:6819]
ENSG00000169435	3.36115	-1.41567	1	0.0307053	RASSF6	Ras association domain family member 6 [Source:HGNC Symbol;Acc:HGNC:20796]
ENSG00000214827	4.60514	1.78265	1	0.0309119	MTCP1	mature T cell proliferation 1 [Source:HGNC Symbol;Acc:HGNC:7423]
ENSG00000282826	53.8105	0.479683	1	0.0309486	FRG1CP	FSHD region gene 1 family member C, pseudogene [Source:HGNC Symbol;Acc:HGNC:51762]
ENSG00000176946	77.598	-0.441836	1	0.0309821	THAP4	THAP domain containing 4 [Source:HGNC Symbol;Acc:HGNC:23187]
ENSG00000171450	9.43294	-0.915685	1	0.0310136	CDK5R2	cyclin dependent kinase 5 regulatory subunit 2 [Source:HGNC Symbol;Acc:HGNC:1776]
ENSG00000242931	2.30484	-2.07692	1	0.0310329	RPL7P49	ribosomal protein L7 pseudogene 49 [Source:HGNC Symbol;Acc:HGNC:36912]
ENSG00000140464	290.736	-0.277098	1	0.0311045	PML	PML nuclear body scaffold [Source:HGNC Symbol;Acc:HGNC:9113]
ENSG00000166664	2.61987	-2.20706	1	0.0311199	CHRFAM7A	CHRNA7 (exons 5-10) and FAM7A (exons A-E) fusion [Source:HGNC Symbol;Acc:HGNC:15781]
ENSG00000100038	64.73	0.479628	1	0.0311243	TOP3B	DNA topoisomerase III beta [Source:HGNC Symbol;Acc:HGNC:11993]
ENSG00000188735	87.4999	-0.701482	1	0.0311424	TMEM120B	transmembrane protein 120B [Source:HGNC Symbol;Acc:HGNC:32008]
ENSG00000101966	422.968	0.562806	1	0.0311698	XIAP	X-linked inhibitor of apoptosis [Source:HGNC Symbol;Acc:HGNC:592]
ENSG00000050426	137.982	0.297647	1	0.0312074	LETMD1	LETM1 domain containing 1 [Source:HGNC Symbol;Acc:HGNC:24241]
ENSG00000178425	132.166	0.608834	1	0.0312392	NT5DC1	5'-nucleotidase domain containing 1 [Source:HGNC Symbol;Acc:HGNC:21556]
ENSG00000133056	189.621	-0.486576	1	0.0312749	PIK3C2B	phosphatidylinositol-4-phosphate 3-kinase catalytic subunit type 2 beta [Source:HGNC Symbol;Acc:HGNC:8972]
ENSG00000137947	291.189	0.842358	1	0.0313334	GTF2B	general transcription factor IIB [Source:HGNC Symbol;Acc:HGNC:4648]
ENSG00000237984	46.6624	-0.763477	1	0.0314347	PTENP1	phosphatase and tensin homolog pseudogene 1 [Source:HGNC Symbol;Acc:HGNC:9589]
ENSG00000049768	29.9665	-0.680763	1	0.0314541	FOXP3	forkhead box P3 [Source:HGNC Symbol;Acc:HGNC:6106]
ENSG00000110074	45.9984	-0.504178	1	0.0314701	FOXRED1	FAD dependent oxidoreductase domain containing 1 [Source:HGNC Symbol;Acc:HGNC:26927]
ENSG00000230425	8.23311	-3.47776	1	0.0315115	RSU1P1	Ras suppressor protein 1 pseudogene 1 [Source:HGNC Symbol;Acc:HGNC:31114]
ENSG00000135144	55.7851	-0.527287	1	0.0315332	DTX1	deltex E3 ubiquitin ligase 1 [Source:HGNC Symbol;Acc:HGNC:3060]
ENSG00000257885	1.95026	1.95761	1	0.031557	PHBP18	prohibitin pseudogene 18 [Source:HGNC Symbol;Acc:HGNC:51551]
ENSG00000196074	26.8015	-1.03653	1	0.0315691	SYCP2	synaptonemal complex protein 2 [Source:HGNC Symbol;Acc:HGNC:11490]
ENSG00000135638	33.9219	0.879089	1	0.0316197	EMX1	empty spiracles homeobox 1 [Source:HGNC Symbol;Acc:HGNC:3340]
ENSG00000229988	16.5073	0.799978	1	0.031648	HBBP1	hemoglobin subunit beta pseudogene 1 [Source:HGNC Symbol;Acc:HGNC:4828]
ENSG00000162927	49.1054	0.561169	1	0.0316671	PUS10	pseudouridine synthase 10 [Source:HGNC Symbol;Acc:HGNC:26505]
ENSG00000205710	14.7723	-1.34819	1	0.0317077	C17orf107	chromosome 17 open reading frame 107 [Source:HGNC Symbol;Acc:HGNC:37238]
ENSG00000089163	1.46189	-2.33999	1	0.0317896	SIRT4	sirtuin 4 [Source:HGNC Symbol;Acc:HGNC:14932]
ENSG00000215156	18.2163	-0.672761	1	0.0317913		POM121-like protein 1 pseudogene
ENSG00000104299	72.4893	0.449472	1	0.0320215	INTS9	integrator complex subunit 9 [Source:HGNC Symbol;Acc:HGNC:25592]
ENSG00000072864	221.424	0.685996	1	0.0321052	NDE1	nudE neurodevelopment protein 1 [Source:HGNC Symbol;Acc:HGNC:17619]
ENSG00000153147	817.344	0.322834	1	0.0321252	SMARCA5	SWI/SNF related, matrix associated, actin dependent regulator of chromatin, subfamily a, member 5 [Source:HGNC Symbol;Acc:HGNC:11101]
ENSG00000220008	59.5765	-0.492428	1	0.0321627	LINGO3	leucine rich repeat and Ig domain containing 3 [Source:HGNC Symbol;Acc:HGNC:21206]
ENSG00000180660	1.28533	-2.53343	1	0.0322552	MAB21L1	mab-21 like 1 [Source:HGNC Symbol;Acc:HGNC:6757]
ENSG00000153531	10.9593	1.32477	1	0.0323066	ADPRHL1	ADP-ribosylhydrolase like 1 [Source:HGNC Symbol;Acc:HGNC:21303]
ENSG00000242779	14.9907	0.912369	1	0.0323446	ZNF702P	zinc finger protein 702, pseudogene [Source:HGNC Symbol;Acc:HGNC:25775]
ENSG00000168522	220.989	0.281214	1	0.0323727	FNTA	farnesyltransferase, CAAX box, alpha [Source:HGNC Symbol;Acc:HGNC:3782]
ENSG00000283196	1.95155	1.96334	1	0.032707	LSP1P5	LSP1 pseudogene 5 [Source:NCBI gene (formerly Entrezgene);Acc:645166]
ENSG00000186297	4.10046	1.96806	1	0.0327363	GABRA5	gamma-aminobutyric acid type A receptor subunit alpha5 [Source:HGNC Symbol;Acc:HGNC:4079]
ENSG00000176239	1.00988	-2.643	1	0.0327706	OR51B6	olfactory receptor family 51 subfamily B member 6 [Source:HGNC Symbol;Acc:HGNC:19600]
ENSG00000213079	742.529	0.485263	1	0.0327843	SCAF8	SR-related CTD associated factor 8 [Source:HGNC Symbol;Acc:HGNC:20959]
ENSG00000172172	40.5801	0.604322	1	0.0328173	MRPL13	mitochondrial ribosomal protein L13 [Source:HGNC Symbol;Acc:HGNC:14278]
ENSG00000173145	80.2022	0.45426	1	0.0329085	NOC3L	NOC3 like DNA replication regulator [Source:HGNC Symbol;Acc:HGNC:24034]
ENSG00000226314	1.67462	-2.07855	1	0.0329983	ZNF192P1	zinc finger protein 192 pseudogene 1 [Source:HGNC Symbol;Acc:HGNC:18777]
ENSG00000099365	17.1534	-1.0349	1	0.0330718	STX1B	syntaxin 1B [Source:HGNC Symbol;Acc:HGNC:18539]
ENSG00000137877	15.3071	-1.37349	1	0.0332279	SPTBN5	spectrin beta, non-erythrocytic 5 [Source:HGNC Symbol;Acc:HGNC:15680]
ENSG00000251158	27.716	-0.640734	1	0.0333277		POM121 membrane glycoprotein-like (POM121L1) pseudogene
ENSG00000244556	9.26117	0.858795	1	0.0333398	ODCP	ornithine decarboxylase pseudogene [Source:HGNC Symbol;Acc:HGNC:8110]
ENSG00000168874	7.127	-1.2947	1	0.0333784	ATOH8	atonal bHLH transcription factor 8 [Source:HGNC Symbol;Acc:HGNC:24126]
ENSG00000143819	47.9532	-0.433456	1	0.0334084	EPHX1	epoxide hydrolase 1 [Source:HGNC Symbol;Acc:HGNC:3401]
ENSG00000130377	1.21401	-2.7255	1	0.0334283	ACSBG2	acyl-CoA synthetase bubblegum family member 2 [Source:HGNC Symbol;Acc:HGNC:24174]
ENSG00000117707	7.12168	-1.78686	1	0.0338186	PROX1	prospero homeobox 1 [Source:HGNC Symbol;Acc:HGNC:9459]
ENSG00000213225	0.71957	3.20448	1	0.033846	NOC2LP1	NOC2 like nucleolar associated transcriptional repressor pseudogene 1 [Source:HGNC Symbol;Acc:HGNC:52285]
ENSG00000105085	73.3919	-0.484441	1	0.0339716	MED26	mediator complex subunit 26 [Source:HGNC Symbol;Acc:HGNC:2376]
ENSG00000178719	634.493	-0.306452	1	0.0340272	GRINA	glutamate ionotropic receptor NMDA type subunit associated protein 1 [Source:HGNC Symbol;Acc:HGNC:4589]
ENSG00000163686	20.5737	0.572881	1	0.0340667	ABHD6	abhydrolase domain containing 6, acylglycerol lipase [Source:HGNC Symbol;Acc:HGNC:21398]
ENSG00000256087	40.1442	0.676269	1	0.0341907	ZNF432	zinc finger protein 432 [Source:HGNC Symbol;Acc:HGNC:20810]
ENSG00000249019	1.31077	-2.32124	1	0.0342271		ribosomal protein S7 (RPS7) pseudogene
ENSG00000103121	126.414	0.747231	1	0.0343249	CMC2	C-X9-C motif containing 2 [Source:HGNC Symbol;Acc:HGNC:24447]
ENSG00000188460	17.8313	-0.692085	1	0.034384	ACTBP11	ACTB pseudogene 11 [Source:HGNC Symbol;Acc:HGNC:33971]
ENSG00000105171	64.8693	0.41114	1	0.0344324	POP4	POP4 homolog, ribonuclease P/MRP subunit [Source:HGNC Symbol;Acc:HGNC:30081]
ENSG00000091073	124.164	-0.430326	1	0.0344811	DTX2	deltex E3 ubiquitin ligase 2 [Source:HGNC Symbol;Acc:HGNC:15973]
ENSG00000162337	63.0213	-0.854794	1	0.0345196	LRP5	LDL receptor related protein 5 [Source:HGNC Symbol;Acc:HGNC:6697]
ENSG00000150477	884.678	0.214226	1	0.0345829	KIAA1328	KIAA1328 [Source:HGNC Symbol;Acc:HGNC:29248]
ENSG00000146005	4.3871	-2.22437	1	0.0346878	PSD2	pleckstrin and Sec7 domain containing 2 [Source:HGNC Symbol;Acc:HGNC:19092]
ENSG00000166823	1.63167	3.63963	1	0.0347354	MESP1	mesoderm posterior bHLH transcription factor 1 [Source:HGNC Symbol;Acc:HGNC:29658]
ENSG00000137441	98.0658	0.395888	1	0.0350434	FGFBP2	fibroblast growth factor binding protein 2 [Source:HGNC Symbol;Acc:HGNC:29451]
ENSG00000136868	130.406	0.316782	1	0.0352632	SLC31A1	solute carrier family 31 member 1 [Source:HGNC Symbol;Acc:HGNC:11016]
ENSG00000196227	185.029	0.475624	1	0.0353449	FAM217B	family with sequence similarity 217 member B [Source:HGNC Symbol;Acc:HGNC:16170]
ENSG00000288674	9.82912	-0.816461	1	0.035364		Novel protein
ENSG00000249987	3.1944	1.21355	1	0.0354776	RPS4XP20	ribosomal protein S4X pseudogene 20 [Source:HGNC Symbol;Acc:HGNC:36437]
ENSG00000197497	77.6636	0.494687	1	0.0355139	ZNF665	zinc finger protein 665 [Source:HGNC Symbol;Acc:HGNC:25885]
ENSG00000169018	301.379	0.280951	1	0.0355455	FEM1B	fem-1 homolog B [Source:HGNC Symbol;Acc:HGNC:3649]
ENSG00000119401	43.7137	-0.434599	1	0.0355493	TRIM32	tripartite motif containing 32 [Source:HGNC Symbol;Acc:HGNC:16380]
ENSG00000274588	11.3804	1.02491	1	0.0357153	DGKK	diacylglycerol kinase kappa [Source:HGNC Symbol;Acc:HGNC:32395]
ENSG00000108395	160.446	-0.474115	1	0.0357194	TRIM37	tripartite motif containing 37 [Source:HGNC Symbol;Acc:HGNC:7523]
ENSG00000105793	129.373	0.618284	1	0.0358351	GTPBP10	GTP binding protein 10 [Source:HGNC Symbol;Acc:HGNC:25106]
ENSG00000263155	357.805	1.01943	1	0.035859	MYZAP	myocardial zonula adherens protein [Source:HGNC Symbol;Acc:HGNC:43444]
ENSG00000119912	290.815	0.449074	1	0.0358994	IDE	insulin degrading enzyme [Source:HGNC Symbol;Acc:HGNC:5381]
ENSG00000197070	132.535	-0.352901	1	0.0359248	ARRDC1	arrestin domain containing 1 [Source:HGNC Symbol;Acc:HGNC:28633]
ENSG00000154914	2.75905	-1.67599	1	0.0359444	USP43	ubiquitin specific peptidase 43 [Source:HGNC Symbol;Acc:HGNC:20072]
ENSG00000151348	187.876	0.377093	1	0.0360295	EXT2	exostosin glycosyltransferase 2 [Source:HGNC Symbol;Acc:HGNC:3513]
ENSG00000107521	405.994	-0.237171	1	0.0361687	HPS1	HPS1 biogenesis of lysosomal organelles complex 3 subunit 1 [Source:HGNC Symbol;Acc:HGNC:5163]
ENSG00000175595	125.337	0.547069	1	0.0361822	ERCC4	ERCC excision repair 4, endonuclease catalytic subunit [Source:HGNC Symbol;Acc:HGNC:3436]
ENSG00000197768	0.769717	-2.39516	1	0.036399	STPG3	sperm-tail PG-rich repeat containing 3 [Source:HGNC Symbol;Acc:HGNC:37285]
ENSG00000013374	237.152	0.248524	1	0.0364445	NUB1	negative regulator of ubiquitin like proteins 1 [Source:HGNC Symbol;Acc:HGNC:17623]
ENSG00000154380	75.0043	-0.520546	1	0.0364907	ENAH	ENAH actin regulator [Source:HGNC Symbol;Acc:HGNC:18271]
ENSG00000173269	5.04222	-1.94202	1	0.0366221	MMRN2	multimerin 2 [Source:HGNC Symbol;Acc:HGNC:19888]
ENSG00000162062	6.36013	1.29716	1	0.0367124	TEDC2	tubulin epsilon and delta complex 2 [Source:HGNC Symbol;Acc:HGNC:25849]
ENSG00000232653	49.1514	0.686853	1	0.0367191	GOLGA8N	golgin A8 family member N [Source:HGNC Symbol;Acc:HGNC:44405]
ENSG00000090054	177.238	0.319008	1	0.036802	SPTLC1	serine palmitoyltransferase long chain base subunit 1 [Source:HGNC Symbol;Acc:HGNC:11277]
ENSG00000165060	82.6535	-0.376714	1	0.0368976	FXN	frataxin [Source:HGNC Symbol;Acc:HGNC:3951]
ENSG00000064687	408.685	-0.442282	1	0.0369069	ABCA7	ATP binding cassette subfamily A member 7 [Source:HGNC Symbol;Acc:HGNC:37]
ENSG00000137770	372.794	0.277373	1	0.0369397	CTDSPL2	CTD small phosphatase like 2 [Source:HGNC Symbol;Acc:HGNC:26936]
ENSG00000124343	1.43161	2.45379	1	0.0369479	XG	Xg glycoprotein (Xg blood group) [Source:HGNC Symbol;Acc:HGNC:12806]
ENSG00000179912	521.475	0.331447	1	0.0369509	R3HDM2	R3H domain containing 2 [Source:HGNC Symbol;Acc:HGNC:29167]
ENSG00000162383	3.37464	-1.42172	1	0.0369813	SLC1A7	solute carrier family 1 member 7 [Source:HGNC Symbol;Acc:HGNC:10945]
ENSG00000176024	16.0049	1.03224	1	0.0370296	ZNF613	zinc finger protein 613 [Source:HGNC Symbol;Acc:HGNC:25827]
ENSG00000138615	1.59086	2.36745	1	0.0372211	CILP	cartilage intermediate layer protein [Source:HGNC Symbol;Acc:HGNC:1980]
ENSG00000129990	10.4558	-1.95122	1	0.0373183	SYT5	synaptotagmin 5 [Source:HGNC Symbol;Acc:HGNC:11513]
ENSG00000156976	808.743	0.199434	1	0.0374145	EIF4A2	eukaryotic translation initiation factor 4A2 [Source:HGNC Symbol;Acc:HGNC:3284]
ENSG00000155393	63.3753	-0.544917	1	0.0374263	HEATR3	HEAT repeat containing 3 [Source:HGNC Symbol;Acc:HGNC:26087]
ENSG00000139985	1.7104	-2.06918	1	0.037455	ADAM21	ADAM metallopeptidase domain 21 [Source:HGNC Symbol;Acc:HGNC:200]
ENSG00000167216	10.3542	1.03936	1	0.0375105	KATNAL2	katanin catalytic subunit A1 like 2 [Source:HGNC Symbol;Acc:HGNC:25387]
ENSG00000239789	29.7981	0.501461	1	0.0375648	MRPS17	mitochondrial ribosomal protein S17 [Source:HGNC Symbol;Acc:HGNC:14047]
ENSG00000117419	117.408	0.380875	1	0.0376116	ERI3	ERI1 exoribonuclease family member 3 [Source:HGNC Symbol;Acc:HGNC:17276]
ENSG00000124557	2.0547	-1.95421	1	0.0376472	BTN1A1	butyrophilin subfamily 1 member A1 [Source:HGNC Symbol;Acc:HGNC:1135]
ENSG00000164944	345.328	0.233864	1	0.0378336	VIRMA	vir like m6A methyltransferase associated [Source:HGNC Symbol;Acc:HGNC:24500]
ENSG00000105255	5.51046	-1.07131	1	0.0379647	FSD1	fibronectin type III and SPRY domain containing 1 [Source:HGNC Symbol;Acc:HGNC:13745]
ENSG00000186103	0.799553	2.68613	1	0.038099	ARGFX	arginine-fifty homeobox [Source:HGNC Symbol;Acc:HGNC:30146]
ENSG00000128833	30.0141	-0.591706	1	0.0381234	MYO5C	myosin VC [Source:HGNC Symbol;Acc:HGNC:7604]
ENSG00000182601	1.91765	-2.23924	1	0.0383734	HS3ST4	heparan sulfate-glucosamine 3-sulfotransferase 4 [Source:HGNC Symbol;Acc:HGNC:5200]
ENSG00000253923	1.62974	2.23131	1	0.0383834		heat shock 10kDa protein 1 (chaperonin 10) (HSPE1) pseudogene
ENSG00000213221	12.6848	-0.921595	1	0.038387	DNLZ	DNL-type zinc finger [Source:HGNC Symbol;Acc:HGNC:33879]
ENSG00000157637	332.917	-0.370559	1	0.038616	SLC38A10	solute carrier family 38 member 10 [Source:HGNC Symbol;Acc:HGNC:28237]
ENSG00000072041	6.20263	1.681	1	0.0387631	SLC6A15	solute carrier family 6 member 15 [Source:HGNC Symbol;Acc:HGNC:13621]
ENSG00000285162	2.83825	2.49687	1	0.0388943		chimerin 2 [Source:NCBI gene (formerly Entrezgene);Acc:1124]
ENSG00000119681	20.4026	-0.838394	1	0.0388994	LTBP2	latent transforming growth factor beta binding protein 2 [Source:HGNC Symbol;Acc:HGNC:6715]
ENSG00000140694	246.014	0.333947	1	0.0390283	PARN	poly(A)-specific ribonuclease [Source:HGNC Symbol;Acc:HGNC:8609]
ENSG00000187051	70.5871	-0.322938	1	0.0390842	RPS19BP1	ribosomal protein S19 binding protein 1 [Source:HGNC Symbol;Acc:HGNC:28749]
ENSG00000213003	4.70505	1.23752	1	0.0392415	BTF3P12	basic transcription factor 3 pseudogene 12 [Source:HGNC Symbol;Acc:HGNC:1127]
ENSG00000178691	605.478	0.233921	1	0.0392502	SUZ12	SUZ12 polycomb repressive complex 2 subunit [Source:HGNC Symbol;Acc:HGNC:17101]
ENSG00000183340	29.4551	0.495079	1	0.0392526	JRKL	JRK like [Source:HGNC Symbol;Acc:HGNC:6200]
ENSG00000053918	95.3176	-0.4314	1	0.0393046	KCNQ1	potassium voltage-gated channel subfamily Q member 1 [Source:HGNC Symbol;Acc:HGNC:6294]
ENSG00000076826	5.53873	-2.06287	1	0.0393933	CAMSAP3	calmodulin regulated spectrin associated protein family member 3 [Source:HGNC Symbol;Acc:HGNC:29307]
ENSG00000163435	16.9419	-0.921763	1	0.0394145	ELF3	E74 like ETS transcription factor 3 [Source:HGNC Symbol;Acc:HGNC:3318]
ENSG00000160471	42.9656	1.98828	1	0.0394344	COX6B2	cytochrome c oxidase subunit 6B2 [Source:HGNC Symbol;Acc:HGNC:24380]
ENSG00000113387	604.812	0.268127	1	0.0394716	SUB1	SUB1 regulator of transcription [Source:HGNC Symbol;Acc:HGNC:19985]
ENSG00000162512	28.2091	-1.01871	1	0.0395228	SDC3	syndecan 3 [Source:HGNC Symbol;Acc:HGNC:10660]
ENSG00000141933	62.3918	-0.52072	1	0.0395391	TPGS1	tubulin polyglutamylase complex subunit 1 [Source:HGNC Symbol;Acc:HGNC:25058]
ENSG00000142449	4.74694	-2.65143	1	0.0396546	FBN3	fibrillin 3 [Source:HGNC Symbol;Acc:HGNC:18794]
ENSG00000166164	276.433	0.268935	1	0.0396551	BRD7	bromodomain containing 7 [Source:HGNC Symbol;Acc:HGNC:14310]
ENSG00000114354	258.711	0.26432	1	0.0396868	TFG	trafficking from ER to golgi regulator [Source:HGNC Symbol;Acc:HGNC:11758]
ENSG00000072062	52.9603	1.02688	1	0.0397489	PRKACA	protein kinase cAMP-activated catalytic subunit alpha [Source:HGNC Symbol;Acc:HGNC:9380]
ENSG00000115128	99.5299	0.292749	1	0.0398275	SF3B6	splicing factor 3b subunit 6 [Source:HGNC Symbol;Acc:HGNC:30096]
ENSG00000205213	38.3351	-0.628336	1	0.0398312	LGR4	leucine rich repeat containing G protein-coupled receptor 4 [Source:HGNC Symbol;Acc:HGNC:13299]
ENSG00000237754	0.831133	3.12372	1	0.039851		septin 13 (SEPT13) pseudogene
ENSG00000167395	236.233	-0.406699	1	0.03992	ZNF646	zinc finger protein 646 [Source:HGNC Symbol;Acc:HGNC:29004]
ENSG00000112659	166.193	-0.459621	1	0.0399705	CUL9	cullin 9 [Source:HGNC Symbol;Acc:HGNC:15982]
ENSG00000102575	62.4205	0.556522	1	0.0400107	ACP5	acid phosphatase 5, tartrate resistant [Source:HGNC Symbol;Acc:HGNC:124]
ENSG00000068885	134.962	0.630617	1	0.0400165	IFT80	intraflagellar transport 80 [Source:HGNC Symbol;Acc:HGNC:29262]
ENSG00000106105	360.466	0.222393	1	0.0400496	GARS1	glycyl-tRNA synthetase 1 [Source:HGNC Symbol;Acc:HGNC:4162]
ENSG00000187871	0.860988	-2.86013	1	0.0401365	GFRAL	GDNF family receptor alpha like [Source:HGNC Symbol;Acc:HGNC:32789]
ENSG00000100523	233.884	0.413181	1	0.040281	DDHD1	DDHD domain containing 1 [Source:HGNC Symbol;Acc:HGNC:19714]
ENSG00000127124	157.622	0.275102	1	0.0402826	HIVEP3	HIVEP zinc finger 3 [Source:HGNC Symbol;Acc:HGNC:13561]
ENSG00000134248	155.937	0.286182	1	0.0404086	LAMTOR5	late endosomal/lysosomal adaptor, MAPK and MTOR activator 5 [Source:HGNC Symbol;Acc:HGNC:17955]
ENSG00000229241	2.86821	-1.26354	1	0.0405558	PNPT1P1	polyribonucleotide nucleotidyltransferase 1 pseudogene 1 [Source:HGNC Symbol;Acc:HGNC:44468]
ENSG00000091527	954.258	0.20741	1	0.0405833	CDV3	CDV3 homolog [Source:HGNC Symbol;Acc:HGNC:26928]
ENSG00000159251	4.44975	1.21078	1	0.0406133	ACTC1	actin alpha cardiac muscle 1 [Source:HGNC Symbol;Acc:HGNC:143]
ENSG00000103021	17.5034	0.74023	1	0.040625	CCDC113	coiled-coil domain containing 113 [Source:HGNC Symbol;Acc:HGNC:25002]
ENSG00000080839	482.875	0.531909	1	0.0406377	RBL1	RB transcriptional corepressor like 1 [Source:HGNC Symbol;Acc:HGNC:9893]
ENSG00000169914	50.9643	-0.608284	1	0.0406427	OTUD3	OTU deubiquitinase 3 [Source:HGNC Symbol;Acc:HGNC:29038]
ENSG00000103353	140.696	-0.54062	1	0.040736	UBFD1	ubiquitin family domain containing 1 [Source:HGNC Symbol;Acc:HGNC:30565]
ENSG00000006704	13.6654	1.33027	1	0.0409477	GTF2IRD1	GTF2I repeat domain containing 1 [Source:HGNC Symbol;Acc:HGNC:4661]
ENSG00000145649	57.5657	0.371459	1	0.0409599	GZMA	granzyme A [Source:HGNC Symbol;Acc:HGNC:4708]
ENSG00000146282	103.398	0.369614	1	0.040971	RARS2	arginyl-tRNA synthetase 2, mitochondrial [Source:HGNC Symbol;Acc:HGNC:21406]
ENSG00000229689	6.19052	-1.11372	1	0.0410111		Ankyrin repeat domain-containing protein pseudogene
ENSG00000159322	238.634	0.354363	1	0.0410736	ADPGK	ADP dependent glucokinase [Source:HGNC Symbol;Acc:HGNC:25250]
ENSG00000149403	13.5767	-0.976269	1	0.0412549	GRIK4	glutamate ionotropic receptor kainate type subunit 4 [Source:HGNC Symbol;Acc:HGNC:4582]
ENSG00000188283	67.5948	0.629259	1	0.0412762	ZNF383	zinc finger protein 383 [Source:HGNC Symbol;Acc:HGNC:18609]
ENSG00000035664	116.967	-0.402059	1	0.0413424	DAPK2	death associated protein kinase 2 [Source:HGNC Symbol;Acc:HGNC:2675]
ENSG00000114993	11.8351	0.955197	1	0.0413726	RTKN	rhotekin [Source:HGNC Symbol;Acc:HGNC:10466]
ENSG00000114812	62.8376	-0.593544	1	0.041496	VIPR1	vasoactive intestinal peptide receptor 1 [Source:HGNC Symbol;Acc:HGNC:12694]
ENSG00000255221	1.39578	2.77698	1	0.0416651	CARD17	caspase recruitment domain family member 17 [Source:HGNC Symbol;Acc:HGNC:33827]
ENSG00000156194	3.71502	1.58841	1	0.0416863	PPEF2	protein phosphatase with EF-hand domain 2 [Source:HGNC Symbol;Acc:HGNC:9244]
ENSG00000171724	2.70281	-1.62908	1	0.0417004	VAT1L	vesicle amine transport 1 like [Source:HGNC Symbol;Acc:HGNC:29315]
ENSG00000126467	2.10039	1.85553	1	0.0418829	TSKS	testis specific serine kinase substrate [Source:HGNC Symbol;Acc:HGNC:30719]
ENSG00000181847	47.3969	-0.624795	1	0.0418965	TIGIT	T cell immunoreceptor with Ig and ITIM domains [Source:HGNC Symbol;Acc:HGNC:26838]
ENSG00000083838	20.9134	-0.685139	1	0.0420047	ZNF446	zinc finger protein 446 [Source:HGNC Symbol;Acc:HGNC:21036]
ENSG00000153707	2.46993	5.17729	1	0.0420406	PTPRD	protein tyrosine phosphatase receptor type D [Source:HGNC Symbol;Acc:HGNC:9668]
ENSG00000167895	766.095	-0.326708	1	0.0420667	TMC8	transmembrane channel like 8 [Source:HGNC Symbol;Acc:HGNC:20474]
ENSG00000166123	24.6481	-0.703717	1	0.0421115	GPT2	glutamic--pyruvic transaminase 2 [Source:HGNC Symbol;Acc:HGNC:18062]
ENSG00000166004	262.347	0.501075	1	0.0422236	CEP295	centrosomal protein 295 [Source:HGNC Symbol;Acc:HGNC:29366]
ENSG00000144736	78.6836	-0.69903	1	0.0422834	SHQ1	SHQ1, H/ACA ribonucleoprotein assembly factor [Source:HGNC Symbol;Acc:HGNC:25543]
ENSG00000023892	211.56	-0.394061	1	0.0423004	DEF6	DEF6 guanine nucleotide exchange factor [Source:HGNC Symbol;Acc:HGNC:2760]
ENSG00000217041	1.67934	2.09904	1	0.0423571		ribosomal protein S20 (RPS20) pseudogene
ENSG00000180917	137.076	0.451612	1	0.0423738	CMTR2	cap methyltransferase 2 [Source:HGNC Symbol;Acc:HGNC:25635]
ENSG00000181638	52.14	-0.708838	1	0.0425405	ZFP41	ZFP41 zinc finger protein [Source:HGNC Symbol;Acc:HGNC:26786]
ENSG00000079385	68.2295	0.473421	1	0.0425419	CEACAM1	CEA cell adhesion molecule 1 [Source:HGNC Symbol;Acc:HGNC:1814]
ENSG00000112902	38.5265	1.68518	1	0.042643	SEMA5A	semaphorin 5A [Source:HGNC Symbol;Acc:HGNC:10736]
ENSG00000243649	2.34259	2.48852	1	0.042663	CFB	complement factor B [Source:HGNC Symbol;Acc:HGNC:1037]
ENSG00000204410	20.7761	0.638618	1	0.0427371	MSH5	mutS homolog 5 [Source:HGNC Symbol;Acc:HGNC:7328]
ENSG00000227191	81.9547	0.365934	1	0.0428307	TRGC2	T cell receptor gamma constant 2 [Source:HGNC Symbol;Acc:HGNC:12276]
ENSG00000173915	61.2449	0.478208	1	0.04284	ATP5MK	ATP synthase membrane subunit k [Source:HGNC Symbol;Acc:HGNC:30889]
ENSG00000135643	19.0396	0.77176	1	0.0428539	KCNMB4	potassium calcium-activated channel subfamily M regulatory beta subunit 4 [Source:HGNC Symbol;Acc:HGNC:6289]
ENSG00000115085	372.948	-0.345075	1	0.0429195	ZAP70	zeta chain of T cell receptor associated protein kinase 70 [Source:HGNC Symbol;Acc:HGNC:12858]
ENSG00000168701	15.1466	-0.690472	1	0.0429483	TMEM208	transmembrane protein 208 [Source:HGNC Symbol;Acc:HGNC:25015]
ENSG00000156113	13.1121	0.820738	1	0.0431209	KCNMA1	potassium calcium-activated channel subfamily M alpha 1 [Source:HGNC Symbol;Acc:HGNC:6284]
ENSG00000231259	46.9624	-0.496807	1	0.0432453	ANAPC1P2	ANAPC1 pseudogene 2 [Source:HGNC Symbol;Acc:HGNC:54708]
ENSG00000117226	69.8833	0.546258	1	0.0434622	GBP3	guanylate binding protein 3 [Source:HGNC Symbol;Acc:HGNC:4184]
ENSG00000233585	5.83566	0.966829	1	0.043615		acetyl-Coenzyme A acyltransferase 2 (mitochondrial 3-oxoacyl-Coenzyme A thiolase) (ACAA2) pseudogene
ENSG00000122873	32.5432	0.448334	1	0.0436191	CISD1	CDGSH iron sulfur domain 1 [Source:HGNC Symbol;Acc:HGNC:30880]
ENSG00000006128	3.71581	-1.32807	1	0.043688	TAC1	tachykinin precursor 1 [Source:HGNC Symbol;Acc:HGNC:11517]
ENSG00000197168	11.8174	0.814531	1	0.0437625	NEK5	NIMA related kinase 5 [Source:HGNC Symbol;Acc:HGNC:7748]
ENSG00000173706	144.249	0.371195	1	0.0437815	HEG1	heart development protein with EGF like domains 1 [Source:HGNC Symbol;Acc:HGNC:29227]
ENSG00000236279	69.1526	-0.928786	1	0.0438603	CLEC2L	C-type lectin domain family 2 member L [Source:HGNC Symbol;Acc:HGNC:21969]
ENSG00000101639	561.188	0.438449	1	0.0438721	CEP192	centrosomal protein 192 [Source:HGNC Symbol;Acc:HGNC:25515]
ENSG00000196739	7.75217	-1.30425	1	0.0438762	COL27A1	collagen type XXVII alpha 1 chain [Source:HGNC Symbol;Acc:HGNC:22986]
ENSG00000100813	600.58	-0.25365	1	0.0439005	ACIN1	apoptotic chromatin condensation inducer 1 [Source:HGNC Symbol;Acc:HGNC:17066]
ENSG00000197021	28.3274	-0.530649	1	0.0440542	EOLA2	endothelium and lymphocyte associated ASCH domain 2 [Source:HGNC Symbol;Acc:HGNC:17402]
ENSG00000166682	1.33758	3.21995	1	0.0440858	TMPRSS5	transmembrane serine protease 5 [Source:HGNC Symbol;Acc:HGNC:14908]
ENSG00000102003	21.3475	-0.752758	1	0.0440987	SYP	synaptophysin [Source:HGNC Symbol;Acc:HGNC:11506]
ENSG00000013563	122.488	0.624158	1	0.0441267	DNASE1L1	deoxyribonuclease 1 like 1 [Source:HGNC Symbol;Acc:HGNC:2957]
ENSG00000136828	38.2528	0.639698	1	0.0441756	RALGPS1	Ral GEF with PH domain and SH3 binding motif 1 [Source:HGNC Symbol;Acc:HGNC:16851]
ENSG00000130818	195.604	0.427787	1	0.0442962	ZNF426	zinc finger protein 426 [Source:HGNC Symbol;Acc:HGNC:20725]
ENSG00000278677	162.153	0.239437	1	0.0442981	H2AC17	H2A clustered histone 17 [Source:HGNC Symbol;Acc:HGNC:4735]
ENSG00000189266	660.514	0.254171	1	0.0443871	PNRC2	proline rich nuclear receptor coactivator 2 [Source:HGNC Symbol;Acc:HGNC:23158]
ENSG00000123096	15.5897	0.930813	1	0.0444143	SSPN	sarcospan [Source:HGNC Symbol;Acc:HGNC:11322]
ENSG00000219529	6.35162	-1.19703	1	0.0444275		ribosomal protein S20 (RPS20) pseudogene
ENSG00000129595	35.8796	0.925943	1	0.0444941	EPB41L4A	erythrocyte membrane protein band 4.1 like 4A [Source:HGNC Symbol;Acc:HGNC:13278]
ENSG00000232908	1.98959	3.55058	1	0.0445117	HSD17B7P1	hydroxysteroid 17-beta dehydrogenase 7 pseudogene 1 [Source:HGNC Symbol;Acc:HGNC:18689]
ENSG00000265190	6.82656	-1.16348	1	0.0445817	ANXA8	annexin A8 [Source:HGNC Symbol;Acc:HGNC:546]
ENSG00000179168	2.68375	-2.22414	1	0.0445852	GGN	gametogenetin [Source:HGNC Symbol;Acc:HGNC:18869]
ENSG00000135953	43.8096	-0.746435	1	0.0446019	MFSD9	major facilitator superfamily domain containing 9 [Source:HGNC Symbol;Acc:HGNC:28158]
ENSG00000198947	123.012	0.568236	1	0.0446076	DMD	dystrophin [Source:HGNC Symbol;Acc:HGNC:2928]
ENSG00000197363	23.7332	-0.596954	1	0.0446172	ZNF517	zinc finger protein 517 [Source:HGNC Symbol;Acc:HGNC:27984]
ENSG00000164010	96.8536	0.424504	1	0.0446765	ERMAP	erythroblast membrane associated protein (Scianna blood group) [Source:HGNC Symbol;Acc:HGNC:15743]
ENSG00000143801	597.845	0.199722	1	0.0447096	PSEN2	presenilin 2 [Source:HGNC Symbol;Acc:HGNC:9509]
ENSG00000128731	343.226	0.536272	1	0.0447298	HERC2	HECT and RLD domain containing E3 ubiquitin protein ligase 2 [Source:HGNC Symbol;Acc:HGNC:4868]
ENSG00000226405	0.917805	2.47902	1	0.0447329		hydroxysteroid (17-beta) dehydrogenase 12 (HSD17B12) pseudogene
ENSG00000242612	8.77296	-1.38984	1	0.0448224	DECR2	2,4-dienoyl-CoA reductase 2 [Source:HGNC Symbol;Acc:HGNC:2754]
ENSG00000074935	43.1278	0.624248	1	0.044828	TUBE1	tubulin epsilon 1 [Source:HGNC Symbol;Acc:HGNC:20775]
ENSG00000165935	1.18756	3.86181	1	0.0448862	SMCO2	single-pass membrane protein with coiled-coil domains 2 [Source:HGNC Symbol;Acc:HGNC:34448]
ENSG00000141510	333.032	-0.2938	1	0.0449564	TP53	tumor protein p53 [Source:HGNC Symbol;Acc:HGNC:11998]
ENSG00000242435	2.6802	-1.46954	1	0.0450118	UPK3BP1	uroplakin 3B pseudogene 1 [Source:HGNC Symbol;Acc:HGNC:42353]
ENSG00000151338	552.744	0.24844	1	0.0451253	MIPOL1	mirror-image polydactyly 1 [Source:HGNC Symbol;Acc:HGNC:21460]
ENSG00000129474	21.8098	0.994502	1	0.0451485	AJUBA	ajuba LIM protein [Source:HGNC Symbol;Acc:HGNC:20250]
ENSG00000177854	10.027	-1.08659	1	0.045203	TMEM187	transmembrane protein 187 [Source:HGNC Symbol;Acc:HGNC:13705]
ENSG00000161981	28.5749	0.604805	1	0.0452031	SNRNP25	small nuclear ribonucleoprotein U11/U12 subunit 25 [Source:HGNC Symbol;Acc:HGNC:14161]
ENSG00000158406	967.676	0.505311	1	0.0452533	H4C8	H4 clustered histone 8 [Source:HGNC Symbol;Acc:HGNC:4788]
ENSG00000143450	8.94388	-1.39346	1	0.0452927	OAZ3	ornithine decarboxylase antizyme 3 [Source:HGNC Symbol;Acc:HGNC:8097]
ENSG00000095906	56.2798	-0.36162	1	0.045316	NUBP2	nucleotide binding protein 2 [Source:HGNC Symbol;Acc:HGNC:8042]
ENSG00000275126	75.9203	-0.500443	1	0.0453584	H4C13	H4 clustered histone 13 [Source:HGNC Symbol;Acc:HGNC:4791]
ENSG00000161956	116.638	-0.426443	1	0.0454172	SENP3	SUMO specific peptidase 3 [Source:HGNC Symbol;Acc:HGNC:17862]
ENSG00000133872	1165.74	0.177528	1	0.045557	SARAF	store-operated calcium entry associated regulatory factor [Source:HGNC Symbol;Acc:HGNC:28789]
ENSG00000173442	445.687	-0.397455	1	0.0457251	EHBP1L1	EH domain binding protein 1 like 1 [Source:HGNC Symbol;Acc:HGNC:30682]
ENSG00000197451	246.091	-0.212202	1	0.0457596	HNRNPAB	heterogeneous nuclear ribonucleoprotein A/B [Source:HGNC Symbol;Acc:HGNC:5034]
ENSG00000136929	2749.78	0.69024	1	0.0457854	HEMGN	hemogen [Source:HGNC Symbol;Acc:HGNC:17509]
ENSG00000129951	5.28101	-1.65875	1	0.0457944	PLPPR3	phospholipid phosphatase related 3 [Source:HGNC Symbol;Acc:HGNC:23497]
ENSG00000154016	90.9999	-0.416306	1	0.0458802	GRAP	GRB2 related adaptor protein [Source:HGNC Symbol;Acc:HGNC:4562]
ENSG00000151715	12.8551	0.990874	1	0.045951	TMEM45B	transmembrane protein 45B [Source:HGNC Symbol;Acc:HGNC:25194]
ENSG00000122824	2.84392	1.24146	1	0.045974	NUDT10	nudix hydrolase 10 [Source:HGNC Symbol;Acc:HGNC:17621]
ENSG00000282246	15.9119	-0.657713	1	0.0461444		novel protein
ENSG00000116874	29.7932	0.651528	1	0.0461884	WARS2	tryptophanyl tRNA synthetase 2, mitochondrial [Source:HGNC Symbol;Acc:HGNC:12730]
ENSG00000262152	4.69518	-0.888519	1	0.0462249	LINC00514	long intergenic non-protein coding RNA 514 [Source:HGNC Symbol;Acc:HGNC:27549]
ENSG00000211451	52.78	0.504283	1	0.04628	GNRHR2	gonadotropin releasing hormone receptor 2 (pseudogene) [Source:HGNC Symbol;Acc:HGNC:16341]
ENSG00000165322	144.469	0.423702	1	0.0463707	ARHGAP12	Rho GTPase activating protein 12 [Source:HGNC Symbol;Acc:HGNC:16348]
ENSG00000125454	25.1839	0.531545	1	0.0464442	SLC25A19	solute carrier family 25 member 19 [Source:HGNC Symbol;Acc:HGNC:14409]
ENSG00000007923	94.6028	0.458648	1	0.0466096	DNAJC11	DnaJ heat shock protein family (Hsp40) member C11 [Source:HGNC Symbol;Acc:HGNC:25570]
ENSG00000231588	14.6747	0.617078	1	0.0467211	SHQ1P1	SHQ1, H/ACA ribonucleoprotein assembly factor pseudogene 1 [Source:HGNC Symbol;Acc:HGNC:45013]
ENSG00000103544	274.17	0.354506	1	0.0467326	VPS35L	VPS35 endosomal protein sorting factor like [Source:HGNC Symbol;Acc:HGNC:24641]
ENSG00000270424	1.12878	2.70581	1	0.0467472		PRKC, apoptosis, WT1, regulator (PAWR) pseudogene
ENSG00000136149	7.42757	-1.02775	1	0.0468668	RPL13AP25	ribosomal protein L13a pseudogene 25 [Source:HGNC Symbol;Acc:HGNC:36981]
ENSG00000231192	1.32795	1.94526	1	0.046909	OR5H1	olfactory receptor family 5 subfamily H member 1 [Source:HGNC Symbol;Acc:HGNC:8346]
ENSG00000172339	26.2505	0.955437	1	0.0469428	ALG14	ALG14 UDP-N-acetylglucosaminyltransferase subunit [Source:HGNC Symbol;Acc:HGNC:28287]
ENSG00000167994	29.7628	-0.761278	1	0.0470745	RAB3IL1	RAB3A interacting protein like 1 [Source:HGNC Symbol;Acc:HGNC:9780]
ENSG00000179151	120.236	-0.432773	1	0.0470833	EDC3	enhancer of mRNA decapping 3 [Source:HGNC Symbol;Acc:HGNC:26114]
ENSG00000086102	395.908	0.463796	1	0.0471251	NFX1	nuclear transcription factor, X-box binding 1 [Source:HGNC Symbol;Acc:HGNC:7803]
ENSG00000130300	43.3847	-0.49584	1	0.0472139	PLVAP	plasmalemma vesicle associated protein [Source:HGNC Symbol;Acc:HGNC:13635]
ENSG00000104824	139.731	0.536556	1	0.0472687	HNRNPL	heterogeneous nuclear ribonucleoprotein L [Source:HGNC Symbol;Acc:HGNC:5045]
ENSG00000124067	97.0813	-0.488445	1	0.0472813	SLC12A4	solute carrier family 12 member 4 [Source:HGNC Symbol;Acc:HGNC:10913]
ENSG00000105323	1152.02	-0.214001	1	0.0472985	HNRNPUL1	heterogeneous nuclear ribonucleoprotein U like 1 [Source:HGNC Symbol;Acc:HGNC:17011]
ENSG00000255807	1.11803	-2.44362	1	0.0473242	PTP4A1P2	PTP4A1 pseudogene 2 [Source:HGNC Symbol;Acc:HGNC:41929]
ENSG00000114742	232.542	0.391058	1	0.0474151	WDR48	WD repeat domain 48 [Source:HGNC Symbol;Acc:HGNC:30914]
ENSG00000130307	6.38329	-1.43196	1	0.0474271	USHBP1	USH1 protein network component harmonin binding protein 1 [Source:HGNC Symbol;Acc:HGNC:24058]
ENSG00000166377	488.26	0.340038	1	0.0474438	ATP9B	ATPase phospholipid transporting 9B (putative) [Source:HGNC Symbol;Acc:HGNC:13541]
ENSG00000240038	34.814	0.663435	1	0.0474697	AMY2B	amylase alpha 2B [Source:HGNC Symbol;Acc:HGNC:478]
ENSG00000108242	5.88913	-0.899213	1	0.0475139	CYP2C18	cytochrome P450 family 2 subfamily C member 18 [Source:HGNC Symbol;Acc:HGNC:2620]
ENSG00000255408	0.903611	-3.86239	1	0.0475477	PCDHA3	protocadherin alpha 3 [Source:HGNC Symbol;Acc:HGNC:8669]
ENSG00000095002	140.062	0.334026	1	0.0475811	MSH2	mutS homolog 2 [Source:HGNC Symbol;Acc:HGNC:7325]
ENSG00000158483	23.9071	-0.488798	1	0.0475866	FAM86C1P	family with sequence similarity 86 member C1, pseudogene [Source:HGNC Symbol;Acc:HGNC:25561]
ENSG00000118705	727.545	-0.22635	1	0.0476629	RPN2	ribophorin II [Source:HGNC Symbol;Acc:HGNC:10382]
ENSG00000180071	14.369	-1.50217	1	0.0477289	ANKRD18A	ankyrin repeat domain 18A [Source:HGNC Symbol;Acc:HGNC:23643]
ENSG00000213085	6.06278	1.07365	1	0.0477497	CFAP45	cilia and flagella associated protein 45 [Source:HGNC Symbol;Acc:HGNC:17229]
ENSG00000008441	309.114	-0.316217	1	0.047768	NFIX	nuclear factor I X [Source:HGNC Symbol;Acc:HGNC:7788]
ENSG00000125870	113.342	-0.379857	1	0.0479213	SNRPB2	small nuclear ribonucleoprotein polypeptide B2 [Source:HGNC Symbol;Acc:HGNC:11155]
ENSG00000132274	654.752	0.200479	1	0.0480268	TRIM22	tripartite motif containing 22 [Source:HGNC Symbol;Acc:HGNC:16379]
ENSG00000196208	27.3028	-0.491159	1	0.0480563	GREB1	growth regulating estrogen receptor binding 1 [Source:HGNC Symbol;Acc:HGNC:24885]
ENSG00000038358	264.447	-0.39868	1	0.0482307	EDC4	enhancer of mRNA decapping 4 [Source:HGNC Symbol;Acc:HGNC:17157]
ENSG00000204950	5.45755	-0.972237	1	0.0483303	LRRC10B	leucine rich repeat containing 10B [Source:HGNC Symbol;Acc:HGNC:37215]
ENSG00000198128	1.50912	1.99986	1	0.0483358	OR2L3	olfactory receptor family 2 subfamily L member 3 [Source:HGNC Symbol;Acc:HGNC:15009]
ENSG00000161057	158.258	-0.346516	1	0.0483504	PSMC2	proteasome 26S subunit, ATPase 2 [Source:HGNC Symbol;Acc:HGNC:9548]
ENSG00000140009	33.2354	-0.690839	1	0.0483917	ESR2	estrogen receptor 2 [Source:HGNC Symbol;Acc:HGNC:3468]
ENSG00000158578	1438.3	-0.354688	1	0.0484083	ALAS2	5'-aminolevulinate synthase 2 [Source:HGNC Symbol;Acc:HGNC:397]
ENSG00000107581	806.253	0.143348	1	0.0484134	EIF3A	eukaryotic translation initiation factor 3 subunit A [Source:HGNC Symbol;Acc:HGNC:3271]
ENSG00000103550	62.9626	-0.513586	1	0.0484299	KNOP1	lysine rich nucleolar protein 1 [Source:HGNC Symbol;Acc:HGNC:34404]
ENSG00000158691	54.7316	0.42982	1	0.0484393	ZSCAN12	zinc finger and SCAN domain containing 12 [Source:HGNC Symbol;Acc:HGNC:13172]
ENSG00000185155	1.74992	-2.35334	1	0.0485851	MIXL1	Mix paired-like homeobox [Source:HGNC Symbol;Acc:HGNC:13363]
ENSG00000137757	12.7053	0.67117	1	0.0486058	CASP5	caspase 5 [Source:HGNC Symbol;Acc:HGNC:1506]
ENSG00000241981	1.95769	2.0202	1	0.0486563		ribosomal protein L21 (RPL21) pseudogene
ENSG00000198718	264.896	0.621085	1	0.0487643	TOGARAM1	TOG array regulator of axonemal microtubules 1 [Source:HGNC Symbol;Acc:HGNC:19959]
ENSG00000154258	20.6153	0.801435	1	0.0488618	ABCA9	ATP binding cassette subfamily A member 9 [Source:HGNC Symbol;Acc:HGNC:39]
ENSG00000168490	9.19417	-0.885087	1	0.0488688	PHYHIP	phytanoyl-CoA 2-hydroxylase interacting protein [Source:HGNC Symbol;Acc:HGNC:16865]
ENSG00000101442	22.9732	-0.43574	1	0.0488734	ACTR5	actin related protein 5 [Source:HGNC Symbol;Acc:HGNC:14671]
ENSG00000154723	103.132	0.380615	1	0.0489509	ATP5PF	ATP synthase peripheral stalk subunit F6 [Source:HGNC Symbol;Acc:HGNC:847]
ENSG00000254521	3.95105	1.30934	1	0.0489903	SIGLEC12	sialic acid binding Ig like lectin 12 [Source:HGNC Symbol;Acc:HGNC:15482]
ENSG00000187866	137.56	0.246055	1	0.049025	PABIR1	PP2A Aalpha (PPP2R1A) and B55A (PPP2R2A) interacting phosphatase regulator 1 [Source:HGNC Symbol;Acc:HGNC:23490]
ENSG00000137210	115.082	0.236361	1	0.0490418	TMEM14B	transmembrane protein 14B [Source:HGNC Symbol;Acc:HGNC:21384]
ENSG00000198252	350.585	0.23516	1	0.0491118	STYX	serine/threonine/tyrosine interacting protein [Source:HGNC Symbol;Acc:HGNC:11447]
ENSG00000092020	162.797	0.333139	1	0.049113	PPP2R3C	protein phosphatase 2 regulatory subunit B''gamma [Source:HGNC Symbol;Acc:HGNC:17485]
ENSG00000172324	7.05668	0.906289	1	0.0491423	OR5A2	olfactory receptor family 5 subfamily A member 2 [Source:HGNC Symbol;Acc:HGNC:15249]
ENSG00000101882	129.231	0.372544	1	0.0491474	NKAP	NFKB activating protein [Source:HGNC Symbol;Acc:HGNC:29873]
ENSG00000110344	416.336	0.228353	1	0.0492055	UBE4A	ubiquitination factor E4A [Source:HGNC Symbol;Acc:HGNC:12499]
ENSG00000057252	340.079	0.391453	1	0.0494996	SOAT1	sterol O-acyltransferase 1 [Source:HGNC Symbol;Acc:HGNC:11177]
ENSG00000126778	1.55257	-1.84814	1	0.0495151	SIX1	SIX homeobox 1 [Source:HGNC Symbol;Acc:HGNC:10887]
ENSG00000255987	6.6244	-0.801593	1	0.0495616	TOMM20P2	TOMM20 pseudogene 2 [Source:HGNC Symbol;Acc:HGNC:50519]
ENSG00000186472	21.9321	1.1434	1	0.0497685	PCLO	piccolo presynaptic cytomatrix protein [Source:HGNC Symbol;Acc:HGNC:13406]
ENSG00000090339	82.1106	-0.497681	1	0.0498056	ICAM1	intercellular adhesion molecule 1 [Source:HGNC Symbol;Acc:HGNC:5344]
ENSG00000120156	6.01485	0.949066	1	0.0499144	TEK	TEK receptor tyrosine kinase [Source:HGNC Symbol;Acc:HGNC:11724]
ENSG00000108055	332.82	0.269071	1	0.0499297	SMC3	structural maintenance of chromosomes 3 [Source:HGNC Symbol;Acc:HGNC:2468]
ENSG00000166851	81.9123	-0.570231	1	0.0499498	PLK1	polo like kinase 1 [Source:HGNC Symbol;Acc:HGNC:9077]
ENSG00000166068	74.9489	0.485208	1	0.0500025	SPRED1	sprouty related EVH1 domain containing 1 [Source:HGNC Symbol;Acc:HGNC:20249]
ENSG00000273907	1.23263	2.80538	1	0.0500049	CA15P2	CA15 pseudogene 2 [Source:HGNC Symbol;Acc:HGNC:14916]
ENSG00000140718	331.501	0.242193	1	0.0500266	FTO	FTO alpha-ketoglutarate dependent dioxygenase [Source:HGNC Symbol;Acc:HGNC:24678]
ENSG00000139618	149.661	0.610139	1	0.050222	BRCA2	BRCA2 DNA repair associated [Source:HGNC Symbol;Acc:HGNC:1101]
ENSG00000257954	1.6376	-2.21419	1	0.050452		FGFR1 oncogene partner 2 (FGFR1OP2) pseudogene
ENSG00000011198	265.707	0.294511	1	0.0505456	ABHD5	abhydrolase domain containing 5, lysophosphatidic acid acyltransferase [Source:HGNC Symbol;Acc:HGNC:21396]
ENSG00000160957	42.4929	-0.865651	1	0.0505638	RECQL4	RecQ like helicase 4 [Source:HGNC Symbol;Acc:HGNC:9949]
ENSG00000079335	226.546	0.273099	1	0.0505791	CDC14A	cell division cycle 14A [Source:HGNC Symbol;Acc:HGNC:1718]
ENSG00000164040	120.575	-0.354259	1	0.0505856	PGRMC2	progesterone receptor membrane component 2 [Source:HGNC Symbol;Acc:HGNC:16089]
ENSG00000180855	11.5431	-0.685674	1	0.0505978	ZNF443	zinc finger protein 443 [Source:HGNC Symbol;Acc:HGNC:20878]
ENSG00000178761	77.7743	0.500618	1	0.0506246	FAM219B	family with sequence similarity 219 member B [Source:HGNC Symbol;Acc:HGNC:24695]
ENSG00000138621	57.7516	-0.531425	1	0.0506319	PPCDC	phosphopantothenoylcysteine decarboxylase [Source:HGNC Symbol;Acc:HGNC:28107]
ENSG00000164463	738.247	0.341583	1	0.0506747	CREBRF	CREB3 regulatory factor [Source:HGNC Symbol;Acc:HGNC:24050]
ENSG00000215796	1.00338	-3.49387	1	0.0506801		primase polypeptide 1 49kDa (PRIM1) pseudogene
ENSG00000111962	30.9528	0.636073	1	0.0507116	UST	uronyl 2-sulfotransferase [Source:HGNC Symbol;Acc:HGNC:17223]
ENSG00000274211	86.1798	0.363653	1	0.0507878	SOCS7	suppressor of cytokine signaling 7 [Source:HGNC Symbol;Acc:HGNC:29846]
ENSG00000174943	90.2727	-0.465528	1	0.0510233	KCTD13	potassium channel tetramerization domain containing 13 [Source:HGNC Symbol;Acc:HGNC:22234]
ENSG00000153292	18.5336	0.781198	1	0.0510351	ADGRF1	adhesion G protein-coupled receptor F1 [Source:HGNC Symbol;Acc:HGNC:18990]
ENSG00000125735	74.485	0.31241	1	0.0511144	TNFSF14	TNF superfamily member 14 [Source:HGNC Symbol;Acc:HGNC:11930]
ENSG00000113504	111.213	-0.596151	1	0.0513282	SLC12A7	solute carrier family 12 member 7 [Source:HGNC Symbol;Acc:HGNC:10915]
ENSG00000095059	129.096	-0.260357	1	0.0513511	DHPS	deoxyhypusine synthase [Source:HGNC Symbol;Acc:HGNC:2869]
ENSG00000179277	5.18219	-1.5141	1	0.0515247	MEIS3P1	Meis homeobox 3 pseudogene 1 [Source:HGNC Symbol;Acc:HGNC:7002]
ENSG00000253273	2.07638	-1.33564	1	0.0515443		regulator of G-protein signaling 10 (RGS10) pseudogene
ENSG00000269388	1.10036	2.15377	1	0.0516138		putative ATP-binding domain-containing protein 3-like protein (ABP3L) pseudogene
ENSG00000288607	1.07172	-3.20738	1	0.0516236		elongin A3 family member B
ENSG00000006062	133.256	-0.273785	1	0.0517786	MAP3K14	mitogen-activated protein kinase kinase kinase 14 [Source:HGNC Symbol;Acc:HGNC:6853]
ENSG00000115947	635.461	0.534714	1	0.0519374	ORC4	origin recognition complex subunit 4 [Source:HGNC Symbol;Acc:HGNC:8490]
ENSG00000006740	11.2931	0.766277	1	0.0519611	ARHGAP44	Rho GTPase activating protein 44 [Source:HGNC Symbol;Acc:HGNC:29096]
ENSG00000174951	13.2069	-0.712099	1	0.052146	FUT1	fucosyltransferase 1 (H blood group) [Source:HGNC Symbol;Acc:HGNC:4012]
ENSG00000165671	912.095	0.239837	1	0.0521852	NSD1	nuclear receptor binding SET domain protein 1 [Source:HGNC Symbol;Acc:HGNC:14234]
ENSG00000163393	71.4766	0.458841	1	0.0521866	SLC22A15	solute carrier family 22 member 15 [Source:HGNC Symbol;Acc:HGNC:20301]
ENSG00000141576	108.273	-0.670237	1	0.052188	RNF157	ring finger protein 157 [Source:HGNC Symbol;Acc:HGNC:29402]
ENSG00000162592	2.64825	1.6366	1	0.0523021	CCDC27	coiled-coil domain containing 27 [Source:HGNC Symbol;Acc:HGNC:26546]
ENSG00000134453	133.419	0.34643	1	0.0523351	RBM17	RNA binding motif protein 17 [Source:HGNC Symbol;Acc:HGNC:16944]
ENSG00000095066	29.8237	-0.610026	1	0.052339	HOOK2	hook microtubule tethering protein 2 [Source:HGNC Symbol;Acc:HGNC:19885]
ENSG00000126950	1.35048	-2.26378	1	0.0524357	TMEM35A	transmembrane protein 35A [Source:HGNC Symbol;Acc:HGNC:25864]
ENSG00000188321	62.822	0.506046	1	0.0524578	ZNF559	zinc finger protein 559 [Source:HGNC Symbol;Acc:HGNC:28197]
ENSG00000204604	65.2384	0.431018	1	0.0524578	ZNF468	zinc finger protein 468 [Source:HGNC Symbol;Acc:HGNC:33105]
ENSG00000126561	444.931	-0.265041	1	0.0524922	STAT5A	signal transducer and activator of transcription 5A [Source:HGNC Symbol;Acc:HGNC:11366]
ENSG00000133624	88.9187	0.395948	1	0.052622	ZNF767P	zinc finger family member 767, pseudogene [Source:HGNC Symbol;Acc:HGNC:21884]
ENSG00000178662	1.79513	-2.22252	1	0.05263	CSRNP3	cysteine and serine rich nuclear protein 3 [Source:HGNC Symbol;Acc:HGNC:30729]
ENSG00000130475	206.025	-0.361031	1	0.0526406	FCHO1	FCH and mu domain containing endocytic adaptor 1 [Source:HGNC Symbol;Acc:HGNC:29002]
ENSG00000159231	4.74782	-1.15943	1	0.0526962	CBR3	carbonyl reductase 3 [Source:HGNC Symbol;Acc:HGNC:1549]
ENSG00000164347	82.9357	0.365797	1	0.0527216	GFM2	GTP dependent ribosome recycling factor mitochondrial 2 [Source:HGNC Symbol;Acc:HGNC:29682]
ENSG00000162650	29.207	-0.470268	1	0.0527806	ATXN7L2	ataxin 7 like 2 [Source:HGNC Symbol;Acc:HGNC:28713]
ENSG00000186047	22.4553	0.507668	1	0.0529201	DLEU7	deleted in lymphocytic leukemia 7 [Source:HGNC Symbol;Acc:HGNC:17567]
ENSG00000135736	13.8689	0.747483	1	0.0529923	CCDC102A	coiled-coil domain containing 102A [Source:HGNC Symbol;Acc:HGNC:28097]
ENSG00000100209	15.9022	0.593286	1	0.052994	HSCB	HscB mitochondrial iron-sulfur cluster cochaperone [Source:HGNC Symbol;Acc:HGNC:28913]
ENSG00000171204	59.1859	0.349349	1	0.05302	TMEM126B	transmembrane protein 126B [Source:HGNC Symbol;Acc:HGNC:30883]
ENSG00000006071	1.25209	2.13052	1	0.0531209	ABCC8	ATP binding cassette subfamily C member 8 [Source:HGNC Symbol;Acc:HGNC:59]
ENSG00000065268	57.5731	-0.43456	1	0.0533043	WDR18	WD repeat domain 18 [Source:HGNC Symbol;Acc:HGNC:17956]
ENSG00000168538	244.187	0.397899	1	0.05331	TRAPPC11	trafficking protein particle complex 11 [Source:HGNC Symbol;Acc:HGNC:25751]
ENSG00000136696	0.777658	3.62933	1	0.053343	IL36B	interleukin 36 beta [Source:HGNC Symbol;Acc:HGNC:15564]
ENSG00000088448	358.029	0.370486	1	0.0534329	ANKRD10	ankyrin repeat domain 10 [Source:HGNC Symbol;Acc:HGNC:20265]
ENSG00000117305	59.1798	0.401938	1	0.0534511	HMGCL	3-hydroxy-3-methylglutaryl-CoA lyase [Source:HGNC Symbol;Acc:HGNC:5005]
ENSG00000128298	8.17798	-0.791516	1	0.0535371	BAIAP2L2	BAR/IMD domain containing adaptor protein 2 like 2 [Source:HGNC Symbol;Acc:HGNC:26203]
ENSG00000213885	5.39021	1.36424	1	0.0535952	RPL13AP7	ribosomal protein L13a pseudogene 7 [Source:HGNC Symbol;Acc:HGNC:23755]
ENSG00000175920	6.69035	-1.05612	1	0.0536355	DOK7	docking protein 7 [Source:HGNC Symbol;Acc:HGNC:26594]
ENSG00000147669	99.6013	0.311624	1	0.0538154	POLR2K	RNA polymerase II, I and III subunit K [Source:HGNC Symbol;Acc:HGNC:9198]
ENSG00000172348	3.37023	1.25738	1	0.0538904	RCAN2	regulator of calcineurin 2 [Source:HGNC Symbol;Acc:HGNC:3041]
ENSG00000152766	12.2901	1.19409	1	0.0539827	ANKRD22	ankyrin repeat domain 22 [Source:HGNC Symbol;Acc:HGNC:28321]
ENSG00000242607	1.80924	2.0335	1	0.0540139	RPS3AP34	RPS3A pseudogene 34 [Source:HGNC Symbol;Acc:HGNC:36293]
ENSG00000152193	83.165	0.339998	1	0.0541401	OBI1	ORC ubiquitin ligase 1 [Source:HGNC Symbol;Acc:HGNC:20308]
ENSG00000234719	28.0993	0.60879	1	0.0542088	NPIPB2	nuclear pore complex interacting protein family member B2 [Source:HGNC Symbol;Acc:HGNC:37451]
ENSG00000140600	3.48411	2.01377	1	0.0543348	SH3GL3	SH3 domain containing GRB2 like 3, endophilin A3 [Source:HGNC Symbol;Acc:HGNC:10832]
ENSG00000183036	3.24551	-1.15444	1	0.0544015	PCP4	Purkinje cell protein 4 [Source:HGNC Symbol;Acc:HGNC:8742]
ENSG00000278275	19.4863	0.941314	1	0.0544205		protein tyrosine phosphatase type IVA, member 1 (PTP4A1) pseudogene
ENSG00000211810	10.2643	0.74427	1	0.0545742	TRAV29DV5	T cell receptor alpha variable 29/delta variable 5 [Source:HGNC Symbol;Acc:HGNC:12127]
ENSG00000138771	25.0712	-1.2083	1	0.0546997	SHROOM3	shroom family member 3 [Source:HGNC Symbol;Acc:HGNC:30422]
ENSG00000070785	34.3402	-0.4376	1	0.054731	EIF2B3	eukaryotic translation initiation factor 2B subunit gamma [Source:HGNC Symbol;Acc:HGNC:3259]
ENSG00000197579	145.46	0.261993	1	0.0547357	TOPORS	TOP1 binding arginine/serine rich protein, E3 ubiquitin ligase [Source:HGNC Symbol;Acc:HGNC:21653]
ENSG00000099804	182.978	-0.31827	1	0.0548288	CDC34	cell division cycle 34, ubiqiutin conjugating enzyme [Source:HGNC Symbol;Acc:HGNC:1734]
ENSG00000226784	5.21349	1.19739	1	0.0548539	PGAM4	phosphoglycerate mutase family member 4 [Source:HGNC Symbol;Acc:HGNC:21731]
ENSG00000108641	10.9831	-1.31158	1	0.0550264	B9D1	B9 domain containing 1 [Source:HGNC Symbol;Acc:HGNC:24123]
ENSG00000056972	84.5594	0.420689	1	0.0551337	TRAF3IP2	TRAF3 interacting protein 2 [Source:HGNC Symbol;Acc:HGNC:1343]
ENSG00000134864	17.037	0.775842	1	0.0552742	GGACT	gamma-glutamylamine cyclotransferase [Source:HGNC Symbol;Acc:HGNC:25100]
ENSG00000171953	55.6743	-0.415148	1	0.0552855	ATPAF2	ATP synthase mitochondrial F1 complex assembly factor 2 [Source:HGNC Symbol;Acc:HGNC:18802]
ENSG00000188897	135.581	-0.582553	1	0.0553351		novel lipoprotein amino terminal region containing protein
ENSG00000158169	40.3432	0.572757	1	0.055409	FANCC	FA complementation group C [Source:HGNC Symbol;Acc:HGNC:3584]
ENSG00000087206	964.046	0.532956	1	0.0554268	UIMC1	ubiquitin interaction motif containing 1 [Source:HGNC Symbol;Acc:HGNC:30298]
ENSG00000069248	200.218	-0.289997	1	0.0554349	NUP133	nucleoporin 133 [Source:HGNC Symbol;Acc:HGNC:18016]
ENSG00000205726	118.891	-0.445775	1	0.0554985	ITSN1	intersectin 1 [Source:HGNC Symbol;Acc:HGNC:6183]
ENSG00000142530	1.31028	-2.38699	1	0.0555107	FAM71E1	family with sequence similarity 71 member E1 [Source:HGNC Symbol;Acc:HGNC:25107]
ENSG00000157778	28.95	-0.470844	1	0.0555534	PSMG3	proteasome assembly chaperone 3 [Source:HGNC Symbol;Acc:HGNC:22420]
ENSG00000214198	6.7074	1.20242	1	0.0557974	TTC41P	tetratricopeptide repeat domain 41, pseudogene [Source:HGNC Symbol;Acc:HGNC:49210]
ENSG00000067704	182.125	0.298143	1	0.0559524	IARS2	isoleucyl-tRNA synthetase 2, mitochondrial [Source:HGNC Symbol;Acc:HGNC:29685]
ENSG00000117650	18.6869	0.561635	1	0.0562875	NEK2	NIMA related kinase 2 [Source:HGNC Symbol;Acc:HGNC:7745]
ENSG00000105520	146.36	-0.395434	1	0.056288	PLPPR2	phospholipid phosphatase related 2 [Source:HGNC Symbol;Acc:HGNC:29566]
ENSG00000234571	29.3426	-0.7168	1	0.0562972	H2BP2	H2B histone pseudogene 2 [Source:HGNC Symbol;Acc:HGNC:20654]
ENSG00000271225	0.824318	-2.44654	1	0.0563111	BNIP3P4	BCL2 interacting protein 3 pseudogene 4 [Source:HGNC Symbol;Acc:HGNC:39657]
ENSG00000226342	2.92913	1.43302	1	0.0564328	NMD3P1	NMD3 ribosome export adaptor pseudogene 1 [Source:HGNC Symbol;Acc:HGNC:22672]
ENSG00000170365	117.835	0.585738	1	0.0564615	SMAD1	SMAD family member 1 [Source:HGNC Symbol;Acc:HGNC:6767]
ENSG00000051180	17.5417	0.642353	1	0.0565575	RAD51	RAD51 recombinase [Source:HGNC Symbol;Acc:HGNC:9817]
ENSG00000175449	56.7191	0.703643	1	0.056622	RFESD	Rieske Fe-S domain containing [Source:HGNC Symbol;Acc:HGNC:29587]
ENSG00000082175	3.79024	-2.78003	1	0.0566906	PGR	progesterone receptor [Source:HGNC Symbol;Acc:HGNC:8910]
ENSG00000072134	51.3615	-0.696488	1	0.0567237	EPN2	epsin 2 [Source:HGNC Symbol;Acc:HGNC:18639]
ENSG00000146729	152.001	0.339486	1	0.0567386	NIPSNAP2	nipsnap homolog 2 [Source:HGNC Symbol;Acc:HGNC:4179]
ENSG00000167394	47.8039	0.551467	1	0.0567569	ZNF668	zinc finger protein 668 [Source:HGNC Symbol;Acc:HGNC:25821]
ENSG00000080815	380.575	0.452295	1	0.0567794	PSEN1	presenilin 1 [Source:HGNC Symbol;Acc:HGNC:9508]
ENSG00000198464	89.7165	0.322046	1	0.0568045	ZNF480	zinc finger protein 480 [Source:HGNC Symbol;Acc:HGNC:23305]
ENSG00000148606	115.262	-0.351075	1	0.0568835	POLR3A	RNA polymerase III subunit A [Source:HGNC Symbol;Acc:HGNC:30074]
ENSG00000171681	1899.6	0.35144	1	0.056906	ATF7IP	activating transcription factor 7 interacting protein [Source:HGNC Symbol;Acc:HGNC:20092]
ENSG00000168209	151.208	-0.225513	1	0.0569801	DDIT4	DNA damage inducible transcript 4 [Source:HGNC Symbol;Acc:HGNC:24944]
ENSG00000174276	16.1551	0.61417	1	0.0570034	ZNHIT2	zinc finger HIT-type containing 2 [Source:HGNC Symbol;Acc:HGNC:1177]
ENSG00000171794	1.74736	-2.11493	1	0.057012	UTF1	undifferentiated embryonic cell transcription factor 1 [Source:HGNC Symbol;Acc:HGNC:12634]
ENSG00000106367	44.1021	-0.377356	1	0.0570299	AP1S1	adaptor related protein complex 1 subunit sigma 1 [Source:HGNC Symbol;Acc:HGNC:559]
ENSG00000105849	82.8512	0.322999	1	0.0571233	POLR1F	RNA polymerase I subunit F [Source:HGNC Symbol;Acc:HGNC:18027]
ENSG00000261701	1.43582	-1.87396	1	0.0571285	HPR	haptoglobin-related protein [Source:HGNC Symbol;Acc:HGNC:5156]
ENSG00000188070	31.5165	-0.589179	1	0.0571797	C11orf95	chromosome 11 open reading frame 95 [Source:HGNC Symbol;Acc:HGNC:28449]
ENSG00000137221	91.032	-0.339464	1	0.0572011	TJAP1	tight junction associated protein 1 [Source:HGNC Symbol;Acc:HGNC:17949]
ENSG00000004939	1278.52	-0.331	1	0.0572592	SLC4A1	solute carrier family 4 member 1 (Diego blood group) [Source:HGNC Symbol;Acc:HGNC:11027]
ENSG00000148737	136.076	0.429993	1	0.0572961	TCF7L2	transcription factor 7 like 2 [Source:HGNC Symbol;Acc:HGNC:11641]
ENSG00000286239	7.72552	-3.09869	1	0.0573467		novel protein, WDFY1-AP1S3 readthrough
ENSG00000146216	4.06998	-1.28764	1	0.0574137	TTBK1	tau tubulin kinase 1 [Source:HGNC Symbol;Acc:HGNC:19140]
ENSG00000164900	0.99083	-3.33597	1	0.0574374	GBX1	gastrulation brain homeobox 1 [Source:HGNC Symbol;Acc:HGNC:4185]
ENSG00000105427	2.17326	-1.41976	1	0.0574542	CNFN	cornifelin [Source:HGNC Symbol;Acc:HGNC:30183]
ENSG00000060140	2.81599	-2.00322	1	0.0575773	STYK1	serine/threonine/tyrosine kinase 1 [Source:HGNC Symbol;Acc:HGNC:18889]
ENSG00000196338	26.3701	-0.48681	1	0.05761	NLGN3	neuroligin 3 [Source:HGNC Symbol;Acc:HGNC:14289]
ENSG00000140983	153.977	-0.38744	1	0.057683	RHOT2	ras homolog family member T2 [Source:HGNC Symbol;Acc:HGNC:21169]
ENSG00000111670	418.545	0.247183	1	0.0577083	GNPTAB	N-acetylglucosamine-1-phosphate transferase subunits alpha and beta [Source:HGNC Symbol;Acc:HGNC:29670]
ENSG00000020129	137.279	-0.425802	1	0.0578556	NCDN	neurochondrin [Source:HGNC Symbol;Acc:HGNC:17597]
ENSG00000179869	26.3377	0.882886	1	0.057922	ABCA13	ATP binding cassette subfamily A member 13 [Source:HGNC Symbol;Acc:HGNC:14638]
ENSG00000114850	433.973	0.286047	1	0.0579508	SSR3	signal sequence receptor subunit 3 [Source:HGNC Symbol;Acc:HGNC:11325]
ENSG00000108826	42.5174	-0.370606	1	0.0580626	MRPL27	mitochondrial ribosomal protein L27 [Source:HGNC Symbol;Acc:HGNC:14483]
ENSG00000157823	167.293	0.409234	1	0.0580966	AP3S2	adaptor related protein complex 3 subunit sigma 2 [Source:HGNC Symbol;Acc:HGNC:571]
ENSG00000197057	51.8859	0.570606	1	0.0581009	DTHD1	death domain containing 1 [Source:HGNC Symbol;Acc:HGNC:37261]
ENSG00000099991	456.066	-0.288721	1	0.0581178	CABIN1	calcineurin binding protein 1 [Source:HGNC Symbol;Acc:HGNC:24187]
ENSG00000108559	189.504	0.39649	1	0.0582235	NUP88	nucleoporin 88 [Source:HGNC Symbol;Acc:HGNC:8067]
ENSG00000270977	18.3948	1.11033	1	0.0583985		leucine rich repeat containing 37 member A3 (LRRC37A3) pseudogene
ENSG00000182180	122.43	0.262527	1	0.0584532	MRPS16	mitochondrial ribosomal protein S16 [Source:HGNC Symbol;Acc:HGNC:14048]
ENSG00000227309	1.65467	-2.05869	1	0.0585148		ribosomal protein L31 (RPL31) pseudogene
ENSG00000111886	6.11486	-1.11184	1	0.0585394	GABRR2	gamma-aminobutyric acid type A receptor subunit rho2 [Source:HGNC Symbol;Acc:HGNC:4091]
ENSG00000131507	636.85	0.346697	1	0.0586013	NDFIP1	Nedd4 family interacting protein 1 [Source:HGNC Symbol;Acc:HGNC:17592]
ENSG00000183762	71.3581	0.354706	1	0.0587386	KREMEN1	kringle containing transmembrane protein 1 [Source:HGNC Symbol;Acc:HGNC:17550]
ENSG00000181722	623.939	0.433838	1	0.058784	ZBTB20	zinc finger and BTB domain containing 20 [Source:HGNC Symbol;Acc:HGNC:13503]
ENSG00000134183	5.75879	0.915819	1	0.0587982	GNAT2	G protein subunit alpha transducin 2 [Source:HGNC Symbol;Acc:HGNC:4394]
ENSG00000243417	1.12799	2.5808	1	0.0588269	RPS3AP18	RPS3A pseudogene 18 [Source:HGNC Symbol;Acc:HGNC:35893]
ENSG00000275740	73.2091	0.42895	1	0.0588695		novel readthrough transcript
ENSG00000092096	62.6948	-0.348743	1	0.0589001	SLC22A17	solute carrier family 22 member 17 [Source:HGNC Symbol;Acc:HGNC:23095]
ENSG00000169857	15.234	-0.711731	1	0.0590445	AVEN	apoptosis and caspase activation inhibitor [Source:HGNC Symbol;Acc:HGNC:13509]
ENSG00000115266	24.2621	-0.702066	1	0.0590526	APC2	APC regulator of WNT signaling pathway 2 [Source:HGNC Symbol;Acc:HGNC:24036]
ENSG00000104447	179.727	0.398557	1	0.0590553	TRPS1	transcriptional repressor GATA binding 1 [Source:HGNC Symbol;Acc:HGNC:12340]
ENSG00000104365	290.947	0.620779	1	0.0591044	IKBKB	inhibitor of nuclear factor kappa B kinase subunit beta [Source:HGNC Symbol;Acc:HGNC:5960]
ENSG00000178105	96.887	-0.374039	1	0.0591083	DDX10	DEAD-box helicase 10 [Source:HGNC Symbol;Acc:HGNC:2735]
ENSG00000256061	7.59538	0.976947	1	0.0591225	DNAAF4	dynein axonemal assembly factor 4 [Source:HGNC Symbol;Acc:HGNC:21493]
ENSG00000224881	4.32899	1.31424	1	0.0591844		novel pseudogene
ENSG00000137474	8.65382	-0.845431	1	0.059222	MYO7A	myosin VIIA [Source:HGNC Symbol;Acc:HGNC:7606]
ENSG00000180263	77.9198	0.359376	1	0.059334	FGD6	FYVE, RhoGEF and PH domain containing 6 [Source:HGNC Symbol;Acc:HGNC:21740]
ENSG00000117139	319.734	0.38956	1	0.0594838	KDM5B	lysine demethylase 5B [Source:HGNC Symbol;Acc:HGNC:18039]
ENSG00000085382	82.5475	-0.556195	1	0.0596232	HACE1	HECT domain and ankyrin repeat containing E3 ubiquitin protein ligase 1 [Source:HGNC Symbol;Acc:HGNC:21033]
ENSG00000144821	1.6459	-2.08393	1	0.0596238	MYH15	myosin heavy chain 15 [Source:HGNC Symbol;Acc:HGNC:31073]
ENSG00000160460	9.47536	-1.0874	1	0.0596483	SPTBN4	spectrin beta, non-erythrocytic 4 [Source:HGNC Symbol;Acc:HGNC:14896]
ENSG00000168216	528.649	0.284047	1	0.0597298	LMBRD1	LMBR1 domain containing 1 [Source:HGNC Symbol;Acc:HGNC:23038]
ENSG00000101940	199.564	-0.411093	1	0.0597912	WDR13	WD repeat domain 13 [Source:HGNC Symbol;Acc:HGNC:14352]
ENSG00000118482	977.491	0.246154	1	0.0598182	PHF3	PHD finger protein 3 [Source:HGNC Symbol;Acc:HGNC:8921]
ENSG00000138614	105.418	0.358163	1	0.059852	INTS14	integrator complex subunit 14 [Source:HGNC Symbol;Acc:HGNC:25372]
ENSG00000180385	19.9407	0.880567	1	0.0598901	EMC3-AS1	EMC3 antisense RNA 1 [Source:HGNC Symbol;Acc:HGNC:49223]
ENSG00000135912	139.216	0.424753	1	0.0599179	TTLL4	tubulin tyrosine ligase like 4 [Source:HGNC Symbol;Acc:HGNC:28976]
ENSG00000244705	20.8539	0.626843	1	0.0599347		ribosomal protein, large, P0 (RPLP0) pseudogene
ENSG00000128656	21.3907	-0.655708	1	0.0599776	CHN1	chimerin 1 [Source:HGNC Symbol;Acc:HGNC:1943]
ENSG00000168993	3.28502	1.73494	1	0.0600259	CPLX1	complexin 1 [Source:HGNC Symbol;Acc:HGNC:2309]
ENSG00000197563	3257.36	0.227353	1	0.0600967	PIGN	phosphatidylinositol glycan anchor biosynthesis class N [Source:HGNC Symbol;Acc:HGNC:8967]
ENSG00000185009	261.614	0.229309	1	0.0601169	AP3M1	adaptor related protein complex 3 subunit mu 1 [Source:HGNC Symbol;Acc:HGNC:569]
ENSG00000227714	3.0331	1.32975	1	0.0602718	MTND6P18	MT-ND6 pseudogene 18 [Source:HGNC Symbol;Acc:HGNC:39481]
ENSG00000173809	7.6496	0.887286	1	0.0602888	TDRD12	tudor domain containing 12 [Source:HGNC Symbol;Acc:HGNC:25044]
ENSG00000267228	1.98919	3.44486	1	0.0603088		novel transcript
ENSG00000068912	131.431	0.210049	1	0.0605837	ERLEC1	endoplasmic reticulum lectin 1 [Source:HGNC Symbol;Acc:HGNC:25222]
ENSG00000236857	0.864861	-2.21903	1	0.0605993	RAP1BP1	RAP1B pseudogene 1 [Source:HGNC Symbol;Acc:HGNC:49780]
ENSG00000176809	188.266	0.580721	1	0.0606006	LRRC37A3	leucine rich repeat containing 37 member A3 [Source:HGNC Symbol;Acc:HGNC:32427]
ENSG00000184371	65.5289	-0.481876	1	0.0606572	CSF1	colony stimulating factor 1 [Source:HGNC Symbol;Acc:HGNC:2432]
ENSG00000101337	278.715	0.273302	1	0.0606896	TM9SF4	transmembrane 9 superfamily member 4 [Source:HGNC Symbol;Acc:HGNC:30797]
ENSG00000114744	92.6849	0.383124	1	0.0607425	COMMD2	COMM domain containing 2 [Source:HGNC Symbol;Acc:HGNC:24993]
ENSG00000168890	27.4592	-0.575431	1	0.0607638	TMEM150A	transmembrane protein 150A [Source:HGNC Symbol;Acc:HGNC:24677]
ENSG00000234814	7.31296	1.32543	1	0.0608097	SVIL2P	supervillin family member 2, pseudogene [Source:HGNC Symbol;Acc:HGNC:44959]
ENSG00000188931	1.82451	1.93267	1	0.0608324	CFAP126	cilia and flagella associated protein 126 [Source:HGNC Symbol;Acc:HGNC:32325]
ENSG00000286185	44.893	0.505525	1	0.0608681		novel protein, identical to neuroblastoma breakpoint family, member 19 NBPF19
ENSG00000120457	7.8188	0.950518	1	0.0608687	KCNJ5	potassium inwardly rectifying channel subfamily J member 5 [Source:HGNC Symbol;Acc:HGNC:6266]
ENSG00000215712	35.5609	0.604443	1	0.0609019	TMEM242	transmembrane protein 242 [Source:HGNC Symbol;Acc:HGNC:17206]
ENSG00000214114	276.688	0.472578	1	0.0609237	MYCBP	MYC binding protein [Source:HGNC Symbol;Acc:HGNC:7554]
ENSG00000235286	2.75465	-1.39704	1	0.0610483		keratin 8 (KRT8) pseudogene
ENSG00000171017	3.98596	-1.35505	1	0.0611199	LRRC8E	leucine rich repeat containing 8 VRAC subunit E [Source:HGNC Symbol;Acc:HGNC:26272]
ENSG00000183520	69.8113	0.383522	1	0.0611441	UTP11	UTP11 small subunit processome component [Source:HGNC Symbol;Acc:HGNC:24329]
ENSG00000003249	16.3608	-0.575603	1	0.0612101	DBNDD1	dysbindin domain containing 1 [Source:HGNC Symbol;Acc:HGNC:28455]
ENSG00000170442	2.22772	-1.72137	1	0.0612376	KRT86	keratin 86 [Source:HGNC Symbol;Acc:HGNC:6463]
ENSG00000111846	10.2513	-2.16095	1	0.0613246	GCNT2	glucosaminyl (N-acetyl) transferase 2 (I blood group) [Source:HGNC Symbol;Acc:HGNC:4204]
ENSG00000148444	65.933	0.345317	1	0.0615121	COMMD3	COMM domain containing 3 [Source:HGNC Symbol;Acc:HGNC:23332]
ENSG00000116266	529.975	0.303199	1	0.0615651	STXBP3	syntaxin binding protein 3 [Source:HGNC Symbol;Acc:HGNC:11446]
ENSG00000283563	0.849438	2.53308	1	0.0616729		novel protein
ENSG00000138650	8.05153	-0.826509	1	0.0616771	PCDH10	protocadherin 10 [Source:HGNC Symbol;Acc:HGNC:13404]
ENSG00000173678	21.7357	-0.680041	1	0.0617718	SPDYE2B	speedy/RINGO cell cycle regulator family member E2B [Source:HGNC Symbol;Acc:HGNC:48334]
ENSG00000239857	88.1528	-0.569272	1	0.0618447	GET4	guided entry of tail-anchored proteins factor 4 [Source:HGNC Symbol;Acc:HGNC:21690]
ENSG00000034152	1564.53	-0.331699	1	0.0618507	MAP2K3	mitogen-activated protein kinase kinase 3 [Source:HGNC Symbol;Acc:HGNC:6843]
ENSG00000234965	2.6844	-1.84773	1	0.0622103	SHISA8	shisa family member 8 [Source:HGNC Symbol;Acc:HGNC:18351]
ENSG00000149201	5.52569	-1.32296	1	0.0622752	CCDC81	coiled-coil domain containing 81 [Source:HGNC Symbol;Acc:HGNC:26281]
ENSG00000196967	83.4536	-0.465782	1	0.0623649	ZNF585A	zinc finger protein 585A [Source:HGNC Symbol;Acc:HGNC:26305]
ENSG00000273749	235.23	-0.521106	1	0.0623685	CYFIP1	cytoplasmic FMR1 interacting protein 1 [Source:HGNC Symbol;Acc:HGNC:13759]
ENSG00000169592	93.0204	-0.476844	1	0.0624038	INO80E	INO80 complex subunit E [Source:HGNC Symbol;Acc:HGNC:26905]
ENSG00000166482	4.71223	-1.11464	1	0.0625131	MFAP4	microfibril associated protein 4 [Source:HGNC Symbol;Acc:HGNC:7035]
ENSG00000169375	839.2	-0.243536	1	0.0626774	SIN3A	SIN3 transcription regulator family member A [Source:HGNC Symbol;Acc:HGNC:19353]
ENSG00000184313	2.09759	-1.91523	1	0.0627667	MROH7	maestro heat like repeat family member 7 [Source:HGNC Symbol;Acc:HGNC:24802]
ENSG00000132840	13.8244	0.920338	1	0.0630311	BHMT2	betaine--homocysteine S-methyltransferase 2 [Source:HGNC Symbol;Acc:HGNC:1048]
ENSG00000143157	355.508	-0.260655	1	0.0631678	POGK	pogo transposable element derived with KRAB domain [Source:HGNC Symbol;Acc:HGNC:18800]
ENSG00000131174	92.2081	0.453881	1	0.063303	COX7B	cytochrome c oxidase subunit 7B [Source:HGNC Symbol;Acc:HGNC:2291]
ENSG00000211973	5.36977	1.83111	1	0.0633602	IGHV1-69	immunoglobulin heavy variable 1-69 [Source:HGNC Symbol;Acc:HGNC:5558]
ENSG00000164197	2.56489	1.42904	1	0.0633858	RNF180	ring finger protein 180 [Source:HGNC Symbol;Acc:HGNC:27752]
ENSG00000155367	4.07088	-1.04774	1	0.0635498	PPM1J	protein phosphatase, Mg2+/Mn2+ dependent 1J [Source:HGNC Symbol;Acc:HGNC:20785]
ENSG00000163735	4819.99	0.664752	1	0.0635499	CXCL5	C-X-C motif chemokine ligand 5 [Source:HGNC Symbol;Acc:HGNC:10642]
ENSG00000145247	55.4612	0.578095	1	0.063595	OCIAD2	OCIA domain containing 2 [Source:HGNC Symbol;Acc:HGNC:28685]
ENSG00000105997	6.19415	1.59906	1	0.0636301	HOXA3	homeobox A3 [Source:HGNC Symbol;Acc:HGNC:5104]
ENSG00000110195	1.31989	2.19513	1	0.0636387	FOLR1	folate receptor alpha [Source:HGNC Symbol;Acc:HGNC:3791]
ENSG00000100626	10.8048	-0.775913	1	0.0637347	GALNT16	polypeptide N-acetylgalactosaminyltransferase 16 [Source:HGNC Symbol;Acc:HGNC:23233]
ENSG00000183114	0.688129	-2.25926	1	0.0639233	FAM43B	family with sequence similarity 43 member B [Source:HGNC Symbol;Acc:HGNC:31791]
ENSG00000242609	3.15033	-1.14903	1	0.0639426	CCDC137P	coiled-coil domain containing 137 pseudogene [Source:HGNC Symbol;Acc:HGNC:33459]
ENSG00000183837	7.34914	-0.822573	1	0.0639519	PNMA3	PNMA family member 3 [Source:HGNC Symbol;Acc:HGNC:18742]
ENSG00000076554	118.889	-0.346845	1	0.0640199	TPD52	tumor protein D52 [Source:HGNC Symbol;Acc:HGNC:12005]
ENSG00000143771	94.2382	0.455252	1	0.064118	CNIH4	cornichon family AMPA receptor auxiliary protein 4 [Source:HGNC Symbol;Acc:HGNC:25013]
ENSG00000185950	592.766	-0.402847	1	0.0642334	IRS2	insulin receptor substrate 2 [Source:HGNC Symbol;Acc:HGNC:6126]
ENSG00000100271	11.645	-0.690491	1	0.0642431	TTLL1	tubulin tyrosine ligase like 1 [Source:HGNC Symbol;Acc:HGNC:1312]
ENSG00000121753	41.2362	-0.624237	1	0.0642879	ADGRB2	adhesion G protein-coupled receptor B2 [Source:HGNC Symbol;Acc:HGNC:944]
ENSG00000189283	51.1736	0.652681	1	0.0643927	FHIT	fragile histidine triad diadenosine triphosphatase [Source:HGNC Symbol;Acc:HGNC:3701]
ENSG00000214946	1.89334	2.38812	1	0.0644263	TBC1D26	TBC1 domain family member 26 [Source:HGNC Symbol;Acc:HGNC:28745]
ENSG00000196407	53.9559	0.656166	1	0.0644459	THEM5	thioesterase superfamily member 5 [Source:HGNC Symbol;Acc:HGNC:26755]
ENSG00000121653	18.0828	-0.536664	1	0.064497	MAPK8IP1	mitogen-activated protein kinase 8 interacting protein 1 [Source:HGNC Symbol;Acc:HGNC:6882]
ENSG00000186767	68.8012	-0.25334	1	0.0645039	SPIN4	spindlin family member 4 [Source:HGNC Symbol;Acc:HGNC:27040]
ENSG00000110786	9.99266	-0.852017	1	0.0647609	PTPN5	protein tyrosine phosphatase non-receptor type 5 [Source:HGNC Symbol;Acc:HGNC:9657]
ENSG00000184613	169.257	0.442768	1	0.0648095	NELL2	neural EGFL like 2 [Source:HGNC Symbol;Acc:HGNC:7751]
ENSG00000164070	62.0625	0.450254	1	0.0648124	HSPA4L	heat shock protein family A (Hsp70) member 4 like [Source:HGNC Symbol;Acc:HGNC:17041]
ENSG00000028310	93.9209	-0.347298	1	0.0648869	BRD9	bromodomain containing 9 [Source:HGNC Symbol;Acc:HGNC:25818]
ENSG00000166816	3.92914	-0.974065	1	0.0648968	LDHD	lactate dehydrogenase D [Source:HGNC Symbol;Acc:HGNC:19708]
ENSG00000135549	51.5058	0.844615	1	0.0649105	PKIB	cAMP-dependent protein kinase inhibitor beta [Source:HGNC Symbol;Acc:HGNC:9018]
ENSG00000162688	194.916	-0.297527	1	0.0649555	AGL	amylo-alpha-1, 6-glucosidase, 4-alpha-glucanotransferase [Source:HGNC Symbol;Acc:HGNC:321]
ENSG00000166900	225.81	-0.285467	1	0.0649702	STX3	syntaxin 3 [Source:HGNC Symbol;Acc:HGNC:11438]
ENSG00000259100	4.35691	1.29342	1	0.0649977	COILP1	coilin pseudogene 1 [Source:HGNC Symbol;Acc:HGNC:19927]
ENSG00000164308	233.72	0.385335	1	0.0651352	ERAP2	endoplasmic reticulum aminopeptidase 2 [Source:HGNC Symbol;Acc:HGNC:29499]
ENSG00000204623	56.4403	0.454811	1	0.0651605	ZNRD1ASP	zinc ribbon domain containing 1 antisense, pseudogene [Source:HGNC Symbol;Acc:HGNC:13924]
ENSG00000280537	9.30283	-0.798541	1	0.065265		novel protein, SLC23A3-NHEJ1 readthrough
ENSG00000258472	39.7331	-0.352515	1	0.0653302		novel protein
ENSG00000138346	181.083	0.610949	1	0.0654332	DNA2	DNA replication helicase/nuclease 2 [Source:HGNC Symbol;Acc:HGNC:2939]
ENSG00000113790	27.2225	0.634024	1	0.0654461	EHHADH	enoyl-CoA hydratase and 3-hydroxyacyl CoA dehydrogenase [Source:HGNC Symbol;Acc:HGNC:3247]
ENSG00000169174	12.2665	1.02244	1	0.0655626	PCSK9	proprotein convertase subtilisin/kexin type 9 [Source:HGNC Symbol;Acc:HGNC:20001]
ENSG00000139574	2.87551	1.58408	1	0.0656005	NPFF	neuropeptide FF-amide peptide precursor [Source:HGNC Symbol;Acc:HGNC:7901]
ENSG00000187605	658.527	-0.208316	1	0.0657026	TET3	tet methylcytosine dioxygenase 3 [Source:HGNC Symbol;Acc:HGNC:28313]
ENSG00000214367	88.5573	0.300108	1	0.0657977	HAUS3	HAUS augmin like complex subunit 3 [Source:HGNC Symbol;Acc:HGNC:28719]
ENSG00000111729	60.0812	0.452593	1	0.0658885	CLEC4A	C-type lectin domain family 4 member A [Source:HGNC Symbol;Acc:HGNC:13257]
ENSG00000184887	103.928	-0.482362	1	0.0659741	BTBD6	BTB domain containing 6 [Source:HGNC Symbol;Acc:HGNC:19897]
ENSG00000241641	1.33617	2.31405	1	0.0660181	RPS23P6	ribosomal protein S23 pseudogene 6 [Source:HGNC Symbol;Acc:HGNC:36511]
ENSG00000197561	31.0742	0.897122	1	0.066031	ELANE	elastase, neutrophil expressed [Source:HGNC Symbol;Acc:HGNC:3309]
ENSG00000188529	371.568	0.214696	1	0.0660534	SRSF10	serine and arginine rich splicing factor 10 [Source:HGNC Symbol;Acc:HGNC:16713]
ENSG00000189409	7.58035	0.825194	1	0.0662243	MMP23B	matrix metallopeptidase 23B [Source:HGNC Symbol;Acc:HGNC:7171]
ENSG00000085415	186.856	0.311958	1	0.0663497	SEH1L	SEH1 like nucleoporin [Source:HGNC Symbol;Acc:HGNC:30379]
ENSG00000204388	6.1556	-6.60982	1	0.0663847	HSPA1B	heat shock protein family A (Hsp70) member 1B [Source:HGNC Symbol;Acc:HGNC:5233]
ENSG00000170374	3.06173	1.54132	1	0.0663889	SP7	Sp7 transcription factor [Source:HGNC Symbol;Acc:HGNC:17321]
ENSG00000070961	488.015	0.260239	1	0.0663925	ATP2B1	ATPase plasma membrane Ca2+ transporting 1 [Source:HGNC Symbol;Acc:HGNC:814]
ENSG00000232724	0.687628	2.97683	1	0.0664012	TRIM80P	tripartite motif containing 80, pseudogene [Source:HGNC Symbol;Acc:HGNC:51490]
ENSG00000240751	1.62659	1.98352	1	0.0664076		Rab geranylgeranyltransferase, beta subunit (RABGGTB) pseudogene
ENSG00000052749	184.82	-0.323501	1	0.0664205	RRP12	ribosomal RNA processing 12 homolog [Source:HGNC Symbol;Acc:HGNC:29100]
ENSG00000143995	1635.79	0.596849	1	0.0664262	MEIS1	Meis homeobox 1 [Source:HGNC Symbol;Acc:HGNC:7000]
ENSG00000162706	4.72294	-1.10277	1	0.0664838	CADM3	cell adhesion molecule 3 [Source:HGNC Symbol;Acc:HGNC:17601]
ENSG00000204442	2.3735	-1.49381	1	0.0665345	FAM155A	family with sequence similarity 155 member A [Source:HGNC Symbol;Acc:HGNC:33877]
ENSG00000145920	26.8137	-0.772345	1	0.0665567	CPLX2	complexin 2 [Source:HGNC Symbol;Acc:HGNC:2310]
ENSG00000121905	25.0595	-0.484583	1	0.0667261	HPCA	hippocalcin [Source:HGNC Symbol;Acc:HGNC:5144]
ENSG00000176695	262.312	0.257512	1	0.066902	OR4F17	olfactory receptor family 4 subfamily F member 17 [Source:HGNC Symbol;Acc:HGNC:15381]
ENSG00000164949	4.44889	-1.31974	1	0.0669067	GEM	GTP binding protein overexpressed in skeletal muscle [Source:HGNC Symbol;Acc:HGNC:4234]
ENSG00000174137	2.09734	-1.9385	1	0.0669115	FAM53A	family with sequence similarity 53 member A [Source:HGNC Symbol;Acc:HGNC:31860]
ENSG00000166037	218.413	0.278573	1	0.0669127	CEP57	centrosomal protein 57 [Source:HGNC Symbol;Acc:HGNC:30794]
ENSG00000117682	92.3965	0.401069	1	0.067003	DHDDS	dehydrodolichyl diphosphate synthase subunit [Source:HGNC Symbol;Acc:HGNC:20603]
ENSG00000105559	10.0089	-1.14508	1	0.067079	PLEKHA4	pleckstrin homology domain containing A4 [Source:HGNC Symbol;Acc:HGNC:14339]
ENSG00000104848	6.83295	-0.925821	1	0.0671441	KCNA7	potassium voltage-gated channel subfamily A member 7 [Source:HGNC Symbol;Acc:HGNC:6226]
ENSG00000157152	12.4209	0.929774	1	0.0671479	SYN2	synapsin II [Source:HGNC Symbol;Acc:HGNC:11495]
ENSG00000083750	21.3674	-0.772837	1	0.0672517	RRAGB	Ras related GTP binding B [Source:HGNC Symbol;Acc:HGNC:19901]
ENSG00000142207	172.73	0.37938	1	0.0673132	URB1	URB1 ribosome biogenesis homolog [Source:HGNC Symbol;Acc:HGNC:17344]
ENSG00000211779	2.11048	-1.40051	1	0.0673198	TRAV5	T cell receptor alpha variable 5 [Source:HGNC Symbol;Acc:HGNC:12143]
ENSG00000278299	7.40541	1.86763	1	0.0674111	TBC1D3C	TBC1 domain family member 3C [Source:HGNC Symbol;Acc:HGNC:24889]
ENSG00000171790	8.64127	-0.821035	1	0.0674577	SLFNL1	schlafen like 1 [Source:HGNC Symbol;Acc:HGNC:26313]
ENSG00000078699	225.866	0.407405	1	0.0675117	CBFA2T2	CBFA2/RUNX1 partner transcriptional co-repressor 2 [Source:HGNC Symbol;Acc:HGNC:1536]
ENSG00000183019	65.5857	-0.665615	1	0.0675302	MCEMP1	mast cell expressed membrane protein 1 [Source:HGNC Symbol;Acc:HGNC:27291]
ENSG00000131238	459.223	0.275425	1	0.0676351	PPT1	palmitoyl-protein thioesterase 1 [Source:HGNC Symbol;Acc:HGNC:9325]
ENSG00000204580	7.68619	-1.06548	1	0.0677268	DDR1	discoidin domain receptor tyrosine kinase 1 [Source:HGNC Symbol;Acc:HGNC:2730]
ENSG00000262333	1.62697	1.94284	1	0.0677559	HNRNPA1P16	heterogeneous nuclear ribonucleoprotein A1 pseudogene 16 [Source:HGNC Symbol;Acc:HGNC:39134]
ENSG00000100906	339.638	-0.402149	1	0.0677993	NFKBIA	NFKB inhibitor alpha [Source:HGNC Symbol;Acc:HGNC:7797]
ENSG00000112167	32.2146	-0.414634	1	0.067826	SAYSD1	SAYSVFN motif domain containing 1 [Source:HGNC Symbol;Acc:HGNC:21025]
ENSG00000128654	36.168	0.451902	1	0.0678487	MTX2	metaxin 2 [Source:HGNC Symbol;Acc:HGNC:7506]
ENSG00000092529	63.528	0.487827	1	0.0679494	CAPN3	calpain 3 [Source:HGNC Symbol;Acc:HGNC:1480]
ENSG00000121957	148.908	0.298966	1	0.068021	GPSM2	G protein signaling modulator 2 [Source:HGNC Symbol;Acc:HGNC:29501]
ENSG00000228076	2.83761	1.16165	1	0.0680229		chromosome 20 open reading frame 147 (C20orf147) pseudogene
ENSG00000129159	15.3498	0.980512	1	0.0680413	KCNC1	potassium voltage-gated channel subfamily C member 1 [Source:HGNC Symbol;Acc:HGNC:6233]
ENSG00000103222	214.337	0.493426	1	0.0680586	ABCC1	ATP binding cassette subfamily C member 1 [Source:HGNC Symbol;Acc:HGNC:51]
ENSG00000261072	1.94438	1.62922	1	0.0680697		hydroxyacyl-CoA dehydrogenase (HADH) pseudogene
ENSG00000232000	8.93099	0.933173	1	0.0680737	CLCN3P1	chloride voltage-gated channel 3 pseudogene 1 [Source:HGNC Symbol;Acc:HGNC:49775]
ENSG00000013306	1694.29	-0.274825	1	0.068085	SLC25A39	solute carrier family 25 member 39 [Source:HGNC Symbol;Acc:HGNC:24279]
ENSG00000173212	1770.69	0.173828	1	0.068145	MAB21L3	mab-21 like 3 [Source:HGNC Symbol;Acc:HGNC:26787]
ENSG00000166451	85.1189	0.450822	1	0.0682424	CENPN	centromere protein N [Source:HGNC Symbol;Acc:HGNC:30873]
ENSG00000233974	4.2039	1.52578	1	0.0682638		POM121 membrane glycoprotein (POM121) pseudogene
ENSG00000180447	2.40243	-1.35042	1	0.0683154	GAS1	growth arrest specific 1 [Source:HGNC Symbol;Acc:HGNC:4165]
ENSG00000241258	196.594	0.4873	1	0.0683254	CRCP	CGRP receptor component [Source:HGNC Symbol;Acc:HGNC:17888]
ENSG00000255000	0.818225	2.50652	1	0.0683615		zinc finger protein pseudogene
ENSG00000176978	148.893	-0.341349	1	0.0684486	DPP7	dipeptidyl peptidase 7 [Source:HGNC Symbol;Acc:HGNC:14892]
ENSG00000117153	143.315	0.230905	1	0.0684728	KLHL12	kelch like family member 12 [Source:HGNC Symbol;Acc:HGNC:19360]
ENSG00000226085	26.7702	0.509158	1	0.0684991	UQCRFS1P1	ubiquinol-cytochrome c reductase, Rieske iron-sulfur polypeptide 1 pseudogene 1 [Source:HGNC Symbol;Acc:HGNC:12588]
ENSG00000182551	537.805	-0.603641	1	0.068568	ADI1	acireductone dioxygenase 1 [Source:HGNC Symbol;Acc:HGNC:30576]
ENSG00000100867	1.4178	2.34784	1	0.068618	DHRS2	dehydrogenase/reductase 2 [Source:HGNC Symbol;Acc:HGNC:18349]
ENSG00000004399	316.558	-0.401016	1	0.0687392	PLXND1	plexin D1 [Source:HGNC Symbol;Acc:HGNC:9107]
ENSG00000251485	3.09819	1.51724	1	0.0687975	NRBF2P6	NRBF2 pseudogene 6 [Source:HGNC Symbol;Acc:HGNC:54797]
ENSG00000109272	4719.05	-0.910728	1	0.0688055	PF4V1	platelet factor 4 variant 1 [Source:HGNC Symbol;Acc:HGNC:8862]
ENSG00000105767	18.3028	-0.666927	1	0.0688636	CADM4	cell adhesion molecule 4 [Source:HGNC Symbol;Acc:HGNC:30825]
ENSG00000136717	161.383	-0.296715	1	0.0689492	BIN1	bridging integrator 1 [Source:HGNC Symbol;Acc:HGNC:1052]
ENSG00000139055	15.0826	-0.660317	1	0.068951	ERP27	endoplasmic reticulum protein 27 [Source:HGNC Symbol;Acc:HGNC:26495]
ENSG00000103126	207.988	-0.26901	1	0.0689678	AXIN1	axin 1 [Source:HGNC Symbol;Acc:HGNC:903]
ENSG00000127554	27.1475	0.720319	1	0.069011	GFER	growth factor, augmenter of liver regeneration [Source:HGNC Symbol;Acc:HGNC:4236]
ENSG00000090273	125.52	-0.198562	1	0.0690459	NUDC	nuclear distribution C, dynein complex regulator [Source:HGNC Symbol;Acc:HGNC:8045]
ENSG00000133640	1.23819	-2.28418	1	0.0690997	LRRIQ1	leucine rich repeats and IQ motif containing 1 [Source:HGNC Symbol;Acc:HGNC:25708]
ENSG00000230581	7.29032	-0.787415	1	0.0691042	ACTG1P14	actin gamma 1 pseudogene 14 [Source:HGNC Symbol;Acc:HGNC:49751]
ENSG00000160883	138.274	-0.481269	1	0.0691164	HK3	hexokinase 3 [Source:HGNC Symbol;Acc:HGNC:4925]
ENSG00000205476	86.3858	-0.501974	1	0.0691298	CCDC85C	coiled-coil domain containing 85C [Source:HGNC Symbol;Acc:HGNC:35459]
ENSG00000175084	13.747	0.724856	1	0.0691326	DES	desmin [Source:HGNC Symbol;Acc:HGNC:2770]
ENSG00000173992	47.2638	-0.441394	1	0.069169	CCS	copper chaperone for superoxide dismutase [Source:HGNC Symbol;Acc:HGNC:1613]
ENSG00000138378	106.675	0.365284	1	0.069178	STAT4	signal transducer and activator of transcription 4 [Source:HGNC Symbol;Acc:HGNC:11365]
ENSG00000106733	69.4371	-0.381755	1	0.069211	NMRK1	nicotinamide riboside kinase 1 [Source:HGNC Symbol;Acc:HGNC:26057]
ENSG00000218283	5.16762	0.84615	1	0.0692774	MORF4L1P1	mortality factor 4 like 1 pseudogene 1 [Source:HGNC Symbol;Acc:HGNC:20400]
ENSG00000234329	4.93194	1.07486	1	0.0692863		ribosomal protein L7a (RPL7A) pseudogene
ENSG00000042832	19.6669	-1.19136	1	0.0692897	TG	thyroglobulin [Source:HGNC Symbol;Acc:HGNC:11764]
ENSG00000138134	46.8267	-0.4171	1	0.0693751	STAMBPL1	STAM binding protein like 1 [Source:HGNC Symbol;Acc:HGNC:24105]
ENSG00000073150	51.2572	-0.468424	1	0.0694022	PANX2	pannexin 2 [Source:HGNC Symbol;Acc:HGNC:8600]
ENSG00000197616	5.12242	0.953292	1	0.0695415	MYH6	myosin heavy chain 6 [Source:HGNC Symbol;Acc:HGNC:7576]
ENSG00000197721	77.805	-0.610177	1	0.0695454	CR1L	complement C3b/C4b receptor 1 like [Source:HGNC Symbol;Acc:HGNC:2335]
ENSG00000203791	45.1664	-0.570876	1	0.069565	EEF1AKMT2	EEF1A lysine methyltransferase 2 [Source:HGNC Symbol;Acc:HGNC:33787]
ENSG00000198178	14.7763	-0.582419	1	0.0696529	CLEC4C	C-type lectin domain family 4 member C [Source:HGNC Symbol;Acc:HGNC:13258]
ENSG00000101000	10.7548	-0.630216	1	0.0699145	PROCR	protein C receptor [Source:HGNC Symbol;Acc:HGNC:9452]
ENSG00000189376	32.368	0.566336	1	0.0699655	C8orf76	chromosome 8 open reading frame 76 [Source:HGNC Symbol;Acc:HGNC:25924]
ENSG00000172478	2.19969	2.82703	1	0.0701761	MAB21L4	mab-21 like 4 [Source:HGNC Symbol;Acc:HGNC:26216]
ENSG00000124203	251.804	0.272641	1	0.0702154	ZNF831	zinc finger protein 831 [Source:HGNC Symbol;Acc:HGNC:16167]
ENSG00000033800	1203.78	0.311731	1	0.0702334	PIAS1	protein inhibitor of activated STAT 1 [Source:HGNC Symbol;Acc:HGNC:2752]
ENSG00000170222	34.456	0.444265	1	0.070329	ADPRM	ADP-ribose/CDP-alcohol diphosphatase, manganese dependent [Source:HGNC Symbol;Acc:HGNC:30925]
ENSG00000060982	203.652	0.406258	1	0.0703962	BCAT1	branched chain amino acid transaminase 1 [Source:HGNC Symbol;Acc:HGNC:976]
ENSG00000135720	205.19	0.294131	1	0.0703987	DYNC1LI2	dynein cytoplasmic 1 light intermediate chain 2 [Source:HGNC Symbol;Acc:HGNC:2966]
ENSG00000185189	43.0645	-0.498364	1	0.0704523	NRBP2	nuclear receptor binding protein 2 [Source:HGNC Symbol;Acc:HGNC:19339]
ENSG00000259305	10.3909	-1.25611	1	0.0704679	ZHX1-C8orf76	ZHX1-C8orf76 readthrough [Source:HGNC Symbol;Acc:HGNC:42975]
ENSG00000206172	3996.34	-0.890607	1	0.0704814	HBA1	hemoglobin subunit alpha 1 [Source:HGNC Symbol;Acc:HGNC:4823]
ENSG00000161267	29.2915	-0.866617	1	0.070588	BDH1	3-hydroxybutyrate dehydrogenase 1 [Source:HGNC Symbol;Acc:HGNC:1027]
ENSG00000005206	110.809	-0.429608	1	0.0707363	SPPL2B	signal peptide peptidase like 2B [Source:HGNC Symbol;Acc:HGNC:30627]
ENSG00000115850	1.48559	2.12929	1	0.0707492	LCT	lactase [Source:HGNC Symbol;Acc:HGNC:6530]
ENSG00000185420	214.514	0.558876	1	0.0707969	SMYD3	SET and MYND domain containing 3 [Source:HGNC Symbol;Acc:HGNC:15513]
ENSG00000095464	1.77381	1.54881	1	0.0708926	PDE6C	phosphodiesterase 6C [Source:HGNC Symbol;Acc:HGNC:8787]
ENSG00000101343	146.256	0.216802	1	0.071015	CRNKL1	crooked neck pre-mRNA splicing factor 1 [Source:HGNC Symbol;Acc:HGNC:15762]
ENSG00000093010	162.289	-0.403074	1	0.0710754	COMT	catechol-O-methyltransferase [Source:HGNC Symbol;Acc:HGNC:2228]
ENSG00000164758	22.8428	-0.592015	1	0.0710762	MED30	mediator complex subunit 30 [Source:HGNC Symbol;Acc:HGNC:23032]
ENSG00000011021	199.625	0.525302	1	0.0710848	CLCN6	chloride voltage-gated channel 6 [Source:HGNC Symbol;Acc:HGNC:2024]
ENSG00000168131	23.1535	0.898453	1	0.0710882	OR2B2	olfactory receptor family 2 subfamily B member 2 [Source:HGNC Symbol;Acc:HGNC:13966]
ENSG00000101638	18.1615	1.35139	1	0.0711673	ST8SIA5	ST8 alpha-N-acetyl-neuraminide alpha-2,8-sialyltransferase 5 [Source:HGNC Symbol;Acc:HGNC:17827]
ENSG00000168758	81.1591	-0.477348	1	0.0712485	SEMA4C	semaphorin 4C [Source:HGNC Symbol;Acc:HGNC:10731]
ENSG00000140955	1.07092	2.42149	1	0.0713384	ADAD2	adenosine deaminase domain containing 2 [Source:HGNC Symbol;Acc:HGNC:30714]
ENSG00000196981	36.5273	0.413217	1	0.0713849	WDR5B	WD repeat domain 5B [Source:HGNC Symbol;Acc:HGNC:17826]
ENSG00000063601	180.428	-0.269422	1	0.0714476	MTMR1	myotubularin related protein 1 [Source:HGNC Symbol;Acc:HGNC:7449]
ENSG00000164035	17.1274	1.01522	1	0.0715126	EMCN	endomucin [Source:HGNC Symbol;Acc:HGNC:16041]
ENSG00000171914	65.25	1.18164	1	0.071514	TLN2	talin 2 [Source:HGNC Symbol;Acc:HGNC:15447]
ENSG00000174928	18.9642	0.500233	1	0.0715414	C3orf33	chromosome 3 open reading frame 33 [Source:HGNC Symbol;Acc:HGNC:26434]
ENSG00000159882	31.2145	-0.579474	1	0.0715852	ZNF230	zinc finger protein 230 [Source:HGNC Symbol;Acc:HGNC:13024]
ENSG00000179094	165.231	-0.449379	1	0.0716565	PER1	period circadian regulator 1 [Source:HGNC Symbol;Acc:HGNC:8845]
ENSG00000101349	1.41491	-1.73966	1	0.0717254	PAK5	p21 (RAC1) activated kinase 5 [Source:HGNC Symbol;Acc:HGNC:15916]
ENSG00000214223	1.56742	-2.59337	1	0.0718351	HNRNPA1P10	heterogeneous nuclear ribonucleoprotein A1 pseudogene 10 [Source:HGNC Symbol;Acc:HGNC:39128]
ENSG00000266964	45.1516	-0.758844	1	0.0719065	FXYD1	FXYD domain containing ion transport regulator 1 [Source:HGNC Symbol;Acc:HGNC:4025]
ENSG00000243829	0.903056	2.152	1	0.0720106		ribosomal protein S9 (RPS9) pseudogene
ENSG00000177614	5.27641	-0.905914	1	0.072371	PGBD5	piggyBac transposable element derived 5 [Source:HGNC Symbol;Acc:HGNC:19405]
ENSG00000095739	19.4988	0.938703	1	0.0725365	BAMBI	BMP and activin membrane bound inhibitor [Source:HGNC Symbol;Acc:HGNC:30251]
ENSG00000101596	2231.85	0.23968	1	0.0725728	SMCHD1	structural maintenance of chromosomes flexible hinge domain containing 1 [Source:HGNC Symbol;Acc:HGNC:29090]
ENSG00000163864	2489.03	0.169754	1	0.0725769	NMNAT3	nicotinamide nucleotide adenylyltransferase 3 [Source:HGNC Symbol;Acc:HGNC:20989]
ENSG00000144488	1.23312	2.29114	1	0.0726145	ESPNL	espin like [Source:HGNC Symbol;Acc:HGNC:27937]
ENSG00000115464	1999.62	0.291423	1	0.0727086	USP34	ubiquitin specific peptidase 34 [Source:HGNC Symbol;Acc:HGNC:20066]
ENSG00000088256	56.569	-0.831795	1	0.0727831	GNA11	G protein subunit alpha 11 [Source:HGNC Symbol;Acc:HGNC:4379]
ENSG00000153558	15.1845	0.646607	1	0.0727903	FBXL2	F-box and leucine rich repeat protein 2 [Source:HGNC Symbol;Acc:HGNC:13598]
ENSG00000168781	75.1319	-0.55608	1	0.0729202	PPIP5K1	diphosphoinositol pentakisphosphate kinase 1 [Source:HGNC Symbol;Acc:HGNC:29023]
ENSG00000165533	28.4367	-0.49075	1	0.0729244	TTC8	tetratricopeptide repeat domain 8 [Source:HGNC Symbol;Acc:HGNC:20087]
ENSG00000007866	9.69795	-0.800479	1	0.0729309	TEAD3	TEA domain transcription factor 3 [Source:HGNC Symbol;Acc:HGNC:11716]
ENSG00000168092	360.162	0.29851	1	0.0729347	PAFAH1B2	platelet activating factor acetylhydrolase 1b catalytic subunit 2 [Source:HGNC Symbol;Acc:HGNC:8575]
ENSG00000144674	421.857	0.249248	1	0.0729366	GOLGA4	golgin A4 [Source:HGNC Symbol;Acc:HGNC:4427]
ENSG00000276490	1.60591	2.90872	1	0.0729396		novel transcript
ENSG00000162399	2.27807	1.60602	1	0.0729941	BSND	barttin CLCNK type accessory subunit beta [Source:HGNC Symbol;Acc:HGNC:16512]
ENSG00000115524	1406.94	0.181926	1	0.0730682	SF3B1	splicing factor 3b subunit 1 [Source:HGNC Symbol;Acc:HGNC:10768]
ENSG00000142494	5.10549	1.1646	1	0.0730908	SLC47A1	solute carrier family 47 member 1 [Source:HGNC Symbol;Acc:HGNC:25588]
ENSG00000203757	1.08778	-2.20201	1	0.0730975	OR6K3	olfactory receptor family 6 subfamily K member 3 [Source:HGNC Symbol;Acc:HGNC:15030]
ENSG00000175063	93.3358	0.425656	1	0.0732415	UBE2C	ubiquitin conjugating enzyme E2 C [Source:HGNC Symbol;Acc:HGNC:15937]
ENSG00000282995	0.866419	3.22259	1	0.0732562	FRG1EP	FSHD region gene 1 family member E, pseudogene [Source:HGNC Symbol;Acc:HGNC:51764]
ENSG00000124143	1.44179	-1.96933	1	0.0733914	ARHGAP40	Rho GTPase activating protein 40 [Source:HGNC Symbol;Acc:HGNC:16226]
ENSG00000120963	196.823	0.257342	1	0.0734155	ZNF706	zinc finger protein 706 [Source:HGNC Symbol;Acc:HGNC:24992]
ENSG00000196935	41.5376	-0.587201	1	0.0734326	SRGAP1	SLIT-ROBO Rho GTPase activating protein 1 [Source:HGNC Symbol;Acc:HGNC:17382]
ENSG00000214402	1.48318	2.31303	1	0.0735005	LCNL1	lipocalin like 1 [Source:HGNC Symbol;Acc:HGNC:34436]
ENSG00000168234	300.094	0.205654	1	0.0736652	TTC39C	tetratricopeptide repeat domain 39C [Source:HGNC Symbol;Acc:HGNC:26595]
ENSG00000262904	0.850634	2.43307	1	0.0737537	TMPOP2	thymopoietin pseudogene 2 [Source:HGNC Symbol;Acc:HGNC:50860]
ENSG00000243279	52.8967	-0.374897	1	0.0738141	PRAF2	PRA1 domain family member 2 [Source:HGNC Symbol;Acc:HGNC:28911]
ENSG00000213839	24.8022	0.424097	1	0.0738331	TMX2P1	thioredoxin related transmembrane protein 2 pseudogene 1 [Source:HGNC Symbol;Acc:HGNC:49916]
ENSG00000075643	14.6402	0.652449	1	0.0738483	MOCOS	molybdenum cofactor sulfurase [Source:HGNC Symbol;Acc:HGNC:18234]
ENSG00000139697	618.196	0.140628	1	0.0739012	SBNO1	strawberry notch homolog 1 [Source:HGNC Symbol;Acc:HGNC:22973]
ENSG00000217646	1.27547	-2.1584	1	0.0739307	H2BC16P	H2B clustered histone 16, pseudogene [Source:HGNC Symbol;Acc:HGNC:4754]
ENSG00000206384	5.82956	-1.09011	1	0.0739704	COL6A6	collagen type VI alpha 6 chain [Source:HGNC Symbol;Acc:HGNC:27023]
ENSG00000267361	17.4609	0.841148	1	0.0740553	SEC24AP1	SEC24 homolog A pseudogene 1 [Source:HGNC Symbol;Acc:HGNC:53767]
ENSG00000213793	53.183	0.419529	1	0.0740925	ZNF888	zinc finger protein 888 [Source:HGNC Symbol;Acc:HGNC:38695]
ENSG00000197457	116.968	-0.273304	1	0.0745165	STMN3	stathmin 3 [Source:HGNC Symbol;Acc:HGNC:15926]
ENSG00000143774	427.478	-0.29331	1	0.0745352	GUK1	guanylate kinase 1 [Source:HGNC Symbol;Acc:HGNC:4693]
ENSG00000230189	2.02923	1.76958	1	0.0745493		RAB guanine nucleotide exchange factor 1 (RABGEF1) pseudogene
ENSG00000163026	56.5219	0.318148	1	0.0746485	WDCP	WD repeat and coiled coil containing [Source:HGNC Symbol;Acc:HGNC:26157]
ENSG00000169733	66.5841	-0.407226	1	0.0746898	RFNG	RFNG O-fucosylpeptide 3-beta-N-acetylglucosaminyltransferase [Source:HGNC Symbol;Acc:HGNC:9974]
ENSG00000275778	2.87006	-4.12307	1	0.07471		PRH1-PRR4 readthrough
ENSG00000131941	8.45385	-1.11632	1	0.0748609	RHPN2	rhophilin Rho GTPase binding protein 2 [Source:HGNC Symbol;Acc:HGNC:19974]
ENSG00000177666	557.147	-0.267938	1	0.0751488	PNPLA2	patatin like phospholipase domain containing 2 [Source:HGNC Symbol;Acc:HGNC:30802]
ENSG00000181143	131.875	0.692478	1	0.0751972	MUC16	mucin 16, cell surface associated [Source:HGNC Symbol;Acc:HGNC:15582]
ENSG00000225693	1.30765	1.73685	1	0.0752787	LAGE3P1	L antigen family member 3 pseudogene 1 [Source:HGNC Symbol;Acc:HGNC:49909]
ENSG00000082516	108.387	0.263403	1	0.0753366	GEMIN5	gem nuclear organelle associated protein 5 [Source:HGNC Symbol;Acc:HGNC:20043]
ENSG00000242866	3.80849	1.76333	1	0.0755006	STRC	stereocilin [Source:HGNC Symbol;Acc:HGNC:16035]
ENSG00000169598	31.3922	-0.450255	1	0.0755657	DFFB	DNA fragmentation factor subunit beta [Source:HGNC Symbol;Acc:HGNC:2773]
ENSG00000238003	2.7815	-1.32647	1	0.0755752	RPL10P4	ribosomal protein L10 pseudogene 4 [Source:HGNC Symbol;Acc:HGNC:52342]
ENSG00000099385	54.6526	0.300943	1	0.0756607	BCL7C	BAF chromatin remodeling complex subunit BCL7C [Source:HGNC Symbol;Acc:HGNC:1006]
ENSG00000241157	2.66716	1.48732	1	0.0757788	RPL32P32	ribosomal protein L32 pseudogene 32 [Source:HGNC Symbol;Acc:HGNC:36024]
ENSG00000251322	36.5668	-0.593083	1	0.0758112	SHANK3	SH3 and multiple ankyrin repeat domains 3 [Source:HGNC Symbol;Acc:HGNC:14294]
ENSG00000150995	701.545	0.261182	1	0.0758227	ITPR1	inositol 1,4,5-trisphosphate receptor type 1 [Source:HGNC Symbol;Acc:HGNC:6180]
ENSG00000135740	10.4519	-0.964812	1	0.0759082	SLC9A5	solute carrier family 9 member A5 [Source:HGNC Symbol;Acc:HGNC:11078]
ENSG00000119283	1.09517	2.29844	1	0.0759157	TRIM67	tripartite motif containing 67 [Source:HGNC Symbol;Acc:HGNC:31859]
ENSG00000111732	2.93248	-1.25393	1	0.0759324	AICDA	activation induced cytidine deaminase [Source:HGNC Symbol;Acc:HGNC:13203]
ENSG00000141084	271.128	-0.258412	1	0.0759711	RANBP10	RAN binding protein 10 [Source:HGNC Symbol;Acc:HGNC:29285]
ENSG00000176222	5.85733	1.03963	1	0.0763638	ZNF404	zinc finger protein 404 [Source:HGNC Symbol;Acc:HGNC:19417]
ENSG00000243137	1.0702	-2.8367	1	0.0764035	PSG4	pregnancy specific beta-1-glycoprotein 4 [Source:HGNC Symbol;Acc:HGNC:9521]
ENSG00000172943	254.807	-0.447649	1	0.0764381	PHF8	PHD finger protein 8 [Source:HGNC Symbol;Acc:HGNC:20672]
ENSG00000104432	39.0879	0.564491	1	0.0766164	IL7	interleukin 7 [Source:HGNC Symbol;Acc:HGNC:6023]
ENSG00000111206	78.4801	-0.395282	1	0.0766422	FOXM1	forkhead box M1 [Source:HGNC Symbol;Acc:HGNC:3818]
ENSG00000130935	144.654	0.325104	1	0.0767155	NOL11	nucleolar protein 11 [Source:HGNC Symbol;Acc:HGNC:24557]
ENSG00000233469	1.13796	2.74696	1	0.0767246	ST6GALNAC4P1	ST6 N-acetylgalactosaminide alpha-2,6-sialyltransferase 4 pseudogene 1 [Source:HGNC Symbol;Acc:HGNC:39660]
ENSG00000074603	439.427	0.246634	1	0.0768492	DPP8	dipeptidyl peptidase 8 [Source:HGNC Symbol;Acc:HGNC:16490]
ENSG00000150768	152.618	0.211174	1	0.076998	DLAT	dihydrolipoamide S-acetyltransferase [Source:HGNC Symbol;Acc:HGNC:2896]
ENSG00000211815	2.15626	1.46044	1	0.0770155	TRAV36DV7	T cell receptor alpha variable 36/delta variable 7 [Source:HGNC Symbol;Acc:HGNC:12135]
ENSG00000109113	31.2348	-0.513943	1	0.0770374	RAB34	RAB34, member RAS oncogene family [Source:HGNC Symbol;Acc:HGNC:16519]
ENSG00000143858	15.4136	-0.608675	1	0.077158	SYT2	synaptotagmin 2 [Source:HGNC Symbol;Acc:HGNC:11510]
ENSG00000124466	2.80839	1.28952	1	0.0772366	LYPD3	LY6/PLAUR domain containing 3 [Source:HGNC Symbol;Acc:HGNC:24880]
ENSG00000215367	1.13629	-2.36517	1	0.0772401	TMED11P	transmembrane p24 trafficking protein 11, pseudogene [Source:HGNC Symbol;Acc:HGNC:35401]
ENSG00000153956	10.2151	1.29936	1	0.0772665	CACNA2D1	calcium voltage-gated channel auxiliary subunit alpha2delta 1 [Source:HGNC Symbol;Acc:HGNC:1399]
ENSG00000198015	308.501	0.288982	1	0.077306	MRPL42	mitochondrial ribosomal protein L42 [Source:HGNC Symbol;Acc:HGNC:14493]
ENSG00000170122	0.877103	2.67928	1	0.0773807	FOXD4	forkhead box D4 [Source:HGNC Symbol;Acc:HGNC:3805]
ENSG00000240399	2.9135	-1.56018	1	0.0774014		ribosomal protein L37 (RPL37) pseudogene
ENSG00000125967	36.3336	0.683781	1	0.0774579	NECAB3	N-terminal EF-hand calcium binding protein 3 [Source:HGNC Symbol;Acc:HGNC:15851]
ENSG00000154227	1.47964	2.23195	1	0.0776476	CERS3	ceramide synthase 3 [Source:HGNC Symbol;Acc:HGNC:23752]
ENSG00000196656	130.991	0.535759	1	0.0777755		ribosomal protein S26 (RPS26) pseudogene
ENSG00000177807	4.128	-1.1798	1	0.0778081	KCNJ10	potassium inwardly rectifying channel subfamily J member 10 [Source:HGNC Symbol;Acc:HGNC:6256]
ENSG00000164941	368.912	0.31031	1	0.0778756	INTS8	integrator complex subunit 8 [Source:HGNC Symbol;Acc:HGNC:26048]
ENSG00000175697	0.754887	-2.71914	1	0.077945	GPR156	G protein-coupled receptor 156 [Source:HGNC Symbol;Acc:HGNC:20844]
ENSG00000270764	1.97227	1.46272	1	0.0779744		ribosomal protein, large, P1, pseudogene
ENSG00000136319	107.146	0.439141	1	0.0781513	TTC5	tetratricopeptide repeat domain 5 [Source:HGNC Symbol;Acc:HGNC:19274]
ENSG00000143543	232.575	0.173297	1	0.0781798	JTB	jumping translocation breakpoint [Source:HGNC Symbol;Acc:HGNC:6201]
ENSG00000011465	13.3287	-0.744456	1	0.0782127	DCN	decorin [Source:HGNC Symbol;Acc:HGNC:2705]
ENSG00000156136	434.813	0.308316	1	0.0782527	DCK	deoxycytidine kinase [Source:HGNC Symbol;Acc:HGNC:2704]
ENSG00000249193	5.8215	-0.832914	1	0.0782572	HSPD1P5	heat shock protein family D (Hsp60) member 1 pseudogene 5 [Source:HGNC Symbol;Acc:HGNC:5266]
ENSG00000068976	17.9201	-0.661306	1	0.0783434	PYGM	glycogen phosphorylase, muscle associated [Source:HGNC Symbol;Acc:HGNC:9726]
ENSG00000152990	55.9331	-0.608972	1	0.0783488	ADGRA3	adhesion G protein-coupled receptor A3 [Source:HGNC Symbol;Acc:HGNC:13839]
ENSG00000187987	2.4704	-2.32148	1	0.0783518	ZSCAN23	zinc finger and SCAN domain containing 23 [Source:HGNC Symbol;Acc:HGNC:21193]
ENSG00000136819	256.992	-0.281601	1	0.0783725	C9orf78	chromosome 9 open reading frame 78 [Source:HGNC Symbol;Acc:HGNC:24932]
ENSG00000141526	315.898	-0.360591	1	0.0786564	SLC16A3	solute carrier family 16 member 3 [Source:HGNC Symbol;Acc:HGNC:10924]
ENSG00000147408	95.0005	0.306736	1	0.0786931	CSGALNACT1	chondroitin sulfate N-acetylgalactosaminyltransferase 1 [Source:HGNC Symbol;Acc:HGNC:24290]
ENSG00000103150	92.9464	0.453721	1	0.0786974	MLYCD	malonyl-CoA decarboxylase [Source:HGNC Symbol;Acc:HGNC:7150]
ENSG00000117877	22.051	-0.451046	1	0.0788001	POLR1G	RNA polymerase I subunit G [Source:HGNC Symbol;Acc:HGNC:24219]
ENSG00000161533	374.755	0.259501	1	0.0788215	ACOX1	acyl-CoA oxidase 1 [Source:HGNC Symbol;Acc:HGNC:119]
ENSG00000111684	174.792	-0.243992	1	0.0788337	LPCAT3	lysophosphatidylcholine acyltransferase 3 [Source:HGNC Symbol;Acc:HGNC:30244]
ENSG00000156265	26421	0.665818	1	0.07894	MAP3K7CL	MAP3K7 C-terminal like [Source:HGNC Symbol;Acc:HGNC:16457]
ENSG00000049192	274.428	0.465028	1	0.0789865	ADAMTS6	ADAM metallopeptidase with thrombospondin type 1 motif 6 [Source:HGNC Symbol;Acc:HGNC:222]
ENSG00000124194	2.54562	-1.50292	1	0.0790751	GDAP1L1	ganglioside induced differentiation associated protein 1 like 1 [Source:HGNC Symbol;Acc:HGNC:4213]
ENSG00000145882	129.867	-0.461651	1	0.0791184	PCYOX1L	prenylcysteine oxidase 1 like [Source:HGNC Symbol;Acc:HGNC:28477]
ENSG00000177590	2.60366	1.15425	1	0.0791334	GIMAP3P	GTPase, IMAP family member 3 pseudogene [Source:HGNC Symbol;Acc:HGNC:30975]
ENSG00000166478	104.248	0.455057	1	0.0791473	ZNF143	zinc finger protein 143 [Source:HGNC Symbol;Acc:HGNC:12928]
ENSG00000088899	17.5658	-0.544966	1	0.0791673	LZTS3	leucine zipper tumor suppressor family member 3 [Source:HGNC Symbol;Acc:HGNC:30139]
ENSG00000100603	246.894	0.404605	1	0.0791876	SNW1	SNW domain containing 1 [Source:HGNC Symbol;Acc:HGNC:16696]
ENSG00000139800	1.55785	-1.60853	1	0.0792078	ZIC5	Zic family member 5 [Source:HGNC Symbol;Acc:HGNC:20322]
ENSG00000004799	100.774	0.513898	1	0.0792415	PDK4	pyruvate dehydrogenase kinase 4 [Source:HGNC Symbol;Acc:HGNC:8812]
ENSG00000187037	70.6198	0.483861	1	0.0792417	GPR141	G protein-coupled receptor 141 [Source:HGNC Symbol;Acc:HGNC:19997]
ENSG00000123080	50.7234	-0.423635	1	0.0794215	CDKN2C	cyclin dependent kinase inhibitor 2C [Source:HGNC Symbol;Acc:HGNC:1789]
ENSG00000111667	150.951	-0.300762	1	0.0794413	USP5	ubiquitin specific peptidase 5 [Source:HGNC Symbol;Acc:HGNC:12628]
ENSG00000151151	177.773	0.312397	1	0.0795238	IPMK	inositol polyphosphate multikinase [Source:HGNC Symbol;Acc:HGNC:20739]
ENSG00000219902	1.69775	1.789	1	0.0795743	RPL35P3	ribosomal protein L35 pseudogene 3 [Source:HGNC Symbol;Acc:HGNC:35488]
ENSG00000161929	175.864	0.223313	1	0.079844	SCIMP	SLP adaptor and CSK interacting membrane protein [Source:HGNC Symbol;Acc:HGNC:33504]
ENSG00000175938	140.735	-0.346383	1	0.0799176	ORAI3	ORAI calcium release-activated calcium modulator 3 [Source:HGNC Symbol;Acc:HGNC:28185]
ENSG00000170385	222.485	0.194607	1	0.0799603	SLC30A1	solute carrier family 30 member 1 [Source:HGNC Symbol;Acc:HGNC:11012]
ENSG00000140807	36.3934	-0.722179	1	0.0801292	NKD1	NKD inhibitor of WNT signaling pathway 1 [Source:HGNC Symbol;Acc:HGNC:17045]
ENSG00000165195	52.9004	0.555695	1	0.080141	PIGA	phosphatidylinositol glycan anchor biosynthesis class A [Source:HGNC Symbol;Acc:HGNC:8957]
ENSG00000134824	410.798	-0.304061	1	0.0801779	FADS2	fatty acid desaturase 2 [Source:HGNC Symbol;Acc:HGNC:3575]
ENSG00000274162	1.73325	1.76679	1	0.0801913	SNX18P1Y	sorting nexin 18 pseudogene 1, Y-linked [Source:HGNC Symbol;Acc:HGNC:38442]
ENSG00000162735	156.034	0.323423	1	0.0801934	PEX19	peroxisomal biogenesis factor 19 [Source:HGNC Symbol;Acc:HGNC:9713]
ENSG00000284770	95.3233	0.440545	1	0.0802963	TBCE	tubulin folding cofactor E [Source:HGNC Symbol;Acc:HGNC:11582]
ENSG00000119946	4.35029	1.41115	1	0.0803322	CNNM1	cyclin and CBS domain divalent metal cation transport mediator 1 [Source:HGNC Symbol;Acc:HGNC:102]
ENSG00000158161	322.64	0.277134	1	0.0803467	EYA3	EYA transcriptional coactivator and phosphatase 3 [Source:HGNC Symbol;Acc:HGNC:3521]
ENSG00000105278	2.73873	-2.20493	1	0.0803762	ZFR2	zinc finger RNA binding protein 2 [Source:HGNC Symbol;Acc:HGNC:29189]
ENSG00000186318	113.529	-0.477874	1	0.0805245	BACE1	beta-secretase 1 [Source:HGNC Symbol;Acc:HGNC:933]
ENSG00000213152	1.5065	1.88556	1	0.0805558	RPL7AP60	ribosomal protein L7a pseudogene 60 [Source:HGNC Symbol;Acc:HGNC:35859]
ENSG00000101126	801.176	0.22539	1	0.0806161	ADNP	activity dependent neuroprotector homeobox [Source:HGNC Symbol;Acc:HGNC:15766]
ENSG00000169955	55.6609	0.343268	1	0.08062	ZNF747	zinc finger protein 747 [Source:HGNC Symbol;Acc:HGNC:28350]
ENSG00000170382	26.9704	0.71655	1	0.0806307	LRRN2	leucine rich repeat neuronal 2 [Source:HGNC Symbol;Acc:HGNC:16914]
ENSG00000170927	0.69976	-2.11013	1	0.0807336	PKHD1	PKHD1 ciliary IPT domain containing fibrocystin/polyductin [Source:HGNC Symbol;Acc:HGNC:9016]
ENSG00000172171	22.1805	0.575299	1	0.0807906	TEFM	transcription elongation factor, mitochondrial [Source:HGNC Symbol;Acc:HGNC:26223]
ENSG00000094975	553.175	0.472776	1	0.0808117	SUCO	SUN domain containing ossification factor [Source:HGNC Symbol;Acc:HGNC:1240]
ENSG00000277075	580.765	0.349598	1	0.0808464	H2AC8	H2A clustered histone 8 [Source:HGNC Symbol;Acc:HGNC:4724]
ENSG00000160299	297.174	0.421045	1	0.0809528	PCNT	pericentrin [Source:HGNC Symbol;Acc:HGNC:16068]
ENSG00000162433	61.9966	0.524939	1	0.0810037	AK4	adenylate kinase 4 [Source:HGNC Symbol;Acc:HGNC:363]
ENSG00000228463	130.517	-1.11369	1	0.081039		ribosomal protein L23a (RPL23A) pseudogene
ENSG00000253771	11.7374	-0.682406	1	0.0810503	TPTE2P1	transmembrane phosphoinositide 3-phosphatase and tensin homolog 2 pseudogene 1 [Source:HGNC Symbol;Acc:HGNC:35196]
ENSG00000130827	134.476	-0.676442	1	0.0810538	PLXNA3	plexin A3 [Source:HGNC Symbol;Acc:HGNC:9101]
ENSG00000027697	516.477	0.279258	1	0.0810704	IFNGR1	interferon gamma receptor 1 [Source:HGNC Symbol;Acc:HGNC:5439]
ENSG00000066279	202.559	0.280281	1	0.0811022	ASPM	assembly factor for spindle microtubules [Source:HGNC Symbol;Acc:HGNC:19048]
ENSG00000141867	1364.15	-0.169045	1	0.0811241	BRD4	bromodomain containing 4 [Source:HGNC Symbol;Acc:HGNC:13575]
ENSG00000185101	63.005	0.656361	1	0.0812981	ANO9	anoctamin 9 [Source:HGNC Symbol;Acc:HGNC:20679]
ENSG00000176155	154.78	-0.265808	1	0.0813744	CCDC57	coiled-coil domain containing 57 [Source:HGNC Symbol;Acc:HGNC:27564]
ENSG00000134440	245.467	0.273717	1	0.0813878	NARS1	asparaginyl-tRNA synthetase 1 [Source:HGNC Symbol;Acc:HGNC:7643]
ENSG00000151725	109.999	0.395409	1	0.0815594	CENPU	centromere protein U [Source:HGNC Symbol;Acc:HGNC:21348]
ENSG00000120949	20.1413	0.465097	1	0.0815941	TNFRSF8	TNF receptor superfamily member 8 [Source:HGNC Symbol;Acc:HGNC:11923]
ENSG00000108587	384.972	0.340985	1	0.0816051	GOSR1	golgi SNAP receptor complex member 1 [Source:HGNC Symbol;Acc:HGNC:4430]
ENSG00000259216	0.996475	2.72906	1	0.0816593		oxidation resistance 1 (OXR1) pseudogene
ENSG00000106080	34.8444	0.520448	1	0.0818186	FKBP14	FKBP prolyl isomerase 14 [Source:HGNC Symbol;Acc:HGNC:18625]
ENSG00000237350	4.35113	-1.14872	1	0.0818293	CDC42P6	cell division cycle 42 pseudogene 6 [Source:HGNC Symbol;Acc:HGNC:44430]
ENSG00000111245	1.40746	-1.86785	1	0.081947	MYL2	myosin light chain 2 [Source:HGNC Symbol;Acc:HGNC:7583]
ENSG00000115041	1.58302	-1.83586	1	0.0819756	KCNIP3	potassium voltage-gated channel interacting protein 3 [Source:HGNC Symbol;Acc:HGNC:15523]
ENSG00000171621	48.0552	0.457897	1	0.08211	SPSB1	splA/ryanodine receptor domain and SOCS box containing 1 [Source:HGNC Symbol;Acc:HGNC:30628]
ENSG00000080845	282.88	-0.33871	1	0.0822261	DLGAP4	DLG associated protein 4 [Source:HGNC Symbol;Acc:HGNC:24476]
ENSG00000214093	0.834165	-2.52679	1	0.0823394		ribosomal protein S18 (RPS18) pseudogene
ENSG00000162267	5.01918	1.23514	1	0.0824046	ITIH3	inter-alpha-trypsin inhibitor heavy chain 3 [Source:HGNC Symbol;Acc:HGNC:6168]
ENSG00000178723	1.05376	-1.99711	1	0.0824341	GLULP4	glutamate-ammonia ligase pseudogene 4 [Source:HGNC Symbol;Acc:HGNC:4345]
ENSG00000009724	17.1235	0.614511	1	0.0824512	MASP2	mannan binding lectin serine peptidase 2 [Source:HGNC Symbol;Acc:HGNC:6902]
ENSG00000183943	247.495	0.333413	1	0.0826378	PRKX	protein kinase X-linked [Source:HGNC Symbol;Acc:HGNC:9441]
ENSG00000213809	235.908	0.241568	1	0.0826619	KLRK1	killer cell lectin like receptor K1 [Source:HGNC Symbol;Acc:HGNC:18788]
ENSG00000244227	0.997196	-2.46008	1	0.0826645	LRRC77P	leucine rich repeat containing 77, pseudogene [Source:HGNC Symbol;Acc:HGNC:50536]
ENSG00000229106	4.89061	-1.05122	1	0.0827429	BTBD6P1	BTB domain containing 6 pseudogene 1 [Source:HGNC Symbol;Acc:HGNC:51542]
ENSG00000158714	10.461	1.01002	1	0.0827557	SLAMF8	SLAM family member 8 [Source:HGNC Symbol;Acc:HGNC:21391]
ENSG00000239282	14.2912	0.830557	1	0.0827812	CASTOR1	cytosolic arginine sensor for mTORC1 subunit 1 [Source:HGNC Symbol;Acc:HGNC:34423]
ENSG00000104907	83.195	-0.578618	1	0.0828053	TRMT1	tRNA methyltransferase 1 [Source:HGNC Symbol;Acc:HGNC:25980]
ENSG00000075340	204.885	-0.418185	1	0.0829344	ADD2	adducin 2 [Source:HGNC Symbol;Acc:HGNC:244]
ENSG00000136044	153.643	0.351867	1	0.0829819	APPL2	adaptor protein, phosphotyrosine interacting with PH domain and leucine zipper 2 [Source:HGNC Symbol;Acc:HGNC:18242]
ENSG00000144959	61.9672	0.382531	1	0.0830104	NCEH1	neutral cholesterol ester hydrolase 1 [Source:HGNC Symbol;Acc:HGNC:29260]
ENSG00000130635	33.3719	-0.767101	1	0.083071	COL5A1	collagen type V alpha 1 chain [Source:HGNC Symbol;Acc:HGNC:2209]
ENSG00000233673	4.18857	0.883801	1	0.0830829	ANAPC1P1	anaphase promoting complex subunit 1 pseudogene 1 [Source:HGNC Symbol;Acc:HGNC:44150]
ENSG00000162951	2.81265	-1.35661	1	0.0830915	LRRTM1	leucine rich repeat transmembrane neuronal 1 [Source:HGNC Symbol;Acc:HGNC:19408]
ENSG00000100485	612.512	0.203349	1	0.0831951	SOS2	SOS Ras/Rho guanine nucleotide exchange factor 2 [Source:HGNC Symbol;Acc:HGNC:11188]
ENSG00000132964	136.546	0.428201	1	0.0832274	CDK8	cyclin dependent kinase 8 [Source:HGNC Symbol;Acc:HGNC:1779]
ENSG00000169710	546.119	-0.365653	1	0.0832479	FASN	fatty acid synthase [Source:HGNC Symbol;Acc:HGNC:3594]
ENSG00000142178	27.8095	1.1558	1	0.0832996	SIK1	salt inducible kinase 1 [Source:HGNC Symbol;Acc:HGNC:11142]
ENSG00000054219	279.877	0.309878	1	0.0833047	LY75	lymphocyte antigen 75 [Source:HGNC Symbol;Acc:HGNC:6729]
ENSG00000138092	53.106	-0.498524	1	0.0833484	CENPO	centromere protein O [Source:HGNC Symbol;Acc:HGNC:28152]
ENSG00000005238	295.113	-0.25887	1	0.083431	FAM214B	family with sequence similarity 214 member B [Source:HGNC Symbol;Acc:HGNC:25666]
ENSG00000185909	59.3857	0.65051	1	0.0834695	KLHDC8B	kelch domain containing 8B [Source:HGNC Symbol;Acc:HGNC:28557]
ENSG00000211962	6.9037	1.7987	1	0.0836089	IGHV1-46	immunoglobulin heavy variable 1-46 [Source:HGNC Symbol;Acc:HGNC:5554]
ENSG00000035928	308.931	0.318848	1	0.0837285	RFC1	replication factor C subunit 1 [Source:HGNC Symbol;Acc:HGNC:9969]
ENSG00000060491	199.899	-0.326719	1	0.0837491	OGFR	opioid growth factor receptor [Source:HGNC Symbol;Acc:HGNC:15768]
ENSG00000128849	6.11514	0.713696	1	0.0837706	CGNL1	cingulin like 1 [Source:HGNC Symbol;Acc:HGNC:25931]
ENSG00000171533	4.95813	-1.03826	1	0.0837718	MAP6	microtubule associated protein 6 [Source:HGNC Symbol;Acc:HGNC:6868]
ENSG00000157017	12.1121	-0.647647	1	0.0837783	GHRL	ghrelin and obestatin prepropeptide [Source:HGNC Symbol;Acc:HGNC:18129]
ENSG00000182511	160.033	-0.364932	1	0.0837887	FES	FES proto-oncogene, tyrosine kinase [Source:HGNC Symbol;Acc:HGNC:3657]
ENSG00000233483	4.67095	-1.05112	1	0.0838206	EFCAB15P	EF-hand calcium binding domain 15, pseudogene [Source:HGNC Symbol;Acc:HGNC:55140]
ENSG00000237575	1.12225	-2.3869	1	0.0838558	PYY2	peptide YY 2 (pseudogene) [Source:HGNC Symbol;Acc:HGNC:9749]
ENSG00000139354	44.6534	0.629596	1	0.0839788	GAS2L3	growth arrest specific 2 like 3 [Source:HGNC Symbol;Acc:HGNC:27475]
ENSG00000203387	4.57642	0.907658	1	0.0840085	SNF8P1	SNF8 pseudogene 1 [Source:HGNC Symbol;Acc:HGNC:54702]
ENSG00000114268	153.397	0.370428	1	0.0840632	PFKFB4	6-phosphofructo-2-kinase/fructose-2,6-biphosphatase 4 [Source:HGNC Symbol;Acc:HGNC:8875]
ENSG00000109943	36.9761	0.617544	1	0.0840988	CRTAM	cytotoxic and regulatory T cell molecule [Source:HGNC Symbol;Acc:HGNC:24313]
ENSG00000270011	4.27196	1.49031	1	0.0841322	ZNF559-ZNF177	ZNF559-ZNF177 readthrough [Source:HGNC Symbol;Acc:HGNC:42964]
ENSG00000111786	206.873	-0.241386	1	0.0841858	SRSF9	serine and arginine rich splicing factor 9 [Source:HGNC Symbol;Acc:HGNC:10791]
ENSG00000163882	46.4228	0.487382	1	0.0842454	POLR2H	RNA polymerase II, I and III subunit H [Source:HGNC Symbol;Acc:HGNC:9195]
ENSG00000157851	5.34844	-1.27227	1	0.0842605	DPYSL5	dihydropyrimidinase like 5 [Source:HGNC Symbol;Acc:HGNC:20637]
ENSG00000051620	183.917	-0.421514	1	0.0842658	HEBP2	heme binding protein 2 [Source:HGNC Symbol;Acc:HGNC:15716]
ENSG00000169291	33.1237	0.955962	1	0.0843662	SHE	Src homology 2 domain containing E [Source:HGNC Symbol;Acc:HGNC:27004]
ENSG00000140470	12.4678	0.937982	1	0.0843937	ADAMTS17	ADAM metallopeptidase with thrombospondin type 1 motif 17 [Source:HGNC Symbol;Acc:HGNC:17109]
ENSG00000141252	292.841	0.26219	1	0.0843939	VPS53	VPS53 subunit of GARP complex [Source:HGNC Symbol;Acc:HGNC:25608]
ENSG00000164172	54.844	0.41928	1	0.0843954	MOCS2	molybdenum cofactor synthesis 2 [Source:HGNC Symbol;Acc:HGNC:7193]
ENSG00000248449	1.52824	-1.70866	1	0.0844239	PCDHGB8P	protocadherin gamma subfamily B, 8 pseudogene [Source:HGNC Symbol;Acc:HGNC:8715]
ENSG00000167635	238.828	0.319004	1	0.0844245	ZNF146	zinc finger protein 146 [Source:HGNC Symbol;Acc:HGNC:12931]
ENSG00000173486	21.277	-0.381784	1	0.0844549	FKBP2	FKBP prolyl isomerase 2 [Source:HGNC Symbol;Acc:HGNC:3718]
ENSG00000100764	123.31	-0.31158	1	0.0845115	PSMC1	proteasome 26S subunit, ATPase 1 [Source:HGNC Symbol;Acc:HGNC:9547]
ENSG00000146267	36.719	0.39106	1	0.0845392	FAXC	failed axon connections homolog, metaxin like GST domain containing [Source:HGNC Symbol;Acc:HGNC:20742]
ENSG00000058453	63.3281	-0.529126	1	0.0845735	CROCC	ciliary rootlet coiled-coil, rootletin [Source:HGNC Symbol;Acc:HGNC:21299]
ENSG00000140545	51.24	-0.438166	1	0.0845989	MFGE8	milk fat globule EGF and factor V/VIII domain containing [Source:HGNC Symbol;Acc:HGNC:7036]
ENSG00000165805	413.55	0.198421	1	0.0846087	C12orf50	chromosome 12 open reading frame 50 [Source:HGNC Symbol;Acc:HGNC:26665]
ENSG00000163898	184.802	0.557228	1	0.0846805	LIPH	lipase H [Source:HGNC Symbol;Acc:HGNC:18483]
ENSG00000127080	33.8289	-0.550997	1	0.0847777	IPPK	inositol-pentakisphosphate 2-kinase [Source:HGNC Symbol;Acc:HGNC:14645]
ENSG00000187475	18.3971	0.738703	1	0.0848363	H1-6	H1.6 linker histone, cluster member [Source:HGNC Symbol;Acc:HGNC:4720]
ENSG00000211699	6.6474	-0.801613	1	0.0849166	TRGV3	T cell receptor gamma variable 3 [Source:HGNC Symbol;Acc:HGNC:12288]
ENSG00000105137	2.4259	1.55626	1	0.0849436	SYDE1	synapse defective Rho GTPase homolog 1 [Source:HGNC Symbol;Acc:HGNC:25824]
ENSG00000196693	116.886	0.382297	1	0.0850071	ZNF33B	zinc finger protein 33B [Source:HGNC Symbol;Acc:HGNC:13097]
ENSG00000138678	55.7465	0.607661	1	0.0850139	GPAT3	glycerol-3-phosphate acyltransferase 3 [Source:HGNC Symbol;Acc:HGNC:28157]
ENSG00000213234	2.5788	-1.24261	1	0.0851284	ST13P10	ST13, Hsp70 interacting protein pseudogene 10 [Source:HGNC Symbol;Acc:HGNC:38745]
ENSG00000119782	180.597	-0.615016	1	0.085173	FKBP1B	FKBP prolyl isomerase 1B [Source:HGNC Symbol;Acc:HGNC:3712]
ENSG00000065978	2091.56	-0.150868	1	0.0852286	YBX1	Y-box binding protein 1 [Source:HGNC Symbol;Acc:HGNC:8014]
ENSG00000170439	5.12784	0.97607	1	0.0852335	METTL7B	methyltransferase like 7B [Source:HGNC Symbol;Acc:HGNC:28276]
ENSG00000117280	176.731	0.229217	1	0.0852566	RAB29	RAB29, member RAS oncogene family [Source:HGNC Symbol;Acc:HGNC:9789]
ENSG00000276547	2.0063	1.48804	1	0.0853248	PCDHGB5	protocadherin gamma subfamily B, 5 [Source:HGNC Symbol;Acc:HGNC:8712]
ENSG00000223547	55.6542	0.602143	1	0.08534	ZNF844	zinc finger protein 844 [Source:HGNC Symbol;Acc:HGNC:25932]
ENSG00000256590	1.62141	1.43627	1	0.0853862	TRDV3	T cell receptor delta variable 3 [Source:HGNC Symbol;Acc:HGNC:12264]
ENSG00000197948	100.206	-0.352983	1	0.0854719	FCHSD1	FCH and double SH3 domains 1 [Source:HGNC Symbol;Acc:HGNC:25463]
ENSG00000197238	57.3872	-0.779877	1	0.0855398	H4C11	H4 clustered histone 11 [Source:HGNC Symbol;Acc:HGNC:4785]
ENSG00000131269	98.9749	0.330909	1	0.0855432	ABCB7	ATP binding cassette subfamily B member 7 [Source:HGNC Symbol;Acc:HGNC:48]
ENSG00000242100	3.52018	0.994361	1	0.0855458	RPL9P32	ribosomal protein L9 pseudogene 32 [Source:HGNC Symbol;Acc:HGNC:36418]
ENSG00000213090	15.2133	0.581233	1	0.0856496	SCYL2P1	SCYL2 pseudogene 1 [Source:HGNC Symbol;Acc:HGNC:54685]
ENSG00000108684	6.06431	-1.2163	1	0.0857051	ASIC2	acid sensing ion channel subunit 2 [Source:HGNC Symbol;Acc:HGNC:99]
ENSG00000153266	1.11072	-2.04566	1	0.0857503	FEZF2	FEZ family zinc finger 2 [Source:HGNC Symbol;Acc:HGNC:13506]
ENSG00000203778	5.26187	1.51626	1	0.0858045	FAM229B	family with sequence similarity 229 member B [Source:HGNC Symbol;Acc:HGNC:33858]
ENSG00000112319	1.92078	1.56581	1	0.0859656	EYA4	EYA transcriptional coactivator and phosphatase 4 [Source:HGNC Symbol;Acc:HGNC:3522]
ENSG00000128284	174.674	0.248892	1	0.0860609	APOL3	apolipoprotein L3 [Source:HGNC Symbol;Acc:HGNC:14868]
ENSG00000197599	4.73308	1.306	1	0.0861025	CCDC154	coiled-coil domain containing 154 [Source:HGNC Symbol;Acc:HGNC:34454]
ENSG00000132464	7.43479	-1.44542	1	0.0862985	ENAM	enamelin [Source:HGNC Symbol;Acc:HGNC:3344]
ENSG00000100095	8.34294	0.639758	1	0.0863068	SEZ6L	seizure related 6 homolog like [Source:HGNC Symbol;Acc:HGNC:10763]
ENSG00000138448	115.356	0.497515	1	0.0863373	ITGAV	integrin subunit alpha V [Source:HGNC Symbol;Acc:HGNC:6150]
ENSG00000038382	327.149	0.423677	1	0.0863676	TRIO	trio Rho guanine nucleotide exchange factor [Source:HGNC Symbol;Acc:HGNC:12303]
ENSG00000123700	108.314	0.358583	1	0.0863947	KCNJ2	potassium inwardly rectifying channel subfamily J member 2 [Source:HGNC Symbol;Acc:HGNC:6263]
ENSG00000147570	4.35827	1.59773	1	0.0865085	DNAJC5B	DnaJ heat shock protein family (Hsp40) member C5 beta [Source:HGNC Symbol;Acc:HGNC:24138]
ENSG00000285253	38.8974	0.517361	1	0.0866438		novel protein
ENSG00000104964	1627.96	-0.237831	1	0.086667	TLE5	TLE family member 5, transcriptional modulator [Source:HGNC Symbol;Acc:HGNC:307]
ENSG00000163795	35.497	-0.466096	1	0.0866958	ZNF513	zinc finger protein 513 [Source:HGNC Symbol;Acc:HGNC:26498]
ENSG00000132872	1.23921	-2.12198	1	0.0867505	SYT4	synaptotagmin 4 [Source:HGNC Symbol;Acc:HGNC:11512]
ENSG00000258230	2.59969	1.34232	1	0.0867926		suppression of tumorigenicity 13 (colon carcinoma) (Hsp70 interacting protein) (ST13) pseudogene
ENSG00000172638	20.3628	-0.6419	1	0.0868032	EFEMP2	EGF containing fibulin extracellular matrix protein 2 [Source:HGNC Symbol;Acc:HGNC:3219]
ENSG00000215512	0.70799	2.19228	1	0.086861		ankyrin repeat domain 30A (ANKRD30A) pseudogene
ENSG00000129071	153.043	0.275243	1	0.0869294	MBD4	methyl-CpG binding domain 4, DNA glycosylase [Source:HGNC Symbol;Acc:HGNC:6919]
ENSG00000274717	2.08234	1.6679	1	0.0869669		ADAM metallopeptidase with thrombospondin type 1 motif, 7 (ADAMTS7) pseudogene
ENSG00000166595	49.6278	-0.299208	1	0.0869706	CIAO2B	cytosolic iron-sulfur assembly component 2B [Source:HGNC Symbol;Acc:HGNC:24261]
ENSG00000115107	66.1568	-0.358724	1	0.0869912	STEAP3	STEAP3 metalloreductase [Source:HGNC Symbol;Acc:HGNC:24592]
ENSG00000186998	9.70098	-0.932916	1	0.087002	EMID1	EMI domain containing 1 [Source:HGNC Symbol;Acc:HGNC:18036]
ENSG00000279170	45.86	-0.650012	1	0.0870117	TSTD3	thiosulfate sulfurtransferase like domain containing 3 [Source:HGNC Symbol;Acc:HGNC:40910]
ENSG00000171453	47.4464	0.38047	1	0.0870264	POLR1C	RNA polymerase I and III subunit C [Source:HGNC Symbol;Acc:HGNC:20194]
ENSG00000167595	89.1318	-0.357387	1	0.0872118	PROSER3	proline and serine rich 3 [Source:HGNC Symbol;Acc:HGNC:25204]
ENSG00000221955	4.1034	-1.28582	1	0.0872342	SLC12A8	solute carrier family 12 member 8 [Source:HGNC Symbol;Acc:HGNC:15595]
ENSG00000229559	1.19277	2.30707	1	0.0873601		ribosomal protein S20 (RPS20) pseudogene
ENSG00000141391	2.49668	-1.90425	1	0.0874621	PRELID3A	PRELI domain containing 3A [Source:HGNC Symbol;Acc:HGNC:24639]
ENSG00000172409	29.399	-0.464008	1	0.0876408	CLP1	cleavage factor polyribonucleotide kinase subunit 1 [Source:HGNC Symbol;Acc:HGNC:16999]
ENSG00000165023	7.62605	-0.89046	1	0.0876773	DIRAS2	DIRAS family GTPase 2 [Source:HGNC Symbol;Acc:HGNC:19323]
ENSG00000205903	172.306	-0.450209	1	0.0876906	ZNF316	zinc finger protein 316 [Source:HGNC Symbol;Acc:HGNC:13843]
ENSG00000138347	1.55696	2.12733	1	0.087764	MYPN	myopalladin [Source:HGNC Symbol;Acc:HGNC:23246]
ENSG00000163749	6.4932	1.18365	1	0.0877958	CCDC158	coiled-coil domain containing 158 [Source:HGNC Symbol;Acc:HGNC:26374]
ENSG00000132517	18.596	0.415626	1	0.0878146	SLC52A1	solute carrier family 52 member 1 [Source:HGNC Symbol;Acc:HGNC:30225]
ENSG00000109689	176.636	-0.316063	1	0.0879596	STIM2	stromal interaction molecule 2 [Source:HGNC Symbol;Acc:HGNC:19205]
ENSG00000144635	202.997	0.290105	1	0.0879655	DYNC1LI1	dynein cytoplasmic 1 light intermediate chain 1 [Source:HGNC Symbol;Acc:HGNC:18745]
ENSG00000103024	19.5004	-0.491255	1	0.0881505	NME3	NME/NM23 nucleoside diphosphate kinase 3 [Source:HGNC Symbol;Acc:HGNC:7851]
ENSG00000241185	0.662484	-2.97234	1	0.0881538		ribosomal protein L21 pseudogene 122
ENSG00000139540	0.933866	2.4788	1	0.088224	SLC39A5	solute carrier family 39 member 5 [Source:HGNC Symbol;Acc:HGNC:20502]
ENSG00000101438	11.7948	-0.721781	1	0.0883348	SLC32A1	solute carrier family 32 member 1 [Source:HGNC Symbol;Acc:HGNC:11018]
ENSG00000121989	1700.85	0.428638	1	0.0886121	ACVR2A	activin A receptor type 2A [Source:HGNC Symbol;Acc:HGNC:173]
ENSG00000088992	87.3952	-0.256359	1	0.0886372	TESC	tescalcin [Source:HGNC Symbol;Acc:HGNC:26065]
ENSG00000144504	137.083	0.374014	1	0.0886734	ANKMY1	ankyrin repeat and MYND domain containing 1 [Source:HGNC Symbol;Acc:HGNC:20987]
ENSG00000149313	150.742	0.233695	1	0.0886922	AASDHPPT	aminoadipate-semialdehyde dehydrogenase-phosphopantetheinyl transferase [Source:HGNC Symbol;Acc:HGNC:14235]
ENSG00000266967	18.326	-0.608727	1	0.0886924	AARSD1	alanyl-tRNA synthetase domain containing 1 [Source:HGNC Symbol;Acc:HGNC:28417]
ENSG00000109270	159.207	0.273909	1	0.0887014	LAMTOR3	late endosomal/lysosomal adaptor, MAPK and MTOR activator 3 [Source:HGNC Symbol;Acc:HGNC:15606]
ENSG00000173198	297.395	0.193217	1	0.0887127	CYSLTR1	cysteinyl leukotriene receptor 1 [Source:HGNC Symbol;Acc:HGNC:17451]
ENSG00000169635	43.5778	-0.352834	1	0.0887807	HIC2	HIC ZBTB transcriptional repressor 2 [Source:HGNC Symbol;Acc:HGNC:18595]
ENSG00000196683	44.5435	-0.309254	1	0.0888138	TOMM7	translocase of outer mitochondrial membrane 7 [Source:HGNC Symbol;Acc:HGNC:21648]
ENSG00000155530	11.3394	1.14879	1	0.0888148	LRGUK	leucine rich repeats and guanylate kinase domain containing [Source:HGNC Symbol;Acc:HGNC:21964]
ENSG00000150593	489.021	0.225437	1	0.088817	PDCD4	programmed cell death 4 [Source:HGNC Symbol;Acc:HGNC:8763]
ENSG00000126522	30.5077	-0.531742	1	0.0888613	ASL	argininosuccinate lyase [Source:HGNC Symbol;Acc:HGNC:746]
ENSG00000111907	8.22266	0.828564	1	0.088863	TPD52L1	TPD52 like 1 [Source:HGNC Symbol;Acc:HGNC:12006]
ENSG00000103145	58.4941	-0.314606	1	0.088874	HCFC1R1	host cell factor C1 regulator 1 [Source:HGNC Symbol;Acc:HGNC:21198]
ENSG00000046604	56.1886	0.553244	1	0.0889864	DSG2	desmoglein 2 [Source:HGNC Symbol;Acc:HGNC:3049]
ENSG00000172201	4.63597	-1.13487	1	0.0889995	ID4	inhibitor of DNA binding 4, HLH protein [Source:HGNC Symbol;Acc:HGNC:5363]
ENSG00000155970	19.0303	0.866457	1	0.089095	MICU3	mitochondrial calcium uptake family member 3 [Source:HGNC Symbol;Acc:HGNC:27820]
ENSG00000262943	15.4563	1.14495	1	0.0891005	ALOX12P2	arachidonate 12-lipoxygenase pseudogene 2 [Source:HGNC Symbol;Acc:HGNC:432]
ENSG00000175344	9.6862	1.03271	1	0.0891946	CHRNA7	cholinergic receptor nicotinic alpha 7 subunit [Source:HGNC Symbol;Acc:HGNC:1960]
ENSG00000229544	0.674617	-2.54444	1	0.0892277	NKX1-2	NK1 homeobox 2 [Source:HGNC Symbol;Acc:HGNC:31652]
ENSG00000076641	589.073	0.294821	1	0.0894679	PAG1	phosphoprotein membrane anchor with glycosphingolipid microdomains 1 [Source:HGNC Symbol;Acc:HGNC:30043]
ENSG00000163517	12.4224	-0.701175	1	0.0895886	HDAC11	histone deacetylase 11 [Source:HGNC Symbol;Acc:HGNC:19086]
ENSG00000189369	26.9118	-0.433337	1	0.0896743	GSPT2	G1 to S phase transition 2 [Source:HGNC Symbol;Acc:HGNC:4622]
ENSG00000168763	205.362	0.550093	1	0.0896922	CNNM3	cyclin and CBS domain divalent metal cation transport mediator 3 [Source:HGNC Symbol;Acc:HGNC:104]
ENSG00000106628	127.06	-0.397627	1	0.0897523	POLD2	DNA polymerase delta 2, accessory subunit [Source:HGNC Symbol;Acc:HGNC:9176]
ENSG00000177197	1.51661	1.81951	1	0.0898478	PCNPP5	PEST containing nuclear protein pseudogene 5 [Source:HGNC Symbol;Acc:HGNC:41977]
ENSG00000228411	1.20722	-1.79203	1	0.0898799	CDY4P	chromodomain Y-linked 4 pseudogene [Source:HGNC Symbol;Acc:HGNC:23872]
ENSG00000120075	2.6384	-1.43331	1	0.0899126	HOXB5	homeobox B5 [Source:HGNC Symbol;Acc:HGNC:5116]
ENSG00000173171	107.91	-0.306759	1	0.089983	MTX1	metaxin 1 [Source:HGNC Symbol;Acc:HGNC:7504]
ENSG00000198597	0.950783	3.29618	1	0.0901193	ZNF536	zinc finger protein 536 [Source:HGNC Symbol;Acc:HGNC:29025]
ENSG00000259286	1.08932	2.54705	1	0.0902166		cytokine induced apoptosis inhibitor 1 (CIAPIN1)
ENSG00000141034	103.797	0.233701	1	0.0902508	GID4	GID complex subunit 4 homolog [Source:HGNC Symbol;Acc:HGNC:28453]
ENSG00000100299	164.545	-0.274994	1	0.0902952	ARSA	arylsulfatase A [Source:HGNC Symbol;Acc:HGNC:713]
ENSG00000205534	85.9192	0.683277	1	0.0903123	SMG1P2	SMG1 pseudogene 2 [Source:HGNC Symbol;Acc:HGNC:49859]
ENSG00000110944	6.94983	-0.789274	1	0.0904121	IL23A	interleukin 23 subunit alpha [Source:HGNC Symbol;Acc:HGNC:15488]
ENSG00000274576	4.44657	-1.11619	1	0.0904419	IGHV2-70	immunoglobulin heavy variable 2-70 [Source:HGNC Symbol;Acc:HGNC:5577]
ENSG00000083635	28.3378	0.402149	1	0.0904741	NUFIP1	nuclear FMR1 interacting protein 1 [Source:HGNC Symbol;Acc:HGNC:8057]
ENSG00000196961	587.841	-0.189159	1	0.0904793	AP2A1	adaptor related protein complex 2 subunit alpha 1 [Source:HGNC Symbol;Acc:HGNC:561]
ENSG00000140326	59.8187	-0.443913	1	0.0905121	CDAN1	codanin 1 [Source:HGNC Symbol;Acc:HGNC:1713]
ENSG00000126653	84.9224	0.386221	1	0.0905819	NSRP1	nuclear speckle splicing regulatory protein 1 [Source:HGNC Symbol;Acc:HGNC:25305]
ENSG00000220305	1.61814	-1.51199	1	0.0906124	HNRNPH1P1	heterogeneous nuclear ribonucleoprotein H1 pseudogene 1 [Source:HGNC Symbol;Acc:HGNC:48751]
ENSG00000173409	49.2992	0.345231	1	0.0906239	ARV1	ARV1 homolog, fatty acid homeostasis modulator [Source:HGNC Symbol;Acc:HGNC:29561]
ENSG00000154736	6.7828	1.10284	1	0.0907722	ADAMTS5	ADAM metallopeptidase with thrombospondin type 1 motif 5 [Source:HGNC Symbol;Acc:HGNC:221]
ENSG00000108932	61.8394	-0.486868	1	0.0907734	SLC16A6	solute carrier family 16 member 6 [Source:HGNC Symbol;Acc:HGNC:10927]
ENSG00000011304	1138.21	-0.216319	1	0.0908088	PTBP1	polypyrimidine tract binding protein 1 [Source:HGNC Symbol;Acc:HGNC:9583]
ENSG00000135312	1.73939	-1.4028	1	0.0908256	HTR1B	5-hydroxytryptamine receptor 1B [Source:HGNC Symbol;Acc:HGNC:5287]
ENSG00000196993	40.1233	0.330465	1	0.0909214	NPIPB9	nuclear pore complex interacting protein family member B9 [Source:HGNC Symbol;Acc:HGNC:41987]
ENSG00000100226	526.144	-0.259953	1	0.090932	GTPBP1	GTP binding protein 1 [Source:HGNC Symbol;Acc:HGNC:4669]
ENSG00000070882	135.023	-0.390334	1	0.0909964	OSBPL3	oxysterol binding protein like 3 [Source:HGNC Symbol;Acc:HGNC:16370]
ENSG00000134686	536.671	-0.264736	1	0.0910477	PHC2	polyhomeotic homolog 2 [Source:HGNC Symbol;Acc:HGNC:3183]
ENSG00000259158	2.96448	1.09775	1	0.0910913	ADAM20P1	ADAM metallopeptidase domain 20 pseudogene 1 [Source:HGNC Symbol;Acc:HGNC:20102]
ENSG00000095209	42.381	0.566791	1	0.0911957	TMEM38B	transmembrane protein 38B [Source:HGNC Symbol;Acc:HGNC:25535]
ENSG00000198331	18.9234	0.436671	1	0.0912272	HYLS1	HYLS1 centriolar and ciliogenesis associated [Source:HGNC Symbol;Acc:HGNC:26558]
ENSG00000072778	311.269	-0.229227	1	0.0912417	ACADVL	acyl-CoA dehydrogenase very long chain [Source:HGNC Symbol;Acc:HGNC:92]
ENSG00000186185	69.599	0.423418	1	0.0912668	KIF18B	kinesin family member 18B [Source:HGNC Symbol;Acc:HGNC:27102]
ENSG00000168439	313.139	-0.252052	1	0.0913062	STIP1	stress induced phosphoprotein 1 [Source:HGNC Symbol;Acc:HGNC:11387]
ENSG00000230484	4.7794	-0.944206	1	0.0913991	OR51A10P	olfactory receptor family 51 subfamily A member 10 pseudogene [Source:HGNC Symbol;Acc:HGNC:15185]
ENSG00000197888	4.89958	-1.14354	1	0.0914154	UGT2B17	UDP glucuronosyltransferase family 2 member B17 [Source:HGNC Symbol;Acc:HGNC:12547]
ENSG00000071655	184.267	-0.301888	1	0.091444	MBD3	methyl-CpG binding domain protein 3 [Source:HGNC Symbol;Acc:HGNC:6918]
ENSG00000049759	86.6665	-0.571241	1	0.0914972	NEDD4L	NEDD4 like E3 ubiquitin protein ligase [Source:HGNC Symbol;Acc:HGNC:7728]
ENSG00000150776	98.4259	0.275555	1	0.0915083	NKAPD1	NKAP domain containing 1 [Source:HGNC Symbol;Acc:HGNC:25569]
ENSG00000125447	277.162	-0.312474	1	0.0915192	GGA3	golgi associated, gamma adaptin ear containing, ARF binding protein 3 [Source:HGNC Symbol;Acc:HGNC:17079]
ENSG00000088247	484.197	-0.200358	1	0.0915203	KHSRP	KH-type splicing regulatory protein [Source:HGNC Symbol;Acc:HGNC:6316]
ENSG00000160219	205.034	0.256945	1	0.0915245	GAB3	GRB2 associated binding protein 3 [Source:HGNC Symbol;Acc:HGNC:17515]
ENSG00000205702	2.15739	3.93462	1	0.0915535	CYP2D7	cytochrome P450 family 2 subfamily D member 7 (gene/pseudogene) [Source:HGNC Symbol;Acc:HGNC:2624]
ENSG00000091106	83.8748	0.324547	1	0.0916126	NLRC4	NLR family CARD domain containing 4 [Source:HGNC Symbol;Acc:HGNC:16412]
ENSG00000233382	12.0305	0.83315	1	0.0916307	NKAPP1	NFKB activating protein pseudogene 1 [Source:HGNC Symbol;Acc:HGNC:26706]
ENSG00000083814	53.002	-0.436229	1	0.0917466	ZNF671	zinc finger protein 671 [Source:HGNC Symbol;Acc:HGNC:26279]
ENSG00000225760	2.32104	1.45798	1	0.0917618	LINC00431	long intergenic non-protein coding RNA 431 [Source:HGNC Symbol;Acc:HGNC:42766]
ENSG00000112200	673.405	0.34076	1	0.0917737	ZNF451	zinc finger protein 451 [Source:HGNC Symbol;Acc:HGNC:21091]
ENSG00000206177	53.4464	-0.470878	1	0.0918821	HBM	hemoglobin subunit mu [Source:HGNC Symbol;Acc:HGNC:4826]
ENSG00000116455	96.1585	-0.265275	1	0.091909	WDR77	WD repeat domain 77 [Source:HGNC Symbol;Acc:HGNC:29652]
ENSG00000084093	467.806	0.205047	1	0.0919104	REST	RE1 silencing transcription factor [Source:HGNC Symbol;Acc:HGNC:9966]
ENSG00000184160	5.61204	-0.908304	1	0.0920135	ADRA2C	adrenoceptor alpha 2C [Source:HGNC Symbol;Acc:HGNC:283]
ENSG00000284687	0.864114	2.38287	1	0.0920404		RNA binding protein, fox-1 homolog (C. elegans) 1 (RBFOX1) pseudogene
ENSG00000168894	85.566	0.246487	1	0.0920766	RNF181	ring finger protein 181 [Source:HGNC Symbol;Acc:HGNC:28037]
ENSG00000100321	64.7532	-0.342251	1	0.0921714	SYNGR1	synaptogyrin 1 [Source:HGNC Symbol;Acc:HGNC:11498]
ENSG00000282034	209.435	-0.420551	1	0.0921736		novel transcript
ENSG00000031003	3071.55	0.399923	1	0.0921758	FAM13B	family with sequence similarity 13 member B [Source:HGNC Symbol;Acc:HGNC:1335]
ENSG00000229000	2.23402	1.17191	1	0.0922024	SEPTIN7P8	septin 7 pseudogene 8 [Source:HGNC Symbol;Acc:HGNC:38044]
ENSG00000102710	355.99	0.237571	1	0.0922454	SUPT20H	SPT20 homolog, SAGA complex component [Source:HGNC Symbol;Acc:HGNC:20596]
ENSG00000240388	0.839838	-1.95274	1	0.0922532		ribosomal protein S18 (RPS18) pseudogene
ENSG00000236278	13.1531	-0.721454	1	0.0922698	PEBP1P3	phosphatidylethanolamine binding protein 1 pseudogene 3 [Source:HGNC Symbol;Acc:HGNC:44345]
ENSG00000229107	1.0486	3.11105	1	0.092296	ABHD17AP4	ABHD17A pseudogene 4 [Source:HGNC Symbol;Acc:HGNC:34042]
ENSG00000179761	17.8684	-0.662038	1	0.0923589	PIPOX	pipecolic acid and sarcosine oxidase [Source:HGNC Symbol;Acc:HGNC:17804]
ENSG00000159915	8.46199	0.921371	1	0.0924304	ZNF233	zinc finger protein 233 [Source:HGNC Symbol;Acc:HGNC:30946]
ENSG00000174306	118.846	0.455655	1	0.0924933	ZHX3	zinc fingers and homeoboxes 3 [Source:HGNC Symbol;Acc:HGNC:15935]
ENSG00000010244	1418.12	0.176854	1	0.0925107	ZNF207	zinc finger protein 207 [Source:HGNC Symbol;Acc:HGNC:12998]
ENSG00000179241	131.136	-0.769864	1	0.0925366	LDLRAD3	low density lipoprotein receptor class A domain containing 3 [Source:HGNC Symbol;Acc:HGNC:27046]
ENSG00000189045	37.5134	0.990849	1	0.0925689	ANKDD1B	ankyrin repeat and death domain containing 1B [Source:HGNC Symbol;Acc:HGNC:32525]
ENSG00000215915	7.0701	0.899698	1	0.0925922	ATAD3C	ATPase family AAA domain containing 3C [Source:HGNC Symbol;Acc:HGNC:32151]
ENSG00000101180	2.60656	-1.15963	1	0.0926001	HRH3	histamine receptor H3 [Source:HGNC Symbol;Acc:HGNC:5184]
ENSG00000005339	1659.68	-0.200384	1	0.0926281	CREBBP	CREB binding protein [Source:HGNC Symbol;Acc:HGNC:2348]
ENSG00000119125	8.08917	-0.783408	1	0.0926566	GDA	guanine deaminase [Source:HGNC Symbol;Acc:HGNC:4212]
ENSG00000090554	146.235	-0.344984	1	0.0927229	FLT3LG	fms related receptor tyrosine kinase 3 ligand [Source:HGNC Symbol;Acc:HGNC:3766]
ENSG00000067715	28.3792	-0.614646	1	0.0929427	SYT1	synaptotagmin 1 [Source:HGNC Symbol;Acc:HGNC:11509]
ENSG00000101624	34.4118	0.546534	1	0.0929456	CEP76	centrosomal protein 76 [Source:HGNC Symbol;Acc:HGNC:25727]
ENSG00000175318	1.92055	-1.91795	1	0.0930846	GRAMD2A	GRAM domain containing 2A [Source:HGNC Symbol;Acc:HGNC:27287]
ENSG00000258469	3.17132	1.09004	1	0.093105	CHMP4BP1	charged multivesicular body protein 4B pseudogene 1 [Source:HGNC Symbol;Acc:HGNC:43616]
ENSG00000116337	527.093	-0.285387	1	0.0931482	AMPD2	adenosine monophosphate deaminase 2 [Source:HGNC Symbol;Acc:HGNC:469]
ENSG00000174738	254.021	0.230378	1	0.0931746	NR1D2	nuclear receptor subfamily 1 group D member 2 [Source:HGNC Symbol;Acc:HGNC:7963]
ENSG00000174453	1.25887	-2.09351	1	0.0932915	VWC2L	von Willebrand factor C domain containing 2 like [Source:HGNC Symbol;Acc:HGNC:37203]
ENSG00000122188	76.1475	0.325394	1	0.0934389	LAX1	lymphocyte transmembrane adaptor 1 [Source:HGNC Symbol;Acc:HGNC:26005]
ENSG00000079841	12.1407	-0.715312	1	0.093588	RIMS1	regulating synaptic membrane exocytosis 1 [Source:HGNC Symbol;Acc:HGNC:17282]
ENSG00000144847	1.94763	2.01378	1	0.0936033	IGSF11	immunoglobulin superfamily member 11 [Source:HGNC Symbol;Acc:HGNC:16669]
ENSG00000133574	944.734	0.187951	1	0.0936298	GIMAP4	GTPase, IMAP family member 4 [Source:HGNC Symbol;Acc:HGNC:21872]
ENSG00000118939	101.251	0.451268	1	0.0936339	UCHL3	ubiquitin C-terminal hydrolase L3 [Source:HGNC Symbol;Acc:HGNC:12515]
ENSG00000258565	3.31663	1.15001	1	0.0936492	BLZF2P	basic leucine zipper nuclear factor 2, pseudogene [Source:HGNC Symbol;Acc:HGNC:20049]
ENSG00000123200	405.939	0.405697	1	0.0937304	ZC3H13	zinc finger CCCH-type containing 13 [Source:HGNC Symbol;Acc:HGNC:20368]
ENSG00000224858	43.7395	-0.416376	1	0.0939092	RPL29P11	ribosomal protein L29 pseudogene 11 [Source:HGNC Symbol;Acc:HGNC:36905]
ENSG00000108506	124.075	0.343465	1	0.0939299	INTS2	integrator complex subunit 2 [Source:HGNC Symbol;Acc:HGNC:29241]
ENSG00000276291	23.4445	0.465685	1	0.0939734	FRG1HP	FSHD region gene 1 family member H, pseudogene [Source:HGNC Symbol;Acc:HGNC:51767]
ENSG00000182196	53.1794	-0.376003	1	0.0939748	ARL6IP4	ADP ribosylation factor like GTPase 6 interacting protein 4 [Source:HGNC Symbol;Acc:HGNC:18076]
ENSG00000185345	22.9525	0.826469	1	0.0940144	PRKN	parkin RBR E3 ubiquitin protein ligase [Source:HGNC Symbol;Acc:HGNC:8607]
ENSG00000281490	72.2829	-0.316622	1	0.0940547	CICP14	capicua transcriptional repressor pseudogene 14 [Source:HGNC Symbol;Acc:HGNC:38542]
ENSG00000152465	98.7107	0.332428	1	0.0940574	NMT2	N-myristoyltransferase 2 [Source:HGNC Symbol;Acc:HGNC:7858]
ENSG00000130988	7.74	0.816121	1	0.0940672	RGN	regucalcin [Source:HGNC Symbol;Acc:HGNC:9989]
ENSG00000084453	18.8003	0.588365	1	0.0940746	SLCO1A2	solute carrier organic anion transporter family member 1A2 [Source:HGNC Symbol;Acc:HGNC:10956]
ENSG00000102241	92.6673	0.24321	1	0.0941071	HTATSF1	HIV-1 Tat specific factor 1 [Source:HGNC Symbol;Acc:HGNC:5276]
ENSG00000143322	159.571	-0.401948	1	0.0941755	ABL2	ABL proto-oncogene 2, non-receptor tyrosine kinase [Source:HGNC Symbol;Acc:HGNC:77]
ENSG00000211788	12.0694	0.695057	1	0.0942343	TRAV13-1	T cell receptor alpha variable 13-1 [Source:HGNC Symbol;Acc:HGNC:12108]
ENSG00000058668	686.956	0.296333	1	0.0942432	ATP2B4	ATPase plasma membrane Ca2+ transporting 4 [Source:HGNC Symbol;Acc:HGNC:817]
ENSG00000112742	67.1161	0.458826	1	0.0944318	TTK	TTK protein kinase [Source:HGNC Symbol;Acc:HGNC:12401]
ENSG00000078061	311.598	-0.234687	1	0.0944402	ARAF	A-Raf proto-oncogene, serine/threonine kinase [Source:HGNC Symbol;Acc:HGNC:646]
ENSG00000213326	2.12807	-2.0624	1	0.0944574	RPS7P11	ribosomal protein S7 pseudogene 11 [Source:HGNC Symbol;Acc:HGNC:35841]
ENSG00000240445	40.8073	-0.576749	1	0.0945172	FOXO3B	forkhead box O3B [Source:HGNC Symbol;Acc:HGNC:3822]
ENSG00000144535	111.411	0.455739	1	0.094538	DIS3L2	DIS3 like 3'-5' exoribonuclease 2 [Source:HGNC Symbol;Acc:HGNC:28648]
ENSG00000140848	134.073	-0.337198	1	0.0945465	CPNE2	copine 2 [Source:HGNC Symbol;Acc:HGNC:2315]
ENSG00000197217	305.987	0.279303	1	0.0945938	ENTPD4	ectonucleoside triphosphate diphosphohydrolase 4 [Source:HGNC Symbol;Acc:HGNC:14573]
ENSG00000240303	52.9447	0.451101	1	0.0946512	ACAD11	acyl-CoA dehydrogenase family member 11 [Source:HGNC Symbol;Acc:HGNC:30211]
ENSG00000145741	982.969	0.125493	1	0.0946554	BTF3	basic transcription factor 3 [Source:HGNC Symbol;Acc:HGNC:1125]
ENSG00000256060	8.05944	-0.690196	1	0.0946975	TRAPPC2B	trafficking protein particle complex 2B [Source:HGNC Symbol;Acc:HGNC:10710]
ENSG00000075826	82.9778	0.489009	1	0.0947756	SEC31B	SEC31 homolog B, COPII coat complex component [Source:HGNC Symbol;Acc:HGNC:23197]
ENSG00000140105	596.777	0.280597	1	0.0948677	WARS1	tryptophanyl-tRNA synthetase 1 [Source:HGNC Symbol;Acc:HGNC:12729]
ENSG00000157020	114.89	-0.296326	1	0.0948994	SEC13	SEC13 homolog, nuclear pore and COPII coat complex component [Source:HGNC Symbol;Acc:HGNC:10697]
ENSG00000099899	79.3205	-0.451627	1	0.0949572	TRMT2A	tRNA methyltransferase 2 homolog A [Source:HGNC Symbol;Acc:HGNC:24974]
ENSG00000128564	13.3709	-0.520705	1	0.0949575	VGF	VGF nerve growth factor inducible [Source:HGNC Symbol;Acc:HGNC:12684]
ENSG00000138190	325.055	0.317039	1	0.0950891	EXOC6	exocyst complex component 6 [Source:HGNC Symbol;Acc:HGNC:23196]
ENSG00000101194	28.1539	-0.651723	1	0.0953391	SLC17A9	solute carrier family 17 member 9 [Source:HGNC Symbol;Acc:HGNC:16192]
ENSG00000102384	138.254	0.471642	1	0.095366	CENPI	centromere protein I [Source:HGNC Symbol;Acc:HGNC:3968]
ENSG00000174373	413.664	-0.326663	1	0.0954264	RALGAPA1	Ral GTPase activating protein catalytic subunit alpha 1 [Source:HGNC Symbol;Acc:HGNC:17770]
ENSG00000105499	46.7453	-0.632186	1	0.0955776	PLA2G4C	phospholipase A2 group IVC [Source:HGNC Symbol;Acc:HGNC:9037]
ENSG00000103356	56.6898	-0.5017	1	0.0956379	EARS2	glutamyl-tRNA synthetase 2, mitochondrial [Source:HGNC Symbol;Acc:HGNC:29419]
ENSG00000254732	11.5828	-3.16512	1	0.0956741		novel protein, C11orf31-CTNND1 readthrough
ENSG00000139531	126.993	0.543761	1	0.0957002	SUOX	sulfite oxidase [Source:HGNC Symbol;Acc:HGNC:11460]
ENSG00000106771	356.286	0.215631	1	0.095702	TMEM245	transmembrane protein 245 [Source:HGNC Symbol;Acc:HGNC:1363]
ENSG00000253564	21.2445	0.573435	1	0.0957023		heat shock protein 90kDa alpha (cytosolic), class B member 3 (HSP90AB3P) pseudogene
ENSG00000196284	31.9003	0.418068	1	0.0957168	SUPT3H	SPT3 homolog, SAGA and STAGA complex component [Source:HGNC Symbol;Acc:HGNC:11466]
ENSG00000158411	114.896	0.309849	1	0.0957391	MITD1	microtubule interacting and trafficking domain containing 1 [Source:HGNC Symbol;Acc:HGNC:25207]
ENSG00000066427	216.205	0.321698	1	0.095803	ATXN3	ataxin 3 [Source:HGNC Symbol;Acc:HGNC:7106]
ENSG00000230037	12.2144	-0.625102	1	0.0959157	UBBP1	ubiquitin B pseudogene 1 [Source:HGNC Symbol;Acc:HGNC:12464]
ENSG00000123159	53.5729	-0.403056	1	0.0959258	GIPC1	GIPC PDZ domain containing family member 1 [Source:HGNC Symbol;Acc:HGNC:1226]
ENSG00000250138	205.542	-0.282533	1	0.0959659		POM121 membrane glycoprotein-like 1 (POM121L1) pseudogene
ENSG00000110660	27.9176	-0.402697	1	0.0960465	SLC35F2	solute carrier family 35 member F2 [Source:HGNC Symbol;Acc:HGNC:23615]
ENSG00000164591	1.64421	-1.4624	1	0.0962649	MYOZ3	myozenin 3 [Source:HGNC Symbol;Acc:HGNC:18565]
ENSG00000150556	1.39445	-1.89172	1	0.0966337	LYPD6B	LY6/PLAUR domain containing 6B [Source:HGNC Symbol;Acc:HGNC:27018]
ENSG00000138078	235.913	0.260583	1	0.0966723	PREPL	prolyl endopeptidase like [Source:HGNC Symbol;Acc:HGNC:30228]
ENSG00000197928	41.4402	-0.46733	1	0.0966812	ZNF677	zinc finger protein 677 [Source:HGNC Symbol;Acc:HGNC:28730]
ENSG00000185920	122.178	-0.65768	1	0.0967739	PTCH1	patched 1 [Source:HGNC Symbol;Acc:HGNC:9585]
ENSG00000249693	1.42504	-1.9638	1	0.0967755	THEGL	theg spermatid protein like [Source:HGNC Symbol;Acc:HGNC:43771]
ENSG00000020256	60.2115	-0.338234	1	0.0968132	ZFP64	ZFP64 zinc finger protein [Source:HGNC Symbol;Acc:HGNC:15940]
ENSG00000231007	1.95184	1.5837	1	0.0968187	CDC20P1	cell division cycle 20 pseudogene 1 [Source:HGNC Symbol;Acc:HGNC:29487]
ENSG00000221838	25.4088	-0.642592	1	0.0968559	AP4M1	adaptor related protein complex 4 subunit mu 1 [Source:HGNC Symbol;Acc:HGNC:574]
ENSG00000115840	71.2115	0.420286	1	0.0969554	SLC25A12	solute carrier family 25 member 12 [Source:HGNC Symbol;Acc:HGNC:10982]
ENSG00000101098	2.25391	-1.58757	1	0.0970283	RIMS4	regulating synaptic membrane exocytosis 4 [Source:HGNC Symbol;Acc:HGNC:16183]
ENSG00000134901	8.29668	0.766054	1	0.0970372	POGLUT2	protein O-glucosyltransferase 2 [Source:HGNC Symbol;Acc:HGNC:19350]
ENSG00000251520	1.35932	-2.19064	1	0.0971591		pseudogene similar to part of major histocompatibility complex, class I-related MR1
ENSG00000163492	50.9453	0.439404	1	0.0971828	CCDC141	coiled-coil domain containing 141 [Source:HGNC Symbol;Acc:HGNC:26821]
ENSG00000181458	856.667	0.251062	1	0.0972088	TMEM45A	transmembrane protein 45A [Source:HGNC Symbol;Acc:HGNC:25480]
ENSG00000140521	256.271	-0.34785	1	0.0973127	POLG	DNA polymerase gamma, catalytic subunit [Source:HGNC Symbol;Acc:HGNC:9179]
ENSG00000103245	46.4437	-0.37483	1	0.0973509	CIAO3	cytosolic iron-sulfur assembly component 3 [Source:HGNC Symbol;Acc:HGNC:14179]
ENSG00000145860	256.036	0.26402	1	0.0974872	RNF145	ring finger protein 145 [Source:HGNC Symbol;Acc:HGNC:20853]
ENSG00000152457	151.39	0.418284	1	0.0975176	DCLRE1C	DNA cross-link repair 1C [Source:HGNC Symbol;Acc:HGNC:17642]
ENSG00000125124	88.8079	-0.303951	1	0.0975491	BBS2	Bardet-Biedl syndrome 2 [Source:HGNC Symbol;Acc:HGNC:967]
ENSG00000121671	122.792	-0.378605	1	0.0975783	CRY2	cryptochrome circadian regulator 2 [Source:HGNC Symbol;Acc:HGNC:2385]
ENSG00000121897	37.158	0.407885	1	0.0976168	LIAS	lipoic acid synthetase [Source:HGNC Symbol;Acc:HGNC:16429]
ENSG00000126001	173.125	-0.562972	1	0.0976805	CEP250	centrosomal protein 250 [Source:HGNC Symbol;Acc:HGNC:1859]
ENSG00000114166	863.88	-0.181707	1	0.0977048	KAT2B	lysine acetyltransferase 2B [Source:HGNC Symbol;Acc:HGNC:8638]
ENSG00000264058	18.0812	0.58615	1	0.0978167		novel transcript
ENSG00000185220	34.9811	0.458607	1	0.0978404	PGBD2	piggyBac transposable element derived 2 [Source:HGNC Symbol;Acc:HGNC:19399]
ENSG00000099985	42.8815	-0.854034	1	0.0978957	OSM	oncostatin M [Source:HGNC Symbol;Acc:HGNC:8506]
ENSG00000185518	9.2769	-0.958542	1	0.097916	SV2B	synaptic vesicle glycoprotein 2B [Source:HGNC Symbol;Acc:HGNC:16874]
ENSG00000106327	84.3294	-0.365508	1	0.0979188	TFR2	transferrin receptor 2 [Source:HGNC Symbol;Acc:HGNC:11762]
ENSG00000187775	21.3418	-0.681384	1	0.0979302	DNAH17	dynein axonemal heavy chain 17 [Source:HGNC Symbol;Acc:HGNC:2946]
ENSG00000185730	32.3353	-0.646524	1	0.098051	ZNF696	zinc finger protein 696 [Source:HGNC Symbol;Acc:HGNC:25872]
ENSG00000140575	2426.7	0.255084	1	0.0980695	IQGAP1	IQ motif containing GTPase activating protein 1 [Source:HGNC Symbol;Acc:HGNC:6110]
ENSG00000196357	5.35708	0.819094	1	0.0981973	ZNF565	zinc finger protein 565 [Source:HGNC Symbol;Acc:HGNC:26726]
ENSG00000102383	38.1679	0.44408	1	0.0982395	ZDHHC15	zinc finger DHHC-type palmitoyltransferase 15 [Source:HGNC Symbol;Acc:HGNC:20342]
ENSG00000260133	1.66786	1.66835	1	0.0982816	CA5AP1	carbonic anhydrase 5A pseudogene 1 [Source:HGNC Symbol;Acc:HGNC:1379]
ENSG00000153832	6.25774	-0.819237	1	0.0983452	FBXO36	F-box protein 36 [Source:HGNC Symbol;Acc:HGNC:27020]
ENSG00000152683	178.989	0.43476	1	0.098384	SLC30A6	solute carrier family 30 member 6 [Source:HGNC Symbol;Acc:HGNC:19305]
ENSG00000237818	0.818781	-2.19307	1	0.0984616	RPS3AP29	RPS3A pseudogene 29 [Source:HGNC Symbol;Acc:HGNC:35531]
ENSG00000213857	1.22252	-1.85342	1	0.0985534	ACTBP15	ACTB pseudogene 15 [Source:HGNC Symbol;Acc:HGNC:55065]
ENSG00000226148	2.95918	-1.05756	1	0.0985586	SLC25A39P1	solute carrier family 25 member 39 pseudogene 1 [Source:HGNC Symbol;Acc:HGNC:43859]
ENSG00000023572	90.7972	0.530732	1	0.0986404	GLRX2	glutaredoxin 2 [Source:HGNC Symbol;Acc:HGNC:16065]
ENSG00000162745	5.73011	-0.953224	1	0.0986547	OLFML2B	olfactomedin like 2B [Source:HGNC Symbol;Acc:HGNC:24558]
ENSG00000124780	0.80195	-2.34294	1	0.0987282	KCNK17	potassium two pore domain channel subfamily K member 17 [Source:HGNC Symbol;Acc:HGNC:14465]
ENSG00000111203	95.5225	-0.46838	1	0.0987377	ITFG2	integrin alpha FG-GAP repeat containing 2 [Source:HGNC Symbol;Acc:HGNC:30879]
ENSG00000231468	0.682651	-2.61347	1	0.09889	PRDX3P2	peroxiredoxin 3 pseudogene 2 [Source:HGNC Symbol;Acc:HGNC:39265]
ENSG00000158747	27.6102	0.698433	1	0.0989533	NBL1	NBL1, DAN family BMP antagonist [Source:HGNC Symbol;Acc:HGNC:7650]
ENSG00000134812	1.37154	-1.43225	1	0.0989676	CBLIF	cobalamin binding intrinsic factor [Source:HGNC Symbol;Acc:HGNC:4268]
ENSG00000148488	220.363	0.403957	1	0.0989823	ST8SIA6	ST8 alpha-N-acetyl-neuraminide alpha-2,8-sialyltransferase 6 [Source:HGNC Symbol;Acc:HGNC:23317]
ENSG00000120685	387.998	0.263611	1	0.0990832	PROSER1	proline and serine rich 1 [Source:HGNC Symbol;Acc:HGNC:20291]
ENSG00000117724	198.367	-0.363699	1	0.0990893	CENPF	centromere protein F [Source:HGNC Symbol;Acc:HGNC:1857]
ENSG00000213970	2.02403	-1.38974	1	0.0991582		ribosomal protein S15 (RPS15) pseudogene
ENSG00000187902	29.6589	-0.471775	1	0.0992044	SHISA7	shisa family member 7 [Source:HGNC Symbol;Acc:HGNC:35409]
ENSG00000112183	1.6291	-2.46119	1	0.0992961	RBM24	RNA binding motif protein 24 [Source:HGNC Symbol;Acc:HGNC:21539]
ENSG00000230069	2.20018	-1.51221	1	0.0993205	LRRC37A15P	leucine rich repeat containing 37 member A15, pseudogene [Source:HGNC Symbol;Acc:HGNC:43819]
ENSG00000213588	2.98957	-2.12347	1	0.099428	ZBTB9	zinc finger and BTB domain containing 9 [Source:HGNC Symbol;Acc:HGNC:28323]
ENSG00000205002	0.801656	2.25596	1	0.0994928	AARD	alanine and arginine rich domain containing protein [Source:HGNC Symbol;Acc:HGNC:33842]
ENSG00000211658	2.96071	-1.31555	1	0.0995186	IGLV3-27	immunoglobulin lambda variable 3-27 [Source:HGNC Symbol;Acc:HGNC:5910]
ENSG00000234473	3.2621	1.07749	1	0.0995382	ZNF101P2	zinc finger protein 101 pseudogene 2 [Source:HGNC Symbol;Acc:HGNC:44942]
ENSG00000174227	111.069	-0.362155	1	0.0996576	PIGG	phosphatidylinositol glycan anchor biosynthesis class G [Source:HGNC Symbol;Acc:HGNC:25985]
ENSG00000196735	143.103	-0.456073	1	0.0997387	HLA-DQA1	major histocompatibility complex, class II, DQ alpha 1 [Source:HGNC Symbol;Acc:HGNC:4942]
ENSG00000244073	2.14858	1.06106	1	0.0998058	RPS4XP6	ribosomal protein S4X pseudogene 6 [Source:HGNC Symbol;Acc:HGNC:36057]
ENSG00000213235	27.0459	-0.488829	1	0.0999426	EEF1A1P16	eukaryotic translation elongation factor 1 alpha 1 pseudogene 16 [Source:HGNC Symbol;Acc:HGNC:37889]
ENSG00000240898	0.995706	2.00837	1	0.100033		ribosomal protein L21 (RPL21)pseudogene
ENSG00000158246	2.0317	-1.58485	1	0.100052	TENT5B	terminal nucleotidyltransferase 5B [Source:HGNC Symbol;Acc:HGNC:28273]
ENSG00000115568	245.39	-0.49104	1	0.100213	ZNF142	zinc finger protein 142 [Source:HGNC Symbol;Acc:HGNC:12927]
ENSG00000243978	6.93192	-1.64675	1	0.100304	RTL9	retrotransposon Gag like 9 [Source:HGNC Symbol;Acc:HGNC:29245]
ENSG00000012504	1.17919	1.71936	1	0.100483	NR1H4	nuclear receptor subfamily 1 group H member 4 [Source:HGNC Symbol;Acc:HGNC:7967]
ENSG00000234271	0.921818	-2.46856	1	0.100485		transmembrane protein 14C (TMEM14C) pseudogene
ENSG00000171435	12.4474	-1.32839	1	0.100622	KSR2	kinase suppressor of ras 2 [Source:HGNC Symbol;Acc:HGNC:18610]
ENSG00000158008	0.94381	3.22152	1	0.100785	EXTL1	exostosin like glycosyltransferase 1 [Source:HGNC Symbol;Acc:HGNC:3515]
ENSG00000117262	90.9299	0.354947	1	0.100848	GPR89A	G protein-coupled receptor 89A [Source:HGNC Symbol;Acc:HGNC:31984]
ENSG00000262814	27.3654	0.383836	1	0.10087	MRPL12	mitochondrial ribosomal protein L12 [Source:HGNC Symbol;Acc:HGNC:10378]
ENSG00000169155	103.034	0.438095	1	0.100992	ZBTB43	zinc finger and BTB domain containing 43 [Source:HGNC Symbol;Acc:HGNC:17908]
ENSG00000163900	69.2516	0.359179	1	0.101006	TMEM41A	transmembrane protein 41A [Source:HGNC Symbol;Acc:HGNC:30544]
ENSG00000178035	302.835	-0.231667	1	0.101042	IMPDH2	inosine monophosphate dehydrogenase 2 [Source:HGNC Symbol;Acc:HGNC:6053]
ENSG00000167671	439.02	-0.240374	1	0.101211	UBXN6	UBX domain protein 6 [Source:HGNC Symbol;Acc:HGNC:14928]
ENSG00000155792	11.2852	0.867634	1	0.101239	DEPTOR	DEP domain containing MTOR interacting protein [Source:HGNC Symbol;Acc:HGNC:22953]
ENSG00000129451	7.43142	-0.74829	1	0.101257	KLK10	kallikrein related peptidase 10 [Source:HGNC Symbol;Acc:HGNC:6358]
ENSG00000243660	21.9095	0.555822	1	0.101394	ZNF487	zinc finger protein 487 [Source:HGNC Symbol;Acc:HGNC:23488]
ENSG00000100031	17.2109	-0.890545	1	0.101395	GGT1	gamma-glutamyltransferase 1 [Source:HGNC Symbol;Acc:HGNC:4250]
ENSG00000114405	4.09768	1.53441	1	0.101484	C3orf14	chromosome 3 open reading frame 14 [Source:HGNC Symbol;Acc:HGNC:25024]
ENSG00000185585	12.2909	-0.618266	1	0.101488	OLFML2A	olfactomedin like 2A [Source:HGNC Symbol;Acc:HGNC:27270]
ENSG00000178607	557.845	0.386737	1	0.101549	ERN1	endoplasmic reticulum to nucleus signaling 1 [Source:HGNC Symbol;Acc:HGNC:3449]
ENSG00000220920	2.0597	-1.50221	1	0.101575		ribosomal protein S12 (RPS12) pseudogene
ENSG00000198554	117.489	0.317035	1	0.101608	WDHD1	WD repeat and HMG-box DNA binding protein 1 [Source:HGNC Symbol;Acc:HGNC:23170]
ENSG00000071626	208.641	-0.223678	1	0.101622	DAZAP1	DAZ associated protein 1 [Source:HGNC Symbol;Acc:HGNC:2683]
ENSG00000244734	5590.25	-0.379638	1	0.101722	HBB	hemoglobin subunit beta [Source:HGNC Symbol;Acc:HGNC:4827]
ENSG00000142166	450.045	0.252949	1	0.101861	IFNAR1	interferon alpha and beta receptor subunit 1 [Source:HGNC Symbol;Acc:HGNC:5432]
ENSG00000137364	68.9572	0.248925	1	0.101869	TPMT	thiopurine S-methyltransferase [Source:HGNC Symbol;Acc:HGNC:12014]
ENSG00000136536	656.409	0.184865	1	0.101881	MARCHF7	membrane associated ring-CH-type finger 7 [Source:HGNC Symbol;Acc:HGNC:17393]
ENSG00000137731	5.24329	0.829236	1	0.101965	FXYD2	FXYD domain containing ion transport regulator 2 [Source:HGNC Symbol;Acc:HGNC:4026]
ENSG00000232125	181.316	0.614899	1	0.102002	DYTN	dystrotelin [Source:HGNC Symbol;Acc:HGNC:23279]
ENSG00000187257	355.135	0.337462	1	0.102012	RSBN1L	round spermatid basic protein 1 like [Source:HGNC Symbol;Acc:HGNC:24765]
ENSG00000139278	424.532	0.261355	1	0.102044	GLIPR1	GLI pathogenesis related 1 [Source:HGNC Symbol;Acc:HGNC:17001]
ENSG00000219547	1.00603	-2.38798	1	0.102248	RPL17P25	ribosomal protein L17 pseudogene 25 [Source:HGNC Symbol;Acc:HGNC:36844]
ENSG00000145700	13.7052	0.609053	1	0.102287	ANKRD31	ankyrin repeat domain 31 [Source:HGNC Symbol;Acc:HGNC:26853]
ENSG00000169629	155.121	0.552161	1	0.102288	RGPD8	RANBP2 like and GRIP domain containing 8 [Source:HGNC Symbol;Acc:HGNC:9849]
ENSG00000254610	1.22324	-1.62651	1	0.102435		RNA binding protein, fox-1 homolog (C. elegans) 1 (RBFOX1) pseudogene
ENSG00000004846	6.05452	-1.2882	1	0.102531	ABCB5	ATP binding cassette subfamily B member 5 [Source:HGNC Symbol;Acc:HGNC:46]
ENSG00000102886	14.2419	-0.721869	1	0.102579	GDPD3	glycerophosphodiester phosphodiesterase domain containing 3 [Source:HGNC Symbol;Acc:HGNC:28638]
ENSG00000283945	1.11422	2.48765	1	0.10262	LINC00032	long intergenic non-protein coding RNA 32 [Source:HGNC Symbol;Acc:HGNC:16506]
ENSG00000119729	269.733	-0.288243	1	0.102621	RHOQ	ras homolog family member Q [Source:HGNC Symbol;Acc:HGNC:17736]
ENSG00000152219	90.631	0.399739	1	0.102727	ARL14EP	ADP ribosylation factor like GTPase 14 effector protein [Source:HGNC Symbol;Acc:HGNC:26798]
ENSG00000099326	92.4021	-0.347973	1	0.102878	MZF1	myeloid zinc finger 1 [Source:HGNC Symbol;Acc:HGNC:13108]
ENSG00000157335	3.26208	-1.44717	1	0.102909	CLEC18C	C-type lectin domain family 18 member C [Source:HGNC Symbol;Acc:HGNC:28538]
ENSG00000181315	67.2275	0.390493	1	0.102921	ZNF322	zinc finger protein 322 [Source:HGNC Symbol;Acc:HGNC:23640]
ENSG00000124172	1246.29	0.293926	1	0.102977	ATP5F1E	ATP synthase F1 subunit epsilon [Source:HGNC Symbol;Acc:HGNC:838]
ENSG00000087301	266.466	0.292582	1	0.102986	TXNDC16	thioredoxin domain containing 16 [Source:HGNC Symbol;Acc:HGNC:19965]
ENSG00000244187	23.7589	0.402419	1	0.103052	TMEM141	transmembrane protein 141 [Source:HGNC Symbol;Acc:HGNC:28211]
ENSG00000169894	7.66748	-1.25633	1	0.103098	MUC3A	mucin 3A, cell surface associated [Source:HGNC Symbol;Acc:HGNC:7513]
ENSG00000154813	99.3813	0.320013	1	0.103222	DPH3	diphthamide biosynthesis 3 [Source:HGNC Symbol;Acc:HGNC:27717]
ENSG00000188859	5.87462	-0.767624	1	0.103282	FAM78B	family with sequence similarity 78 member B [Source:HGNC Symbol;Acc:HGNC:13495]
ENSG00000075391	71.4806	0.636832	1	0.103287	RASAL2	RAS protein activator like 2 [Source:HGNC Symbol;Acc:HGNC:9874]
ENSG00000133027	21.6682	-0.576104	1	0.103373	PEMT	phosphatidylethanolamine N-methyltransferase [Source:HGNC Symbol;Acc:HGNC:8830]
ENSG00000224797	0.686998	2.7885	1	0.103388		ribosomal protein L37 (RPL37) pseudogene
ENSG00000182195	14.2959	-1.00132	1	0.103421	LDOC1	LDOC1 regulator of NFKB signaling [Source:HGNC Symbol;Acc:HGNC:6548]
ENSG00000144619	11.5525	1.0599	1	0.10346	CNTN4	contactin 4 [Source:HGNC Symbol;Acc:HGNC:2174]
ENSG00000135226	9.62758	1.01462	1	0.103462	UGT2B28	UDP glucuronosyltransferase family 2 member B28 [Source:HGNC Symbol;Acc:HGNC:13479]
ENSG00000186132	19.0803	0.453619	1	0.103466	C2orf76	chromosome 2 open reading frame 76 [Source:HGNC Symbol;Acc:HGNC:27017]
ENSG00000180902	51.7564	-0.450787	1	0.103625	D2HGDH	D-2-hydroxyglutarate dehydrogenase [Source:HGNC Symbol;Acc:HGNC:28358]
ENSG00000114491	79.1841	0.29535	1	0.103637	UMPS	uridine monophosphate synthetase [Source:HGNC Symbol;Acc:HGNC:12563]
ENSG00000167548	2038.78	-0.283425	1	0.10366	KMT2D	lysine methyltransferase 2D [Source:HGNC Symbol;Acc:HGNC:7133]
ENSG00000213693	6.63481	0.688872	1	0.10372	SEC14L1P1	SEC14 like 1 pseudogene 1 [Source:HGNC Symbol;Acc:HGNC:44189]
ENSG00000164332	125.159	0.218658	1	0.103725	UBLCP1	ubiquitin like domain containing CTD phosphatase 1 [Source:HGNC Symbol;Acc:HGNC:28110]
ENSG00000135336	105.96	0.31462	1	0.103741	ORC3	origin recognition complex subunit 3 [Source:HGNC Symbol;Acc:HGNC:8489]
ENSG00000288593	0.876369	3.03118	1	0.103766		novel protein
ENSG00000169519	133.045	0.353304	1	0.103779	METTL15	methyltransferase like 15 [Source:HGNC Symbol;Acc:HGNC:26606]
ENSG00000283154	9.16423	1.07116	1	0.103788	IQCJ-SCHIP1	IQCJ-SCHIP1 readthrough [Source:HGNC Symbol;Acc:HGNC:38842]
ENSG00000120889	201.388	0.30085	1	0.103938	TNFRSF10B	TNF receptor superfamily member 10b [Source:HGNC Symbol;Acc:HGNC:11905]
ENSG00000167562	69.8233	0.35975	1	0.104008	ZNF701	zinc finger protein 701 [Source:HGNC Symbol;Acc:HGNC:25597]
ENSG00000101417	82.0609	0.499474	1	0.104018	PXMP4	peroxisomal membrane protein 4 [Source:HGNC Symbol;Acc:HGNC:15920]
ENSG00000165495	1.84575	-1.49873	1	0.104048	PKNOX2	PBX/knotted 1 homeobox 2 [Source:HGNC Symbol;Acc:HGNC:16714]
ENSG00000011275	1221.96	0.370461	1	0.104164	RNF216	ring finger protein 216 [Source:HGNC Symbol;Acc:HGNC:21698]
ENSG00000152620	106.95	0.372526	1	0.104171	NADK2	NAD kinase 2, mitochondrial [Source:HGNC Symbol;Acc:HGNC:26404]
ENSG00000205423	200.14	0.284067	1	0.1042	CNEP1R1	CTD nuclear envelope phosphatase 1 regulatory subunit 1 [Source:HGNC Symbol;Acc:HGNC:26759]
ENSG00000166200	387.959	0.239229	1	0.10426	COPS2	COP9 signalosome subunit 2 [Source:HGNC Symbol;Acc:HGNC:30747]
ENSG00000273604	8.16373	-0.647035	1	0.104321	EPOP	elongin BC and polycomb repressive complex 2 associated protein [Source:HGNC Symbol;Acc:HGNC:34493]
ENSG00000163904	167.479	0.424223	1	0.104335	SENP2	SUMO specific peptidase 2 [Source:HGNC Symbol;Acc:HGNC:23116]
ENSG00000197905	6.99915	0.678629	1	0.104366	TEAD4	TEA domain transcription factor 4 [Source:HGNC Symbol;Acc:HGNC:11717]
ENSG00000118058	1374.26	0.238261	1	0.104438	KMT2A	lysine methyltransferase 2A [Source:HGNC Symbol;Acc:HGNC:7132]
ENSG00000166548	74.0214	0.391189	1	0.104442	TK2	thymidine kinase 2 [Source:HGNC Symbol;Acc:HGNC:11831]
ENSG00000143355	1.57729	2.07257	1	0.104509	LHX9	LIM homeobox 9 [Source:HGNC Symbol;Acc:HGNC:14222]
ENSG00000196187	649.267	-0.225443	1	0.104516	TMEM63A	transmembrane protein 63A [Source:HGNC Symbol;Acc:HGNC:29118]
ENSG00000168502	27.1322	-0.80252	1	0.104597	MTCL1	microtubule crosslinking factor 1 [Source:HGNC Symbol;Acc:HGNC:29121]
ENSG00000239839	65.1564	-0.736604	1	0.104633	DEFA3	defensin alpha 3 [Source:HGNC Symbol;Acc:HGNC:2762]
ENSG00000135414	82.5974	-0.383981	1	0.104691	GDF11	growth differentiation factor 11 [Source:HGNC Symbol;Acc:HGNC:4216]
ENSG00000279897	2.46258	1.17288	1	0.10474	BIRC6-AS2	BIRC6 antisense RNA 2 [Source:HGNC Symbol;Acc:HGNC:50490]
ENSG00000101003	52.1969	0.491292	1	0.104823	GINS1	GINS complex subunit 1 [Source:HGNC Symbol;Acc:HGNC:28980]
ENSG00000188322	121.535	-0.266482	1	0.104952	SBK1	SH3 domain binding kinase 1 [Source:HGNC Symbol;Acc:HGNC:17699]
ENSG00000165972	2.01535	2.28678	1	0.10529	CCDC38	coiled-coil domain containing 38 [Source:HGNC Symbol;Acc:HGNC:26843]
ENSG00000005187	70.0821	0.36179	1	0.105296	ACSM3	acyl-CoA synthetase medium chain family member 3 [Source:HGNC Symbol;Acc:HGNC:10522]
ENSG00000197712	28.7444	0.426103	1	0.105338	FAM114A1	family with sequence similarity 114 member A1 [Source:HGNC Symbol;Acc:HGNC:25087]
ENSG00000104369	5.46774	1.13938	1	0.105452	JPH1	junctophilin 1 [Source:HGNC Symbol;Acc:HGNC:14201]
ENSG00000131023	479.388	0.213578	1	0.10559	LATS1	large tumor suppressor kinase 1 [Source:HGNC Symbol;Acc:HGNC:6514]
ENSG00000267472	1.39948	1.56638	1	0.105634	ARHGAP27P2	Rho GTPase activating protein 27 pseudogene 2 [Source:HGNC Symbol;Acc:HGNC:53771]
ENSG00000125503	233.436	-0.196194	1	0.105645	PPP1R12C	protein phosphatase 1 regulatory subunit 12C [Source:HGNC Symbol;Acc:HGNC:14947]
ENSG00000213842	1.71647	1.58934	1	0.105815	SUGT1P2	SUGT1 pseudogene 2 [Source:HGNC Symbol;Acc:HGNC:31377]
ENSG00000122417	405.137	0.216163	1	0.105845	ODF2L	outer dense fiber of sperm tails 2 like [Source:HGNC Symbol;Acc:HGNC:29225]
ENSG00000149131	155.557	-0.480714	1	0.105854	SERPING1	serpin family G member 1 [Source:HGNC Symbol;Acc:HGNC:1228]
ENSG00000133800	5.74507	-0.892967	1	0.105855	LYVE1	lymphatic vessel endothelial hyaluronan receptor 1 [Source:HGNC Symbol;Acc:HGNC:14687]
ENSG00000116750	157.507	0.258709	1	0.10595	UCHL5	ubiquitin C-terminal hydrolase L5 [Source:HGNC Symbol;Acc:HGNC:19678]
ENSG00000111328	1524.39	-0.569527	1	0.105965	CDK2AP1	cyclin dependent kinase 2 associated protein 1 [Source:HGNC Symbol;Acc:HGNC:14002]
ENSG00000215252	162.479	-0.478291	1	0.105972	GOLGA8B	golgin A8 family member B [Source:HGNC Symbol;Acc:HGNC:31973]
ENSG00000156411	309.879	0.370983	1	0.105976	ATP5MJ	ATP synthase membrane subunit j [Source:HGNC Symbol;Acc:HGNC:1188]
ENSG00000108785	1.05333	2.20377	1	0.105986	HSD17B1P1	hydroxysteroid 17-beta dehydrogenase 1 pseudogene 1 [Source:HGNC Symbol;Acc:HGNC:5216]
ENSG00000153485	8.04669	0.733243	1	0.10605	TMEM251	transmembrane protein 251 [Source:HGNC Symbol;Acc:HGNC:20218]
ENSG00000103066	28.5345	-0.454289	1	0.10608	PLA2G15	phospholipase A2 group XV [Source:HGNC Symbol;Acc:HGNC:17163]
ENSG00000213442	1.0791	2.1288	1	0.106238	RPL18AP3	ribosomal protein L18a pseudogene 3 [Source:HGNC Symbol;Acc:HGNC:31387]
ENSG00000137825	2.42252	1.3793	1	0.106327	ITPKA	inositol-trisphosphate 3-kinase A [Source:HGNC Symbol;Acc:HGNC:6178]
ENSG00000127241	4.09218	1.63425	1	0.106335	MASP1	mannan binding lectin serine peptidase 1 [Source:HGNC Symbol;Acc:HGNC:6901]
ENSG00000144224	583.411	0.303725	1	0.106382	UBXN4	UBX domain protein 4 [Source:HGNC Symbol;Acc:HGNC:14860]
ENSG00000205356	199.105	-0.295195	1	0.106475	TECPR1	tectonin beta-propeller repeat containing 1 [Source:HGNC Symbol;Acc:HGNC:22214]
ENSG00000164403	16.5747	-0.595035	1	0.106604	SHROOM1	shroom family member 1 [Source:HGNC Symbol;Acc:HGNC:24084]
ENSG00000274512	54.3123	-0.501081	1	0.10661	TBC1D3L	TBC1 domain family member 3L [Source:HGNC Symbol;Acc:HGNC:51246]
ENSG00000111897	736.343	0.173697	1	0.106635	SERINC1	serine incorporator 1 [Source:HGNC Symbol;Acc:HGNC:13464]
ENSG00000135250	314.86	0.198737	1	0.106637	SRPK2	SRSF protein kinase 2 [Source:HGNC Symbol;Acc:HGNC:11306]
ENSG00000151876	31.9072	0.504034	1	0.106657	FBXO4	F-box protein 4 [Source:HGNC Symbol;Acc:HGNC:13583]
ENSG00000112486	70.2732	0.292158	1	0.106883	CCR6	C-C motif chemokine receptor 6 [Source:HGNC Symbol;Acc:HGNC:1607]
ENSG00000278263	1.63254	2.53247	1	0.106885		novel protein, identical to IGHV4-4
ENSG00000179431	4.46773	-0.951291	1	0.106966	FJX1	four-jointed box kinase 1 [Source:HGNC Symbol;Acc:HGNC:17166]
ENSG00000137501	114.931	0.385954	1	0.107128	SYTL2	synaptotagmin like 2 [Source:HGNC Symbol;Acc:HGNC:15585]
ENSG00000168646	38.771	-0.478868	1	0.107168	AXIN2	axin 2 [Source:HGNC Symbol;Acc:HGNC:904]
ENSG00000234648	10.037	-0.998154	1	0.107201		pseudogene similar to part of ribosomal protein L3 (RPL3)
ENSG00000261794	13.058	-0.594653	1	0.107252	GOLGA8H	golgin A8 family member H [Source:HGNC Symbol;Acc:HGNC:37443]
ENSG00000172590	45.3418	0.592254	1	0.107273	MRPL52	mitochondrial ribosomal protein L52 [Source:HGNC Symbol;Acc:HGNC:16655]
ENSG00000091262	2.39747	-1.79596	1	0.107285	ABCC6	ATP binding cassette subfamily C member 6 [Source:HGNC Symbol;Acc:HGNC:57]
ENSG00000050628	57.1575	0.573344	1	0.107383	PTGER3	prostaglandin E receptor 3 [Source:HGNC Symbol;Acc:HGNC:9595]
ENSG00000213946	1.13335	-3.00137	1	0.107399	DNAJB1P1	DnaJ heat shock protein family (Hsp40) member B1 pseudogene 1 [Source:HGNC Symbol;Acc:HGNC:24988]
ENSG00000155090	233.909	0.479026	1	0.107466	KLF10	Kruppel like factor 10 [Source:HGNC Symbol;Acc:HGNC:11810]
ENSG00000133874	67.0774	0.359267	1	0.107559	RNF122	ring finger protein 122 [Source:HGNC Symbol;Acc:HGNC:21147]
ENSG00000186827	6.97239	-1.01707	1	0.107588	TNFRSF4	TNF receptor superfamily member 4 [Source:HGNC Symbol;Acc:HGNC:11918]
ENSG00000197858	192.66	-0.30916	1	0.107633	GPAA1	glycosylphosphatidylinositol anchor attachment 1 [Source:HGNC Symbol;Acc:HGNC:4446]
ENSG00000172009	48.8769	-0.384791	1	0.107645	THOP1	thimet oligopeptidase 1 [Source:HGNC Symbol;Acc:HGNC:11793]
ENSG00000049246	91.0442	0.614996	1	0.107664	PER3	period circadian regulator 3 [Source:HGNC Symbol;Acc:HGNC:8847]
ENSG00000138138	51.5194	0.546009	1	0.107719	ATAD1	ATPase family AAA domain containing 1 [Source:HGNC Symbol;Acc:HGNC:25903]
ENSG00000127452	64.0789	0.272268	1	0.10774	FBXL12	F-box and leucine rich repeat protein 12 [Source:HGNC Symbol;Acc:HGNC:13611]
ENSG00000157224	12.2767	0.825309	1	0.107756	CLDN12	claudin 12 [Source:HGNC Symbol;Acc:HGNC:2034]
ENSG00000270739	1.04055	1.77872	1	0.107974		THAP domain containing 5. pseudogene
ENSG00000113492	2.73471	-1.25312	1	0.108015	AGXT2	alanine--glyoxylate aminotransferase 2 [Source:HGNC Symbol;Acc:HGNC:14412]
ENSG00000119919	0.590539	-2.92712	1	0.108092	NKX2-3	NK2 homeobox 3 [Source:HGNC Symbol;Acc:HGNC:7836]
ENSG00000178460	13.2252	0.641178	1	0.108137	MCMDC2	minichromosome maintenance domain containing 2 [Source:HGNC Symbol;Acc:HGNC:26368]
ENSG00000072694	133.671	-0.228805	1	0.108146	FCGR2B	Fc fragment of IgG receptor IIb [Source:HGNC Symbol;Acc:HGNC:3618]
ENSG00000160229	842.282	0.176937	1	0.108369	ZNF66	zinc finger protein 66 [Source:HGNC Symbol;Acc:HGNC:13135]
ENSG00000100399	11.3322	0.756411	1	0.108373	CHADL	chondroadherin like [Source:HGNC Symbol;Acc:HGNC:25165]
ENSG00000205578	7.61916	0.784755	1	0.108397	POM121B	POM121 transmembrane nucleoporin B (pseudogene) [Source:HGNC Symbol;Acc:HGNC:34004]
ENSG00000130787	132.62	-0.40602	1	0.108419	HIP1R	huntingtin interacting protein 1 related [Source:HGNC Symbol;Acc:HGNC:18415]
ENSG00000198931	191.201	-0.263677	1	0.10849	APRT	adenine phosphoribosyltransferase [Source:HGNC Symbol;Acc:HGNC:626]
ENSG00000065548	166.576	0.268898	1	0.108561	ZC3H15	zinc finger CCCH-type containing 15 [Source:HGNC Symbol;Acc:HGNC:29528]
ENSG00000198156	2.47781	-4.34814	1	0.10861	NPIPB6	nuclear pore complex interacting protein family member B6 [Source:HGNC Symbol;Acc:HGNC:37454]
ENSG00000189292	5.35179	1.10949	1	0.108741	ALKAL2	ALK and LTK ligand 2 [Source:HGNC Symbol;Acc:HGNC:27683]
ENSG00000139675	14.7496	0.624015	1	0.108753	HNRNPA1L2	heterogeneous nuclear ribonucleoprotein A1 like 2 [Source:HGNC Symbol;Acc:HGNC:27067]
ENSG00000091831	30.234	-0.571267	1	0.108941	ESR1	estrogen receptor 1 [Source:HGNC Symbol;Acc:HGNC:3467]
ENSG00000170153	3.80324	-1.35209	1	0.108973	RNF150	ring finger protein 150 [Source:HGNC Symbol;Acc:HGNC:23138]
ENSG00000228158	1.71998	-1.69786	1	0.108997	TLE1P1	TLE family member 1 pseudogene 1 [Source:HGNC Symbol;Acc:HGNC:39438]
ENSG00000150722	1.43343	-1.77862	1	0.109158	PPP1R1C	protein phosphatase 1 regulatory inhibitor subunit 1C [Source:HGNC Symbol;Acc:HGNC:14940]
ENSG00000274322	1.59216	1.80619	1	0.109564		novel protein
ENSG00000177600	634.537	-0.160896	1	0.109578	RPLP2	ribosomal protein lateral stalk subunit P2 [Source:HGNC Symbol;Acc:HGNC:10377]
ENSG00000133131	532.566	0.225361	1	0.109713	MORC4	MORC family CW-type zinc finger 4 [Source:HGNC Symbol;Acc:HGNC:23485]
ENSG00000027075	492.103	-0.325757	1	0.10973	PRKCH	protein kinase C eta [Source:HGNC Symbol;Acc:HGNC:9403]
ENSG00000251705	5.56242	0.795149	1	0.109758	RNA5-8SP6	RNA, 5.8S ribosomal pseudogene 6 [Source:HGNC Symbol;Acc:HGNC:41960]
ENSG00000225185	6.30655	-0.687481	1	0.109868	PPIAP8	peptidylprolyl isomerase A pseudogene 8 [Source:HGNC Symbol;Acc:HGNC:9271]
ENSG00000211747	11.1534	0.546983	1	0.109902	TRBV20-1	T cell receptor beta variable 20-1 [Source:HGNC Symbol;Acc:HGNC:12196]
ENSG00000165178	342.678	-0.251776	1	0.109907	NCF1C	neutrophil cytosolic factor 1C pseudogene [Source:HGNC Symbol;Acc:HGNC:32523]
ENSG00000213782	113.337	0.299942	1	0.109944	DDX47	DEAD-box helicase 47 [Source:HGNC Symbol;Acc:HGNC:18682]
ENSG00000106683	254.806	0.38166	1	0.110008	LIMK1	LIM domain kinase 1 [Source:HGNC Symbol;Acc:HGNC:6613]
ENSG00000143207	407.815	0.342179	1	0.110049	COP1	COP1 E3 ubiquitin ligase [Source:HGNC Symbol;Acc:HGNC:17440]
ENSG00000166326	436.254	0.299359	1	0.110063	TRIM44	tripartite motif containing 44 [Source:HGNC Symbol;Acc:HGNC:19016]
ENSG00000006747	10.959	-0.991932	1	0.110072	SCIN	scinderin [Source:HGNC Symbol;Acc:HGNC:21695]
ENSG00000188107	36.8768	0.435068	1	0.110083	EYS	eyes shut homolog [Source:HGNC Symbol;Acc:HGNC:21555]
ENSG00000106049	99.6198	0.331523	1	0.110159	HIBADH	3-hydroxyisobutyrate dehydrogenase [Source:HGNC Symbol;Acc:HGNC:4907]
ENSG00000104375	289.135	0.292291	1	0.110163	STK3	serine/threonine kinase 3 [Source:HGNC Symbol;Acc:HGNC:11406]
ENSG00000146232	34.9064	0.442023	1	0.110207	NFKBIE	NFKB inhibitor epsilon [Source:HGNC Symbol;Acc:HGNC:7799]
ENSG00000166582	33.8128	-0.471793	1	0.110241	CENPV	centromere protein V [Source:HGNC Symbol;Acc:HGNC:29920]
ENSG00000249931	3.59178	-1.16804	1	0.110251	GOLGA8K	golgin A8 family member K [Source:HGNC Symbol;Acc:HGNC:38652]
ENSG00000126756	82.4487	0.263519	1	0.110294	UXT	ubiquitously expressed prefoldin like chaperone [Source:HGNC Symbol;Acc:HGNC:12641]
ENSG00000147162	1287.79	0.260829	1	0.110395	OGT	O-linked N-acetylglucosamine (GlcNAc) transferase [Source:HGNC Symbol;Acc:HGNC:8127]
ENSG00000243775	3.42512	0.971657	1	0.11044	OSTCP1	oligosaccharyltransferase complex subunit pseudogene 1 [Source:HGNC Symbol;Acc:HGNC:30530]
ENSG00000147684	226.31	0.200693	1	0.110448	NDUFB9	NADH:ubiquinone oxidoreductase subunit B9 [Source:HGNC Symbol;Acc:HGNC:7704]
ENSG00000068745	127.854	-0.263096	1	0.110528	IP6K2	inositol hexakisphosphate kinase 2 [Source:HGNC Symbol;Acc:HGNC:17313]
ENSG00000049769	24.3847	-0.523695	1	0.110549	PPP1R3F	protein phosphatase 1 regulatory subunit 3F [Source:HGNC Symbol;Acc:HGNC:14944]
ENSG00000242028	35.8152	-0.443642	1	0.110578	HYPK	huntingtin interacting protein K [Source:HGNC Symbol;Acc:HGNC:18418]
ENSG00000088035	69.2565	0.276774	1	0.11061	ALG6	ALG6 alpha-1,3-glucosyltransferase [Source:HGNC Symbol;Acc:HGNC:23157]
ENSG00000171055	162.658	0.317528	1	0.110638	FEZ2	fasciculation and elongation protein zeta 2 [Source:HGNC Symbol;Acc:HGNC:3660]
ENSG00000178764	228.432	0.262547	1	0.110727	ZHX2	zinc fingers and homeoboxes 2 [Source:HGNC Symbol;Acc:HGNC:18513]
ENSG00000166173	7.47547	-1.0447	1	0.110773	LARP6	La ribonucleoprotein 6, translational regulator [Source:HGNC Symbol;Acc:HGNC:24012]
ENSG00000185252	36.5898	-0.358427	1	0.110778	ZNF74	zinc finger protein 74 [Source:HGNC Symbol;Acc:HGNC:13144]
ENSG00000188818	7.46572	1.19009	1	0.110785	ZDHHC11	zinc finger DHHC-type containing 11 [Source:HGNC Symbol;Acc:HGNC:19158]
ENSG00000107021	230.222	-0.395843	1	0.110824	TBC1D13	TBC1 domain family member 13 [Source:HGNC Symbol;Acc:HGNC:25571]
ENSG00000012817	164.45	0.376236	1	0.11089	KDM5D	lysine demethylase 5D [Source:HGNC Symbol;Acc:HGNC:11115]
ENSG00000103355	25.2222	-0.467793	1	0.110911	PRSS33	serine protease 33 [Source:HGNC Symbol;Acc:HGNC:30405]
ENSG00000145358	1.33135	-1.80271	1	0.110975	DDIT4L	DNA damage inducible transcript 4 like [Source:HGNC Symbol;Acc:HGNC:30555]
ENSG00000183439	13.759	0.443509	1	0.111046	TRIM61	tripartite motif containing 61 [Source:HGNC Symbol;Acc:HGNC:24339]
ENSG00000177409	487.842	0.300588	1	0.111201	SAMD9L	sterile alpha motif domain containing 9 like [Source:HGNC Symbol;Acc:HGNC:1349]
ENSG00000132470	121.048	-0.456155	1	0.11147	ITGB4	integrin subunit beta 4 [Source:HGNC Symbol;Acc:HGNC:6158]
ENSG00000155324	13.3294	0.669116	1	0.111524	GRAMD2B	GRAM domain containing 2B [Source:HGNC Symbol;Acc:HGNC:24911]
ENSG00000166763	1.05123	-2.77377	1	0.111605	STRCP1	stereocilin pseudogene 1 [Source:HGNC Symbol;Acc:HGNC:33915]
ENSG00000260643	8.54888	0.858737	1	0.111668		novel protein
ENSG00000198453	28.7113	0.531482	1	0.111911	ZNF568	zinc finger protein 568 [Source:HGNC Symbol;Acc:HGNC:25392]
ENSG00000105393	193.565	-0.227403	1	0.111991	BABAM1	BRISC and BRCA1 A complex member 1 [Source:HGNC Symbol;Acc:HGNC:25008]
ENSG00000099341	149.662	-0.225383	1	0.112066	PSMD8	proteasome 26S subunit, non-ATPase 8 [Source:HGNC Symbol;Acc:HGNC:9566]
ENSG00000111249	9.81517	0.500119	1	0.112154	CUX2	cut like homeobox 2 [Source:HGNC Symbol;Acc:HGNC:19347]
ENSG00000110237	25.3072	-0.737248	1	0.11217	ARHGEF17	Rho guanine nucleotide exchange factor 17 [Source:HGNC Symbol;Acc:HGNC:21726]
ENSG00000088970	71.0458	0.323345	1	0.112225	KIZ	kizuna centrosomal protein [Source:HGNC Symbol;Acc:HGNC:15865]
ENSG00000008086	172.471	0.21774	1	0.112255	CDKL5	cyclin dependent kinase like 5 [Source:HGNC Symbol;Acc:HGNC:11411]
ENSG00000187479	3.99574	-1.01467	1	0.112282	C11orf96	chromosome 11 open reading frame 96 [Source:HGNC Symbol;Acc:HGNC:38675]
ENSG00000136824	160.837	0.268058	1	0.112476	SMC2	structural maintenance of chromosomes 2 [Source:HGNC Symbol;Acc:HGNC:14011]
ENSG00000137962	94.3605	0.311591	1	0.112506	ARHGAP29	Rho GTPase activating protein 29 [Source:HGNC Symbol;Acc:HGNC:30207]
ENSG00000170852	230.754	0.313256	1	0.112604	KBTBD2	kelch repeat and BTB domain containing 2 [Source:HGNC Symbol;Acc:HGNC:21751]
ENSG00000204681	58.7508	0.618383	1	0.112644	GABBR1	gamma-aminobutyric acid type B receptor subunit 1 [Source:HGNC Symbol;Acc:HGNC:4070]
ENSG00000219088	0.717891	-2.29418	1	0.112702		chromatin assembly factor 1, p60 subunit B (CHAF1B) pseudogene
ENSG00000013503	55.8446	0.272083	1	0.112715	POLR3B	RNA polymerase III subunit B [Source:HGNC Symbol;Acc:HGNC:30348]
ENSG00000197321	506.466	-0.290507	1	0.11273	SVIL	supervillin [Source:HGNC Symbol;Acc:HGNC:11480]
ENSG00000183853	12.3356	0.595302	1	0.112743	KIRREL1	kirre like nephrin family adhesion molecule 1 [Source:HGNC Symbol;Acc:HGNC:15734]
ENSG00000173926	50.2464	0.693871	1	0.112745	MARCHF3	membrane associated ring-CH-type finger 3 [Source:HGNC Symbol;Acc:HGNC:28728]
ENSG00000196510	154.544	0.293206	1	0.112755	ANAPC7	anaphase promoting complex subunit 7 [Source:HGNC Symbol;Acc:HGNC:17380]
ENSG00000116711	135.855	0.444017	1	0.112796	PLA2G4A	phospholipase A2 group IVA [Source:HGNC Symbol;Acc:HGNC:9035]
ENSG00000009954	483.531	0.130698	1	0.112848	BAZ1B	bromodomain adjacent to zinc finger domain 1B [Source:HGNC Symbol;Acc:HGNC:961]
ENSG00000213445	531.253	-0.343684	1	0.112936	SIPA1	signal-induced proliferation-associated 1 [Source:HGNC Symbol;Acc:HGNC:10885]
ENSG00000104894	1322.08	-0.161655	1	0.113026	CD37	CD37 molecule [Source:HGNC Symbol;Acc:HGNC:1666]
ENSG00000107897	122.322	0.274121	1	0.113066	ACBD5	acyl-CoA binding domain containing 5 [Source:HGNC Symbol;Acc:HGNC:23338]
ENSG00000158023	10.0287	-0.935593	1	0.113196	CFAP251	cilia and flagella associated protein 251 [Source:HGNC Symbol;Acc:HGNC:28506]
ENSG00000213760	1.0859	-2.46818	1	0.113199	ATP6V1G2	ATPase H+ transporting V1 subunit G2 [Source:HGNC Symbol;Acc:HGNC:862]
ENSG00000100441	291.706	-0.218723	1	0.113252	KHNYN	KH and NYN domain containing [Source:HGNC Symbol;Acc:HGNC:20166]
ENSG00000243646	139.675	0.262662	1	0.113281	IL10RB	interleukin 10 receptor subunit beta [Source:HGNC Symbol;Acc:HGNC:5965]
ENSG00000158014	1.45877	1.75477	1	0.113299	SLC30A2	solute carrier family 30 member 2 [Source:HGNC Symbol;Acc:HGNC:11013]
ENSG00000125746	69.0942	-0.368296	1	0.113343	EML2	EMAP like 2 [Source:HGNC Symbol;Acc:HGNC:18035]
ENSG00000113048	159.645	-0.363552	1	0.113396	MRPS27	mitochondrial ribosomal protein S27 [Source:HGNC Symbol;Acc:HGNC:14512]
ENSG00000140157	144.256	0.241051	1	0.113504	NIPA2	NIPA magnesium transporter 2 [Source:HGNC Symbol;Acc:HGNC:17044]
ENSG00000181026	69.4151	-0.401716	1	0.113617	AEN	apoptosis enhancing nuclease [Source:HGNC Symbol;Acc:HGNC:25722]
ENSG00000014824	192.612	0.246818	1	0.113629	SLC30A9	solute carrier family 30 member 9 [Source:HGNC Symbol;Acc:HGNC:1329]
ENSG00000132170	22.4303	-0.603428	1	0.113636	PPARG	peroxisome proliferator activated receptor gamma [Source:HGNC Symbol;Acc:HGNC:9236]
ENSG00000228681	3.0649	1.17512	1	0.11367		ribosomal protein S27a (RPS27A) pseudogene
ENSG00000006282	45.0017	0.473544	1	0.113674	SPATA20	spermatogenesis associated 20 [Source:HGNC Symbol;Acc:HGNC:26125]
ENSG00000178966	63.8455	0.276748	1	0.113707	RMI1	RecQ mediated genome instability 1 [Source:HGNC Symbol;Acc:HGNC:25764]
ENSG00000164011	22.7589	-0.412457	1	0.11377	ZNF691	zinc finger protein 691 [Source:HGNC Symbol;Acc:HGNC:28028]
ENSG00000110583	76.9601	0.38295	1	0.113792	NAA40	N-alpha-acetyltransferase 40, NatD catalytic subunit [Source:HGNC Symbol;Acc:HGNC:25845]
ENSG00000177558	1.47878	1.83347	1	0.113829	FAM187B	family with sequence similarity 187 member B [Source:HGNC Symbol;Acc:HGNC:26366]
ENSG00000284526	207.961	-0.159985	1	0.113865		novel protein
ENSG00000134815	204.06	-0.256021	1	0.113922	DHX34	DExH-box helicase 34 [Source:HGNC Symbol;Acc:HGNC:16719]
ENSG00000277112	1.89553	2.22943	1	0.114048	ANKRD20A21P	ankyrin repeat domain 20 family member A21, pseudogene [Source:HGNC Symbol;Acc:HGNC:52329]
ENSG00000136267	18.998	-0.791882	1	0.114096	DGKB	diacylglycerol kinase beta [Source:HGNC Symbol;Acc:HGNC:2850]
ENSG00000145439	97.3443	0.350267	1	0.114104	CBR4	carbonyl reductase 4 [Source:HGNC Symbol;Acc:HGNC:25891]
ENSG00000115970	215.181	0.351293	1	0.114554	THADA	THADA armadillo repeat containing [Source:HGNC Symbol;Acc:HGNC:19217]
ENSG00000121486	192.035	0.339887	1	0.114561	TRMT1L	tRNA methyltransferase 1 like [Source:HGNC Symbol;Acc:HGNC:16782]
ENSG00000237970	0.69829	-2.91535	1	0.114578	TMEM161BP1	transmembrane protein 161B pseudogene 1 [Source:HGNC Symbol;Acc:HGNC:44973]
ENSG00000145888	0.878689	3.18586	1	0.114712	GLRA1	glycine receptor alpha 1 [Source:HGNC Symbol;Acc:HGNC:4326]
ENSG00000023516	607.735	0.144813	1	0.114759	AKAP11	A-kinase anchoring protein 11 [Source:HGNC Symbol;Acc:HGNC:369]
ENSG00000253250	11.7007	0.587247	1	0.114779	C8orf88	chromosome 8 open reading frame 88 [Source:HGNC Symbol;Acc:HGNC:44672]
ENSG00000100403	293.406	-0.180597	1	0.114867	ZC3H7B	zinc finger CCCH-type containing 7B [Source:HGNC Symbol;Acc:HGNC:30869]
ENSG00000077380	305.235	0.260378	1	0.114868	DYNC1I2	dynein cytoplasmic 1 intermediate chain 2 [Source:HGNC Symbol;Acc:HGNC:2964]
ENSG00000175137	193.375	-0.239122	1	0.115003	SH3BP5L	SH3 binding domain protein 5 like [Source:HGNC Symbol;Acc:HGNC:29360]
ENSG00000256660	11.8391	0.800651	1	0.115098	CLEC12B	C-type lectin domain family 12 member B [Source:HGNC Symbol;Acc:HGNC:31966]
ENSG00000069509	85.9402	0.416109	1	0.115108	FUNDC1	FUN14 domain containing 1 [Source:HGNC Symbol;Acc:HGNC:28746]
ENSG00000185619	269.163	-0.24178	1	0.115188	PCGF3	polycomb group ring finger 3 [Source:HGNC Symbol;Acc:HGNC:10066]
ENSG00000165804	41.612	0.445233	1	0.115191	ZNF219	zinc finger protein 219 [Source:HGNC Symbol;Acc:HGNC:13011]
ENSG00000188672	18.9277	-0.520278	1	0.115269	RHCE	Rh blood group CcEe antigens [Source:HGNC Symbol;Acc:HGNC:10008]
ENSG00000116863	40.063	-0.314344	1	0.115273	ADPRS	ADP-ribosylserine hydrolase [Source:HGNC Symbol;Acc:HGNC:21304]
ENSG00000077935	2.75924	1.34971	1	0.115292	SMC1B	structural maintenance of chromosomes 1B [Source:HGNC Symbol;Acc:HGNC:11112]
ENSG00000213492	0.827108	1.81306	1	0.115296	NT5C3AP1	NT5C3A pseudogene 1 [Source:HGNC Symbol;Acc:HGNC:18530]
ENSG00000140937	8.65514	0.903069	1	0.115358	CDH11	cadherin 11 [Source:HGNC Symbol;Acc:HGNC:1750]
ENSG00000126500	4.81719	-0.826101	1	0.115376	FLRT1	fibronectin leucine rich transmembrane protein 1 [Source:HGNC Symbol;Acc:HGNC:3760]
ENSG00000261628	0.823598	-3.17411	1	0.115472		M-phase phosphoprotein 10 (U3 small nucleolar ribonucleoprotein) (MPHOSPH10) pseudogene
ENSG00000141337	86.7439	-0.313718	1	0.11552	ARSG	arylsulfatase G [Source:HGNC Symbol;Acc:HGNC:24102]
ENSG00000167476	8.78108	-0.767441	1	0.115545	JSRP1	junctional sarcoplasmic reticulum protein 1 [Source:HGNC Symbol;Acc:HGNC:24963]
ENSG00000270806	1.33191	1.79001	1	0.115597	C17orf50	chromosome 17 open reading frame 50 [Source:HGNC Symbol;Acc:HGNC:29581]
ENSG00000105409	71.8529	-0.405946	1	0.115677	ATP1A3	ATPase Na+/K+ transporting subunit alpha 3 [Source:HGNC Symbol;Acc:HGNC:801]
ENSG00000146556	87.753	0.243228	1	0.115679	WASH2P	WASP family homolog 2, pseudogene [Source:HGNC Symbol;Acc:HGNC:33145]
ENSG00000172350	1.93857	2.06128	1	0.115813	ABCG4	ATP binding cassette subfamily G member 4 [Source:HGNC Symbol;Acc:HGNC:13884]
ENSG00000146090	1.07077	-2.79675	1	0.115899	RASGEF1C	RasGEF domain family member 1C [Source:HGNC Symbol;Acc:HGNC:27400]
ENSG00000106328	1.3873	1.90931	1	0.115988	FSCN3	fascin actin-bundling protein 3 [Source:HGNC Symbol;Acc:HGNC:3961]
ENSG00000038002	34.9409	-0.456065	1	0.116038	AGA	aspartylglucosaminidase [Source:HGNC Symbol;Acc:HGNC:318]
ENSG00000131844	157.021	0.170496	1	0.11608	MCCC2	methylcrotonoyl-CoA carboxylase 2 [Source:HGNC Symbol;Acc:HGNC:6937]
ENSG00000214535	2.10837	-1.62198	1	0.11611	RPS15AP1	ribosomal protein S15a pseudogene 1 [Source:HGNC Symbol;Acc:HGNC:16598]
ENSG00000187474	5.82406	0.714015	1	0.116272	FPR3	formyl peptide receptor 3 [Source:HGNC Symbol;Acc:HGNC:3828]
ENSG00000196449	19.3717	-0.468478	1	0.116274	YRDC	yrdC N6-threonylcarbamoyltransferase domain containing [Source:HGNC Symbol;Acc:HGNC:28905]
ENSG00000181804	999.188	0.349236	1	0.116291	SLC9A9	solute carrier family 9 member A9 [Source:HGNC Symbol;Acc:HGNC:20653]
ENSG00000258989	105.533	0.232162	1	0.116301		novel protein
ENSG00000243725	52.2844	-0.456519	1	0.116344	TTC4	tetratricopeptide repeat domain 4 [Source:HGNC Symbol;Acc:HGNC:12394]
ENSG00000164038	49.9205	0.46822	1	0.116423	SLC9B2	solute carrier family 9 member B2 [Source:HGNC Symbol;Acc:HGNC:25143]
ENSG00000224852	13.2584	0.633284	1	0.116659	MTND5P24	MT-ND5 pseudogene 24 [Source:HGNC Symbol;Acc:HGNC:42286]
ENSG00000115649	273.477	-0.185702	1	0.116672	CNPPD1	cyclin Pas1/PHO80 domain containing 1 [Source:HGNC Symbol;Acc:HGNC:25220]
ENSG00000231313	6.91117	0.72838	1	0.116681	CLIC1P1	chloride intracellular channel 1 pseudogene 1 [Source:HGNC Symbol;Acc:HGNC:32691]
ENSG00000183963	62.9586	-0.429525	1	0.116707	SMTN	smoothelin [Source:HGNC Symbol;Acc:HGNC:11126]
ENSG00000149243	26.8852	-0.541297	1	0.116772	KLHL35	kelch like family member 35 [Source:HGNC Symbol;Acc:HGNC:26597]
ENSG00000185070	14.997	1.01907	1	0.116777	FLRT2	fibronectin leucine rich transmembrane protein 2 [Source:HGNC Symbol;Acc:HGNC:3761]
ENSG00000206075	3.08676	-1.29156	1	0.116863	SERPINB5	serpin family B member 5 [Source:HGNC Symbol;Acc:HGNC:8949]
ENSG00000275339	1.08411	2.14877	1	0.116898		mitogen-activated protein kinase 6 (MAPK6) pseudogene
ENSG00000171819	5.1549	1.4304	1	0.11691	ANGPTL7	angiopoietin like 7 [Source:HGNC Symbol;Acc:HGNC:24078]
ENSG00000184056	45.2828	-0.601375	1	0.116934	VPS33B	VPS33B late endosome and lysosome associated [Source:HGNC Symbol;Acc:HGNC:12712]
ENSG00000133742	222.81	-0.28447	1	0.116963	CA1	carbonic anhydrase 1 [Source:HGNC Symbol;Acc:HGNC:1368]
ENSG00000053702	17.9182	-0.484462	1	0.116984	NRIP2	nuclear receptor interacting protein 2 [Source:HGNC Symbol;Acc:HGNC:23078]
ENSG00000067955	290.838	0.295331	1	0.117019	CBFB	core-binding factor subunit beta [Source:HGNC Symbol;Acc:HGNC:1539]
ENSG00000157800	51.866	0.453821	1	0.117226	SLC37A3	solute carrier family 37 member 3 [Source:HGNC Symbol;Acc:HGNC:20651]
ENSG00000168275	17.7099	-0.431816	1	0.117364	COA6	cytochrome c oxidase assembly factor 6 [Source:HGNC Symbol;Acc:HGNC:18025]
ENSG00000185633	5.75093	0.87753	1	0.117399	NDUFA4L2	NDUFA4 mitochondrial complex associated like 2 [Source:HGNC Symbol;Acc:HGNC:29836]
ENSG00000092068	26.5714	-0.488994	1	0.117401	SLC7A8	solute carrier family 7 member 8 [Source:HGNC Symbol;Acc:HGNC:11066]
ENSG00000244703	0.835436	-2.5966	1	0.117438	CD46P1	CD46 molecule pseudogene 1 [Source:HGNC Symbol;Acc:HGNC:6959]
ENSG00000237972	4.2317	1.08734	1	0.117444	TUBG1P	tubulin gamma 1 pseudogene [Source:HGNC Symbol;Acc:HGNC:12418]
ENSG00000140391	199.494	-0.223843	1	0.117513	TSPAN3	tetraspanin 3 [Source:HGNC Symbol;Acc:HGNC:17752]
ENSG00000162129	184.418	-0.44333	1	0.117548	CLPB	caseinolytic mitochondrial matrix peptidase chaperone subunit B [Source:HGNC Symbol;Acc:HGNC:30664]
ENSG00000122641	6.98887	0.956493	1	0.117571	INHBA	inhibin subunit beta A [Source:HGNC Symbol;Acc:HGNC:6066]
ENSG00000242737	0.887413	-2.02508	1	0.117631		ribosomal protein S20 (RPS20) pseudogene
ENSG00000089006	461.586	0.239471	1	0.117771	SNX5	sorting nexin 5 [Source:HGNC Symbol;Acc:HGNC:14969]
ENSG00000143933	1911.66	0.289023	1	0.117792	CALM2	calmodulin 2 [Source:HGNC Symbol;Acc:HGNC:1445]
[truncated: 24,435 more rows]

## Sheet: T2
Ensembl_gene_ID	Mean_expression	log2_Fold_Change	p_value	Gene_name	Gene_description
ENSG00000234127	11.2627	-22.363	5.2766e-10	TRIM26	tripartite motif containing 26 [Source:HGNC Symbol;Acc:HGNC:12962]
ENSG00000205592	7.80655	-6.6352	0.00340928	MUC19	mucin 19, oligomeric [Source:HGNC Symbol;Acc:HGNC:14362]
ENSG00000148795	2.54333	-4.16424	0.00351373	CYP17A1	cytochrome P450 family 17 subfamily A member 1 [Source:HGNC Symbol;Acc:HGNC:2593]
ENSG00000269113	1.59763	-4.12058	0.0168625	TRABD2B	TraB domain containing 2B [Source:HGNC Symbol;Acc:HGNC:44200]
ENSG00000255408	0.903611	-3.86239	0.0475477	PCDHA3	protocadherin alpha 3 [Source:HGNC Symbol;Acc:HGNC:8669]
ENSG00000142149	2.68759	-3.57522	0.00882024	HUNK	hormonally up-regulated Neu-associated kinase [Source:HGNC Symbol;Acc:HGNC:13326]
ENSG00000185269	1.62071	-3.22008	0.0194537	NOTUM	notum, palmitoleoyl-protein carboxylesterase [Source:HGNC Symbol;Acc:HGNC:27106]
ENSG00000177679	1.83881	-3.07178	0.0261234	SRRM3	serine/arginine repetitive matrix 3 [Source:HGNC Symbol;Acc:HGNC:26729]
ENSG00000077984	493.587	-3.02823	1.49014e-05	CST7	cystatin F [Source:HGNC Symbol;Acc:HGNC:2479]
ENSG00000019505	2.18213	-2.98894	0.0256964	SYT13	synaptotagmin 13 [Source:HGNC Symbol;Acc:HGNC:14962]
ENSG00000140323	40.8587	-2.94521	8.75426e-05	DISP2	dispatched RND transporter family member 2 [Source:HGNC Symbol;Acc:HGNC:19712]
ENSG00000187871	0.860988	-2.86013	0.0401365	GFRAL	GDNF family receptor alpha like [Source:HGNC Symbol;Acc:HGNC:32789]
ENSG00000196811	1.45952	-2.80333	0.0182086	CHRNG	cholinergic receptor nicotinic gamma subunit [Source:HGNC Symbol;Acc:HGNC:1967]
ENSG00000185522	2.79819	-2.80266	0.00903238	LMNTD2	lamin tail domain containing 2 [Source:HGNC Symbol;Acc:HGNC:28561]
ENSG00000139209	8.38916	-2.79236	0.000701271	SLC38A4	solute carrier family 38 member 4 [Source:HGNC Symbol;Acc:HGNC:14679]
ENSG00000147647	10.9467	-2.78488	0.00372041	DPYS	dihydropyrimidinase [Source:HGNC Symbol;Acc:HGNC:3013]
ENSG00000130377	1.21401	-2.7255	0.0334283	ACSBG2	acyl-CoA synthetase bubblegum family member 2 [Source:HGNC Symbol;Acc:HGNC:24174]
ENSG00000136883	2.00745	-2.7064	0.0252819	KIF12	kinesin family member 12 [Source:HGNC Symbol;Acc:HGNC:21495]
ENSG00000142449	4.74694	-2.65143	0.0396546	FBN3	fibrillin 3 [Source:HGNC Symbol;Acc:HGNC:18794]
ENSG00000176239	1.00988	-2.643	0.0327706	OR51B6	olfactory receptor family 51 subfamily B member 6 [Source:HGNC Symbol;Acc:HGNC:19600]
ENSG00000213973	1.30969	-2.57753	0.007521	ZNF99	zinc finger protein 99 [Source:HGNC Symbol;Acc:HGNC:13175]
ENSG00000180660	1.28533	-2.53343	0.0322552	MAB21L1	mab-21 like 1 [Source:HGNC Symbol;Acc:HGNC:6757]
ENSG00000284395	1.88522	-2.53219	0.0182143	PERCC1	proline and glutamate rich with coiled coil 1 [Source:HGNC Symbol;Acc:HGNC:52293]
ENSG00000006283	4.02814	-2.48221	0.00621974	CACNA1G	calcium voltage-gated channel subunit alpha1 G [Source:HGNC Symbol;Acc:HGNC:1394]
ENSG00000112186	3.43444	-2.4614	0.00548094	CAP2	cyclase associated actin cytoskeleton regulatory protein 2 [Source:HGNC Symbol;Acc:HGNC:20039]
ENSG00000198203	4.98562	-2.43397	0.00806473	SULT1C2	sulfotransferase family 1C member 2 [Source:HGNC Symbol;Acc:HGNC:11456]
ENSG00000204304	37.2658	-2.43168	0.0237985	PBX2	PBX homeobox 2 [Source:HGNC Symbol;Acc:HGNC:8633]
ENSG00000197768	0.769717	-2.39516	0.036399	STPG3	sperm-tail PG-rich repeat containing 3 [Source:HGNC Symbol;Acc:HGNC:37285]
ENSG00000184434	5.32658	-2.38548	0.022337	LRRC19	leucine rich repeat containing 19 [Source:HGNC Symbol;Acc:HGNC:23379]
ENSG00000136535	2.55786	-2.38012	0.00768969	TBR1	T-box brain transcription factor 1 [Source:HGNC Symbol;Acc:HGNC:11590]
ENSG00000159167	1.68658	-2.37225	0.0202845	STC1	stanniocalcin 1 [Source:HGNC Symbol;Acc:HGNC:11373]
ENSG00000196542	13.9452	-2.36932	0.0045552	SPTSSB	serine palmitoyltransferase small subunit B [Source:HGNC Symbol;Acc:HGNC:24045]
ENSG00000185155	1.74992	-2.35334	0.0485851	MIXL1	Mix paired-like homeobox [Source:HGNC Symbol;Acc:HGNC:13363]
ENSG00000089163	1.46189	-2.33999	0.0317896	SIRT4	sirtuin 4 [Source:HGNC Symbol;Acc:HGNC:14932]
ENSG00000152578	3.60963	-2.33151	0.00380568	GRIA4	glutamate ionotropic receptor AMPA type subunit 4 [Source:HGNC Symbol;Acc:HGNC:4574]
ENSG00000182601	1.91765	-2.23924	0.0383734	HS3ST4	heparan sulfate-glucosamine 3-sulfotransferase 4 [Source:HGNC Symbol;Acc:HGNC:5200]
ENSG00000146005	4.3871	-2.22437	0.0346878	PSD2	pleckstrin and Sec7 domain containing 2 [Source:HGNC Symbol;Acc:HGNC:19092]
ENSG00000179168	2.68375	-2.22414	0.0445852	GGN	gametogenetin [Source:HGNC Symbol;Acc:HGNC:18869]
ENSG00000166664	2.61987	-2.20706	0.0311199	CHRFAM7A	CHRNA7 (exons 5-10) and FAM7A (exons A-E) fusion [Source:HGNC Symbol;Acc:HGNC:15781]
ENSG00000204257	11.628	-2.15456	0.0201575	HLA-DMA	major histocompatibility complex, class II, DM alpha [Source:HGNC Symbol;Acc:HGNC:4934]
ENSG00000255274	5.868	-2.13757	0.00321249	SMIM35	small integral membrane protein 35 [Source:HGNC Symbol;Acc:HGNC:44179]
ENSG00000226124	4.86699	-2.09405	0.00325576	FTCDNL1	formiminotransferase cyclodeaminase N-terminal like [Source:HGNC Symbol;Acc:HGNC:48661]
ENSG00000126231	1.55942	-2.09388	0.0217101	PROZ	protein Z, vitamin K dependent plasma glycoprotein [Source:HGNC Symbol;Acc:HGNC:9460]
ENSG00000149575	3.11877	-2.08805	0.0108113	SCN2B	sodium voltage-gated channel beta subunit 2 [Source:HGNC Symbol;Acc:HGNC:10589]
ENSG00000139985	1.7104	-2.06918	0.037455	ADAM21	ADAM metallopeptidase domain 21 [Source:HGNC Symbol;Acc:HGNC:200]
ENSG00000076826	5.53873	-2.06287	0.0393933	CAMSAP3	calmodulin regulated spectrin associated protein family member 3 [Source:HGNC Symbol;Acc:HGNC:29307]
ENSG00000136750	6.62239	-2.03634	0.00028386	GAD2	glutamate decarboxylase 2 [Source:HGNC Symbol;Acc:HGNC:4093]
ENSG00000055957	2.50594	-2.02383	0.0257343	ITIH1	inter-alpha-trypsin inhibitor heavy chain 1 [Source:HGNC Symbol;Acc:HGNC:6166]
ENSG00000048540	5.23079	-1.9849	0.0173355	LMO3	LIM domain only 3 [Source:HGNC Symbol;Acc:HGNC:6643]
ENSG00000168481	3.82938	-1.98144	0.00758561	LGI3	leucine rich repeat LGI family member 3 [Source:HGNC Symbol;Acc:HGNC:18711]
ENSG00000147082	4.61787	-1.98119	0.0263619	CCNB3	cyclin B3 [Source:HGNC Symbol;Acc:HGNC:18709]
ENSG00000243232	4.17998	-1.96935	0.0252829	PCDHAC2	protocadherin alpha subfamily C, 2 [Source:HGNC Symbol;Acc:HGNC:8677]
ENSG00000077522	9.83856	-1.96604	0.000745901	ACTN2	actinin alpha 2 [Source:HGNC Symbol;Acc:HGNC:164]
ENSG00000124557	2.0547	-1.95421	0.0376472	BTN1A1	butyrophilin subfamily 1 member A1 [Source:HGNC Symbol;Acc:HGNC:1135]
ENSG00000129990	10.4558	-1.95122	0.0373183	SYT5	synaptotagmin 5 [Source:HGNC Symbol;Acc:HGNC:11513]
ENSG00000173269	5.04222	-1.94202	0.0366221	MMRN2	multimerin 2 [Source:HGNC Symbol;Acc:HGNC:19888]
ENSG00000205089	8.97774	-1.92048	0.00586627	CCNI2	cyclin I family member 2 [Source:HGNC Symbol;Acc:HGNC:33869]
ENSG00000078295	15.824	-1.91386	0.00165498	ADCY2	adenylate cyclase 2 [Source:HGNC Symbol;Acc:HGNC:233]
ENSG00000185761	7.84226	-1.88596	0.00222729	ADAMTSL5	ADAMTS like 5 [Source:HGNC Symbol;Acc:HGNC:27912]
ENSG00000068615	33.2798	-1.87486	0.00102896	REEP1	receptor accessory protein 1 [Source:HGNC Symbol;Acc:HGNC:25786]
ENSG00000126778	1.55257	-1.84814	0.0495151	SIX1	SIX homeobox 1 [Source:HGNC Symbol;Acc:HGNC:10887]
ENSG00000101004	6.14064	-1.82814	0.00666572	NINL	ninein like [Source:HGNC Symbol;Acc:HGNC:29163]
ENSG00000117707	7.12168	-1.78686	0.0338186	PROX1	prospero homeobox 1 [Source:HGNC Symbol;Acc:HGNC:9459]
ENSG00000185507	11.9388	-1.77461	0.0133913	IRF7	interferon regulatory factor 7 [Source:HGNC Symbol;Acc:HGNC:6122]
ENSG00000116117	47.1851	-1.7494	0.00388249	PARD3B	par-3 family cell polarity regulator beta [Source:HGNC Symbol;Acc:HGNC:14446]
ENSG00000067445	7.19296	-1.73217	0.0256394	TRO	trophinin [Source:HGNC Symbol;Acc:HGNC:12326]
ENSG00000114378	6.15644	-1.73124	0.0147816	HYAL1	hyaluronidase 1 [Source:HGNC Symbol;Acc:HGNC:5320]
ENSG00000073670	4.1802	-1.72717	0.0280194	ADAM11	ADAM metallopeptidase domain 11 [Source:HGNC Symbol;Acc:HGNC:189]
ENSG00000269226	4.92449	-1.6943	0.00294619	TMSB15B	thymosin beta 15B [Source:NCBI gene (formerly Entrezgene);Acc:286527]
ENSG00000164796	5.37671	-1.68602	0.0180484	CSMD3	CUB and Sushi multiple domains 3 [Source:HGNC Symbol;Acc:HGNC:19291]
ENSG00000154914	2.75905	-1.67599	0.0359444	USP43	ubiquitin specific peptidase 43 [Source:HGNC Symbol;Acc:HGNC:20072]
ENSG00000129951	5.28101	-1.65875	0.0457944	PLPPR3	phospholipid phosphatase related 3 [Source:HGNC Symbol;Acc:HGNC:23497]
ENSG00000075213	9.29833	-1.65355	0.00736047	SEMA3A	semaphorin 3A [Source:HGNC Symbol;Acc:HGNC:10723]
ENSG00000197124	7.48477	-1.63056	0.00120229	ZNF682	zinc finger protein 682 [Source:HGNC Symbol;Acc:HGNC:28857]
ENSG00000171724	2.70281	-1.62908	0.0417004	VAT1L	vesicle amine transport 1 like [Source:HGNC Symbol;Acc:HGNC:29315]
ENSG00000204624	3.72779	-1.62742	0.0249953	DISP3	dispatched RND transporter family member 3 [Source:HGNC Symbol;Acc:HGNC:29251]
ENSG00000157833	18.3826	-1.60032	0.0048816	GAREM2	GRB2 associated regulator of MAPK1 subtype 2 [Source:HGNC Symbol;Acc:HGNC:27172]
ENSG00000022355	6.86439	-1.59796	0.0249974	GABRA1	gamma-aminobutyric acid type A receptor subunit alpha1 [Source:HGNC Symbol;Acc:HGNC:4075]
ENSG00000103154	5.10941	-1.59582	0.0103323	NECAB2	N-terminal EF-hand calcium binding protein 2 [Source:HGNC Symbol;Acc:HGNC:23746]
ENSG00000088756	5.88873	-1.5877	0.0194739	ARHGAP28	Rho GTPase activating protein 28 [Source:HGNC Symbol;Acc:HGNC:25509]
ENSG00000135472	3.96123	-1.54855	0.0275378	FAIM2	Fas apoptotic inhibitory molecule 2 [Source:HGNC Symbol;Acc:HGNC:17067]
ENSG00000103269	3.53891	-1.52274	0.0226165	RHBDL1	rhomboid like 1 [Source:HGNC Symbol;Acc:HGNC:10007]
ENSG00000213231	3.05801	-1.51905	0.0237547	TCL1B	TCL1 family AKT coactivator B [Source:HGNC Symbol;Acc:HGNC:11649]
ENSG00000166707	6.74577	-1.51121	0.00974424	ZCCHC18	zinc finger CCHC-type containing 18 [Source:HGNC Symbol;Acc:HGNC:32459]
ENSG00000243708	18.2131	-1.51047	0.00459313	PLA2G4B	phospholipase A2 group IVB [Source:HGNC Symbol;Acc:HGNC:9036]
ENSG00000180071	14.369	-1.50217	0.0477289	ANKRD18A	ankyrin repeat domain 18A [Source:HGNC Symbol;Acc:HGNC:23643]
ENSG00000142621	4.34779	-1.49975	0.0241326	FHAD1	forkhead associated phosphopeptide binding domain 1 [Source:HGNC Symbol;Acc:HGNC:29408]
ENSG00000170075	18.244	-1.48535	6.89278e-07	GPR37L1	G protein-coupled receptor 37 like 1 [Source:HGNC Symbol;Acc:HGNC:14923]
ENSG00000141449	23.0737	-1.45645	0.00878299	GREB1L	GREB1 like retinoic acid receptor coactivator [Source:HGNC Symbol;Acc:HGNC:31042]
ENSG00000130307	6.38329	-1.43196	0.0474271	USHBP1	USH1 protein network component harmonin binding protein 1 [Source:HGNC Symbol;Acc:HGNC:24058]
ENSG00000162383	3.37464	-1.42172	0.0369813	SLC1A7	solute carrier family 1 member 7 [Source:HGNC Symbol;Acc:HGNC:10945]
ENSG00000108556	12.0896	-1.41824	0.00991919	CHRNE	cholinergic receptor nicotinic epsilon subunit [Source:HGNC Symbol;Acc:HGNC:1966]
ENSG00000169435	3.36115	-1.41567	0.0307053	RASSF6	Ras association domain family member 6 [Source:HGNC Symbol;Acc:HGNC:20796]
ENSG00000143450	8.94388	-1.39346	0.0452927	OAZ3	ornithine decarboxylase antizyme 3 [Source:HGNC Symbol;Acc:HGNC:8097]
ENSG00000242612	8.77296	-1.38984	0.0448224	DECR2	2,4-dienoyl-CoA reductase 2 [Source:HGNC Symbol;Acc:HGNC:2754]
ENSG00000126583	5.40541	-1.37846	0.0304524	PRKCG	protein kinase C gamma [Source:HGNC Symbol;Acc:HGNC:9402]
ENSG00000137877	15.3071	-1.37349	0.0332279	SPTBN5	spectrin beta, non-erythrocytic 5 [Source:HGNC Symbol;Acc:HGNC:15680]
ENSG00000079102	30.5182	-1.35534	0.02413	RUNX1T1	RUNX1 partner transcriptional co-repressor 1 [Source:HGNC Symbol;Acc:HGNC:1535]
ENSG00000122733	4.96905	-1.34826	0.0195908	PHF24	PHD finger protein 24 [Source:HGNC Symbol;Acc:HGNC:29180]
ENSG00000205710	14.7723	-1.34819	0.0317077	C17orf107	chromosome 17 open reading frame 107 [Source:HGNC Symbol;Acc:HGNC:37238]
ENSG00000132793	6.53866	-1.33626	0.0184942	LPIN3	lipin 3 [Source:HGNC Symbol;Acc:HGNC:14451]
ENSG00000006128	3.71581	-1.32807	0.043688	TAC1	tachykinin precursor 1 [Source:HGNC Symbol;Acc:HGNC:11517]
ENSG00000156345	8.01185	-1.32695	0.000548344	CDK20	cyclin dependent kinase 20 [Source:HGNC Symbol;Acc:HGNC:21420]
ENSG00000074527	10.0382	-1.3217	0.0303143	NTN4	netrin 4 [Source:HGNC Symbol;Acc:HGNC:13658]
ENSG00000143257	5.99889	-1.32084	0.0116585	NR1I3	nuclear receptor subfamily 1 group I member 3 [Source:HGNC Symbol;Acc:HGNC:7969]
ENSG00000011347	15.6689	-1.32061	0.000472657	SYT7	synaptotagmin 7 [Source:HGNC Symbol;Acc:HGNC:11514]
ENSG00000078328	11.7856	-1.31695	0.0155528	RBFOX1	RNA binding fox-1 homolog 1 [Source:HGNC Symbol;Acc:HGNC:18222]
ENSG00000196739	7.75217	-1.30425	0.0438762	COL27A1	collagen type XXVII alpha 1 chain [Source:HGNC Symbol;Acc:HGNC:22986]
ENSG00000124006	11.9705	-1.30341	0.00222082	OBSL1	obscurin like cytoskeletal adaptor 1 [Source:HGNC Symbol;Acc:HGNC:29092]
ENSG00000182580	9.7913	-1.29782	0.0244103	EPHB3	EPH receptor B3 [Source:HGNC Symbol;Acc:HGNC:3394]
ENSG00000168874	7.127	-1.2947	0.0333784	ATOH8	atonal bHLH transcription factor 8 [Source:HGNC Symbol;Acc:HGNC:24126]
ENSG00000183111	12.4855	-1.2925	0.0195935	ARHGEF37	Rho guanine nucleotide exchange factor 37 [Source:HGNC Symbol;Acc:HGNC:34430]
ENSG00000169344	4.04589	-1.28648	0.0234887	UMOD	uromodulin [Source:HGNC Symbol;Acc:HGNC:12559]
ENSG00000214193	17.5647	-1.26316	0.00603837	SH3D21	SH3 domain containing 21 [Source:HGNC Symbol;Acc:HGNC:26236]
ENSG00000111452	19.8206	-1.25774	0.0100549	ADGRD1	adhesion G protein-coupled receptor D1 [Source:HGNC Symbol;Acc:HGNC:19893]
ENSG00000165912	5.4527	-1.25563	0.0239626	PACSIN3	protein kinase C and casein kinase substrate in neurons 3 [Source:HGNC Symbol;Acc:HGNC:8572]
ENSG00000106809	9.55041	-1.2395	0.0221268	OGN	osteoglycin [Source:HGNC Symbol;Acc:HGNC:8126]
ENSG00000101076	11.0641	-1.2063	0.00106222	HNF4A	hepatocyte nuclear factor 4 alpha [Source:HGNC Symbol;Acc:HGNC:5024]
ENSG00000181982	29.2248	-1.20366	0.00153378	CCDC149	coiled-coil domain containing 149 [Source:HGNC Symbol;Acc:HGNC:25405]
ENSG00000166342	8.86358	-1.19063	0.0165257	NETO1	neuropilin and tolloid like 1 [Source:HGNC Symbol;Acc:HGNC:13823]
ENSG00000138111	31.0084	-1.18189	0.00189652	MFSD13A	major facilitator superfamily domain containing 13A [Source:HGNC Symbol;Acc:HGNC:26196]
ENSG00000265190	6.82656	-1.16348	0.0445817	ANXA8	annexin A8 [Source:HGNC Symbol;Acc:HGNC:546]
ENSG00000179965	8.71708	-1.15014	0.0109008	ZNF771	zinc finger protein 771 [Source:HGNC Symbol;Acc:HGNC:29653]
ENSG00000167861	19.1541	-1.13915	0.0134831	HID1	HID1 domain containing [Source:HGNC Symbol;Acc:HGNC:15736]
ENSG00000103034	50.1024	-1.13733	0.00469195	NDRG4	NDRG family member 4 [Source:HGNC Symbol;Acc:HGNC:14466]
ENSG00000164106	6.33636	-1.13051	0.0282876	SCRG1	stimulator of chondrogenesis 1 [Source:HGNC Symbol;Acc:HGNC:17036]
ENSG00000250067	9.21912	-1.11341	0.0209291	YJEFN3	YjeF N-terminal domain containing 3 [Source:HGNC Symbol;Acc:HGNC:24785]
ENSG00000177854	10.027	-1.08659	0.045203	TMEM187	transmembrane protein 187 [Source:HGNC Symbol;Acc:HGNC:13705]
ENSG00000138109	11.1579	-1.08388	0.0197169	CYP2C9	cytochrome P450 family 2 subfamily C member 9 [Source:HGNC Symbol;Acc:HGNC:2623]
ENSG00000197134	17.8093	-1.07811	0.0279073	ZNF257	zinc finger protein 257 [Source:HGNC Symbol;Acc:HGNC:13498]
ENSG00000169282	24.0053	-1.07695	0.00196807	KCNAB1	potassium voltage-gated channel subfamily A member regulatory beta subunit 1 [Source:HGNC Symbol;Acc:HGNC:6228]
ENSG00000123453	16.305	-1.07383	0.0208457	SARDH	sarcosine dehydrogenase [Source:HGNC Symbol;Acc:HGNC:10536]
ENSG00000105255	5.51046	-1.07131	0.0379647	FSD1	fibronectin type III and SPRY domain containing 1 [Source:HGNC Symbol;Acc:HGNC:13745]
ENSG00000120693	7.50266	-1.06703	0.0274474	SMAD9	SMAD family member 9 [Source:HGNC Symbol;Acc:HGNC:6774]
ENSG00000205138	17.4722	-1.05027	0.00433176	SDHAF1	succinate dehydrogenase complex assembly factor 1 [Source:HGNC Symbol;Acc:HGNC:33867]
ENSG00000137843	9.58865	-1.04687	0.0289669	PAK6	p21 (RAC1) activated kinase 6 [Source:HGNC Symbol;Acc:HGNC:16061]
ENSG00000196074	26.8015	-1.03653	0.0315691	SYCP2	synaptonemal complex protein 2 [Source:HGNC Symbol;Acc:HGNC:11490]
ENSG00000099365	17.1534	-1.0349	0.0330718	STX1B	syntaxin 1B [Source:HGNC Symbol;Acc:HGNC:18539]
ENSG00000110881	8.87703	-1.02564	0.0216723	ASIC1	acid sensing ion channel subunit 1 [Source:HGNC Symbol;Acc:HGNC:100]
ENSG00000162512	28.2091	-1.01871	0.0395228	SDC3	syndecan 3 [Source:HGNC Symbol;Acc:HGNC:10660]
ENSG00000092969	229.768	-1.01091	0.00732165	TGFB2	transforming growth factor beta 2 [Source:HGNC Symbol;Acc:HGNC:11768]
ENSG00000137285	20.2547	-1.003	0.00906517	TUBB2B	tubulin beta 2B class IIb [Source:HGNC Symbol;Acc:HGNC:30829]
ENSG00000040608	9.2995	-0.984475	0.0118016	RTN4R	reticulon 4 receptor [Source:HGNC Symbol;Acc:HGNC:18601]
ENSG00000145020	26.6403	-0.984451	0.00646426	AMT	aminomethyltransferase [Source:HGNC Symbol;Acc:HGNC:473]
ENSG00000049089	20.6404	-0.979483	0.0149058	COL9A2	collagen type IX alpha 2 chain [Source:HGNC Symbol;Acc:HGNC:2218]
ENSG00000149403	13.5767	-0.976269	0.0412549	GRIK4	glutamate ionotropic receptor kainate type subunit 4 [Source:HGNC Symbol;Acc:HGNC:4582]
ENSG00000204950	5.45755	-0.972237	0.0483303	LRRC10B	leucine rich repeat containing 10B [Source:HGNC Symbol;Acc:HGNC:37215]
ENSG00000196814	74.9817	-0.947594	0.00744541	MVB12B	multivesicular body subunit 12B [Source:HGNC Symbol;Acc:HGNC:23368]
ENSG00000236279	69.1526	-0.928786	0.0438603	CLEC2L	C-type lectin domain family 2 member L [Source:HGNC Symbol;Acc:HGNC:21969]
ENSG00000177045	10.1533	-0.927025	0.0157496	SIX5	SIX homeobox 5 [Source:HGNC Symbol;Acc:HGNC:10891]
ENSG00000119673	17.8694	-0.926906	0.00146783	ACOT2	acyl-CoA thioesterase 2 [Source:HGNC Symbol;Acc:HGNC:18431]
ENSG00000163435	16.9419	-0.921763	0.0394145	ELF3	E74 like ETS transcription factor 3 [Source:HGNC Symbol;Acc:HGNC:3318]
ENSG00000213221	12.6848	-0.921595	0.038387	DNLZ	DNL-type zinc finger [Source:HGNC Symbol;Acc:HGNC:33879]
ENSG00000171450	9.43294	-0.915685	0.0310136	CDK5R2	cyclin dependent kinase 5 regulatory subunit 2 [Source:HGNC Symbol;Acc:HGNC:1776]
ENSG00000130748	12.1062	-0.90752	0.0288427	TMEM160	transmembrane protein 160 [Source:HGNC Symbol;Acc:HGNC:26042]
ENSG00000108242	5.88913	-0.899213	0.0475139	CYP2C18	cytochrome P450 family 2 subfamily C member 18 [Source:HGNC Symbol;Acc:HGNC:2620]
ENSG00000130699	113.989	-0.89859	0.000911008	TAF4	TATA-box binding protein associated factor 4 [Source:HGNC Symbol;Acc:HGNC:11537]
ENSG00000103253	17.8045	-0.894635	0.0195178	HAGHL	hydroxyacylglutathione hydrolase like [Source:HGNC Symbol;Acc:HGNC:14177]
ENSG00000262152	4.69518	-0.888519	0.0462249	LINC00514	long intergenic non-protein coding RNA 514 [Source:HGNC Symbol;Acc:HGNC:27549]
ENSG00000168490	9.19417	-0.885087	0.0488688	PHYHIP	phytanoyl-CoA 2-hydroxylase interacting protein [Source:HGNC Symbol;Acc:HGNC:16865]
ENSG00000105290	24.2479	-0.880387	0.00591441	APLP1	amyloid beta precursor like protein 1 [Source:HGNC Symbol;Acc:HGNC:597]
ENSG00000110628	23.2538	-0.876888	0.00714638	SLC22A18	solute carrier family 22 member 18 [Source:HGNC Symbol;Acc:HGNC:10964]
ENSG00000148484	8802.01	-0.874821	0.0188483	RSU1	Ras suppressor protein 1 [Source:HGNC Symbol;Acc:HGNC:10464]
ENSG00000064545	25.5153	-0.862217	0.0134161	TMEM161A	transmembrane protein 161A [Source:HGNC Symbol;Acc:HGNC:26020]
ENSG00000162337	63.0213	-0.854794	0.0345196	LRP5	LDL receptor related protein 5 [Source:HGNC Symbol;Acc:HGNC:6697]
ENSG00000158042	44.7933	-0.853473	0.00165713	MRPL17	mitochondrial ribosomal protein L17 [Source:HGNC Symbol;Acc:HGNC:14053]
ENSG00000141577	21.0362	-0.845415	0.0146825	CEP131	centrosomal protein 131 [Source:HGNC Symbol;Acc:HGNC:29511]
ENSG00000119681	20.4026	-0.838394	0.0388994	LTBP2	latent transforming growth factor beta binding protein 2 [Source:HGNC Symbol;Acc:HGNC:6715]
ENSG00000166016	23.3008	-0.837541	0.00803632	ABTB2	ankyrin repeat and BTB domain containing 2 [Source:HGNC Symbol;Acc:HGNC:23842]
ENSG00000184508	29.8433	-0.83185	0.00743001	HDDC3	HD domain containing 3 [Source:HGNC Symbol;Acc:HGNC:30522]
ENSG00000108592	103.69	-0.822772	0.0030798	FTSJ3	FtsJ RNA 2'-O-methyltransferase 3 [Source:HGNC Symbol;Acc:HGNC:17136]
ENSG00000155265	24.0763	-0.814744	0.00755013	GOLGA7B	golgin A7 family member B [Source:HGNC Symbol;Acc:HGNC:31668]
ENSG00000151623	87.718	-0.813829	0.00839181	NR3C2	nuclear receptor subfamily 3 group C member 2 [Source:HGNC Symbol;Acc:HGNC:7979]
ENSG00000153896	13.9347	-0.812481	0.0136016	ZNF599	zinc finger protein 599 [Source:HGNC Symbol;Acc:HGNC:26408]
ENSG00000184557	134.554	-0.809293	0.0305584	SOCS3	suppressor of cytokine signaling 3 [Source:HGNC Symbol;Acc:HGNC:19391]
ENSG00000197769	15.3411	-0.802332	0.0178986	MAP1LC3C	microtubule associated protein 1 light chain 3 gamma [Source:HGNC Symbol;Acc:HGNC:13353]
ENSG00000213638	12.2828	-0.801646	0.0266035	ADAT3	adenosine deaminase tRNA specific 3 [Source:HGNC Symbol;Acc:HGNC:25151]
ENSG00000053438	13.5003	-0.800847	0.0232059	NNAT	neuronatin [Source:HGNC Symbol;Acc:HGNC:7860]
ENSG00000002587	15.5461	-0.797358	0.0215474	HS3ST1	heparan sulfate-glucosamine 3-sulfotransferase 1 [Source:HGNC Symbol;Acc:HGNC:5194]
ENSG00000128581	33.1986	-0.788508	0.0136644	IFT22	intraflagellar transport 22 [Source:HGNC Symbol;Acc:HGNC:21895]
ENSG00000166165	94.1898	-0.77982	0.000266789	CKB	creatine kinase B [Source:HGNC Symbol;Acc:HGNC:1991]
ENSG00000121895	25.3874	-0.771784	0.0142638	TMEM156	transmembrane protein 156 [Source:HGNC Symbol;Acc:HGNC:26260]
ENSG00000160072	47.96	-0.768795	0.00545431	ATAD3B	ATPase family AAA domain containing 3B [Source:HGNC Symbol;Acc:HGNC:24007]
ENSG00000130513	36.5875	-0.76263	0.0153838	GDF15	growth differentiation factor 15 [Source:HGNC Symbol;Acc:HGNC:30142]
ENSG00000182175	55.2493	-0.762131	0.0069128	RGMA	repulsive guidance molecule BMP co-receptor a [Source:HGNC Symbol;Acc:HGNC:30308]
ENSG00000167994	29.7628	-0.761278	0.0470745	RAB3IL1	RAB3A interacting protein like 1 [Source:HGNC Symbol;Acc:HGNC:9780]
ENSG00000186272	32.3899	-0.761218	0.0114641	ZNF17	zinc finger protein 17 [Source:HGNC Symbol;Acc:HGNC:12958]
ENSG00000104866	50.0037	-0.758915	0.0135673	PPP1R37	protein phosphatase 1 regulatory subunit 37 [Source:HGNC Symbol;Acc:HGNC:27607]
ENSG00000048162	28.4702	-0.755364	0.00359412	NOP16	NOP16 nucleolar protein [Source:HGNC Symbol;Acc:HGNC:26934]
ENSG00000102003	21.3475	-0.752758	0.0440987	SYP	synaptophysin [Source:HGNC Symbol;Acc:HGNC:11506]
ENSG00000135953	43.8096	-0.746435	0.0446019	MFSD9	major facilitator superfamily domain containing 9 [Source:HGNC Symbol;Acc:HGNC:28158]
ENSG00000185347	20.2461	-0.740374	0.00790125	TEDC1	tubulin epsilon and delta complex 1 [Source:HGNC Symbol;Acc:HGNC:20127]
ENSG00000051128	20.7084	-0.738687	0.0108828	HOMER3	homer scaffold protein 3 [Source:HGNC Symbol;Acc:HGNC:17514]
ENSG00000145919	22.2163	-0.724809	0.0113792	BOD1	biorientation of chromosomes in cell division 1 [Source:HGNC Symbol;Acc:HGNC:25114]
ENSG00000178295	80.4788	-0.721824	0.0192232	GEN1	GEN1 Holliday junction 5' flap endonuclease [Source:HGNC Symbol;Acc:HGNC:26881]
ENSG00000137094	21.2359	-0.717884	0.0258644	DNAJB5	DnaJ heat shock protein family (Hsp40) member B5 [Source:HGNC Symbol;Acc:HGNC:14887]
ENSG00000181638	52.14	-0.708838	0.0425405	ZFP41	ZFP41 zinc finger protein [Source:HGNC Symbol;Acc:HGNC:26786]
ENSG00000108469	94.1759	-0.70515	0.0251156	RECQL5	RecQ like helicase 5 [Source:HGNC Symbol;Acc:HGNC:9950]
ENSG00000166123	24.6481	-0.703717	0.0421115	GPT2	glutamic--pyruvic transaminase 2 [Source:HGNC Symbol;Acc:HGNC:18062]
ENSG00000128283	28.6118	-0.70174	0.0157688	CDC42EP1	CDC42 effector protein 1 [Source:HGNC Symbol;Acc:HGNC:17014]
ENSG00000188735	87.4999	-0.701482	0.0311424	TMEM120B	transmembrane protein 120B [Source:HGNC Symbol;Acc:HGNC:32008]
ENSG00000106246	44.7718	-0.700509	0.0222799	PTCD1	pentatricopeptide repeat domain 1 [Source:HGNC Symbol;Acc:HGNC:22198]
ENSG00000158106	27.3517	-0.699796	0.0220355	RHPN1	rhophilin Rho GTPase binding protein 1 [Source:HGNC Symbol;Acc:HGNC:19973]
ENSG00000144736	78.6836	-0.69903	0.0422834	SHQ1	SHQ1, H/ACA ribonucleoprotein assembly factor [Source:HGNC Symbol;Acc:HGNC:25543]
ENSG00000149557	17.0493	-0.694805	0.0216705	FEZ1	fasciculation and elongation protein zeta 1 [Source:HGNC Symbol;Acc:HGNC:3659]
ENSG00000140009	33.2354	-0.690839	0.0483917	ESR2	estrogen receptor 2 [Source:HGNC Symbol;Acc:HGNC:3468]
ENSG00000168701	15.1466	-0.690472	0.0429483	TMEM208	transmembrane protein 208 [Source:HGNC Symbol;Acc:HGNC:25015]
ENSG00000174915	44.3684	-0.688822	0.0144185	PTDSS2	phosphatidylserine synthase 2 [Source:HGNC Symbol;Acc:HGNC:15463]
ENSG00000083838	20.9134	-0.685139	0.0420047	ZNF446	zinc finger protein 446 [Source:HGNC Symbol;Acc:HGNC:21036]
ENSG00000163472	22.0128	-0.683288	0.0183923	TMEM79	transmembrane protein 79 [Source:HGNC Symbol;Acc:HGNC:28196]
ENSG00000105447	93.4357	-0.680869	0.0157625	GRWD1	glutamate rich WD repeat containing 1 [Source:HGNC Symbol;Acc:HGNC:21270]
ENSG00000049768	29.9665	-0.680763	0.0314541	FOXP3	forkhead box P3 [Source:HGNC Symbol;Acc:HGNC:6106]
ENSG00000166436	100.299	-0.671681	0.0185367	TRIM66	tripartite motif containing 66 [Source:HGNC Symbol;Acc:HGNC:29005]
ENSG00000170265	80.6861	-0.670028	0.00344854	ZNF282	zinc finger protein 282 [Source:HGNC Symbol;Acc:HGNC:13076]
ENSG00000115274	45.1532	-0.664773	0.0105112	INO80B	INO80 complex subunit B [Source:HGNC Symbol;Acc:HGNC:13324]
ENSG00000125089	102.399	-0.660108	0.00222771	SH3TC1	SH3 domain and tetratricopeptide repeats 1 [Source:HGNC Symbol;Acc:HGNC:26009]
ENSG00000175467	98.1027	-0.657438	0.00806887	SART1	spliceosome associated factor 1, recruiter of U4/U6.U5 tri-snRNP [Source:HGNC Symbol;Acc:HGNC:10538]
ENSG00000167664	20.0241	-0.654435	0.0262488	TMIGD2	transmembrane and immunoglobulin domain containing 2 [Source:HGNC Symbol;Acc:HGNC:28324]
ENSG00000188536	8393.41	-0.643356	0.00617334	HBA2	hemoglobin subunit alpha 2 [Source:HGNC Symbol;Acc:HGNC:4824]
ENSG00000176472	23.5153	-0.640673	0.0103598	ZNF575	zinc finger protein 575 [Source:HGNC Symbol;Acc:HGNC:27606]
ENSG00000175087	76.3997	-0.634291	0.000539746	PDIK1L	PDLIM1 interacting kinase 1 like [Source:HGNC Symbol;Acc:HGNC:18981]
ENSG00000160993	19.1735	-0.631054	0.0117887	ALKBH4	alkB homolog 4, lysine demethylase [Source:HGNC Symbol;Acc:HGNC:21900]
ENSG00000205213	38.3351	-0.628336	0.0398312	LGR4	leucine rich repeat containing G protein-coupled receptor 4 [Source:HGNC Symbol;Acc:HGNC:13299]
ENSG00000163516	134.386	-0.627845	0.000344031	ANKZF1	ankyrin repeat and zinc finger peptidyl tRNA hydrolase 1 [Source:HGNC Symbol;Acc:HGNC:25527]
ENSG00000101210	53.9691	-0.627001	0.0288979	EEF1A2	eukaryotic translation elongation factor 1 alpha 2 [Source:HGNC Symbol;Acc:HGNC:3192]
ENSG00000181847	47.3969	-0.624795	0.0418965	TIGIT	T cell immunoreceptor with Ig and ITIM domains [Source:HGNC Symbol;Acc:HGNC:26838]
ENSG00000085117	371.917	-0.622439	0.0195069	CD82	CD82 molecule [Source:HGNC Symbol;Acc:HGNC:6210]
ENSG00000181409	163.881	-0.619379	0.00473223	AATK	apoptosis associated tyrosine kinase [Source:HGNC Symbol;Acc:HGNC:21]
ENSG00000167992	33.0156	-0.617437	0.0282369	VWCE	von Willebrand factor C and EGF domains [Source:HGNC Symbol;Acc:HGNC:26487]
ENSG00000133265	44.97	-0.608872	0.0211089	HSPBP1	HSPA (Hsp70) binding protein 1 [Source:HGNC Symbol;Acc:HGNC:24989]
ENSG00000169914	50.9643	-0.608284	0.0406427	OTUD3	OTU deubiquitinase 3 [Source:HGNC Symbol;Acc:HGNC:29038]
ENSG00000149636	27.7596	-0.603341	0.0147007	DSN1	DSN1 component of MIS12 kinetochore complex [Source:HGNC Symbol;Acc:HGNC:16165]
ENSG00000116991	75.2977	-0.602194	0.019977	SIPA1L2	signal induced proliferation associated 1 like 2 [Source:HGNC Symbol;Acc:HGNC:23800]
ENSG00000197363	23.7332	-0.596954	0.0446172	ZNF517	zinc finger protein 517 [Source:HGNC Symbol;Acc:HGNC:27984]
ENSG00000114812	62.8376	-0.593544	0.041496	VIPR1	vasoactive intestinal peptide receptor 1 [Source:HGNC Symbol;Acc:HGNC:12694]
ENSG00000128833	30.0141	-0.591706	0.0381234	MYO5C	myosin VC [Source:HGNC Symbol;Acc:HGNC:7604]
ENSG00000152213	67.9895	-0.57744	0.0223462	ARL11	ADP ribosylation factor like GTPase 11 [Source:HGNC Symbol;Acc:HGNC:24046]
ENSG00000166851	81.9123	-0.570231	0.0499498	PLK1	polo like kinase 1 [Source:HGNC Symbol;Acc:HGNC:9077]
ENSG00000145414	42.7256	-0.562937	0.0100769	NAF1	nuclear assembly factor 1 ribonucleoprotein [Source:HGNC Symbol;Acc:HGNC:25126]
ENSG00000133142	24.1871	-0.56276	0.0228177	TCEAL4	transcription elongation factor A like 4 [Source:HGNC Symbol;Acc:HGNC:26121]
ENSG00000124102	23.9565	-0.560288	0.0251183	PI3	peptidase inhibitor 3 [Source:HGNC Symbol;Acc:HGNC:8947]
ENSG00000229809	37.1247	-0.559512	0.0131358	ZNF688	zinc finger protein 688 [Source:HGNC Symbol;Acc:HGNC:30489]
ENSG00000164889	157.402	-0.558613	0.0265511	SLC4A2	solute carrier family 4 member 2 [Source:HGNC Symbol;Acc:HGNC:11028]
ENSG00000197329	438.818	-0.548576	0.0187751	PELI1	pellino E3 ubiquitin protein ligase 1 [Source:HGNC Symbol;Acc:HGNC:8827]
ENSG00000155393	63.3753	-0.544917	0.0374263	HEATR3	HEAT repeat containing 3 [Source:HGNC Symbol;Acc:HGNC:26087]
ENSG00000100429	118.709	-0.543822	0.00637232	HDAC10	histone deacetylase 10 [Source:HGNC Symbol;Acc:HGNC:18128]
ENSG00000103353	140.696	-0.54062	0.040736	UBFD1	ubiquitin family domain containing 1 [Source:HGNC Symbol;Acc:HGNC:30565]
ENSG00000256771	56.0932	-0.539821	0.0305978	ZNF253	zinc finger protein 253 [Source:HGNC Symbol;Acc:HGNC:13497]
ENSG00000179943	56.5114	-0.539226	0.0217515	FIZ1	FLT3 interacting zinc finger 1 [Source:HGNC Symbol;Acc:HGNC:25917]
ENSG00000136842	247.687	-0.538045	0.0197035	TMOD1	tropomodulin 1 [Source:HGNC Symbol;Acc:HGNC:11871]
ENSG00000197021	28.3274	-0.530649	0.0440542	EOLA2	endothelium and lymphocyte associated ASCH domain 2 [Source:HGNC Symbol;Acc:HGNC:17402]
ENSG00000135144	55.7851	-0.527287	0.0315332	DTX1	deltex E3 ubiquitin ligase 1 [Source:HGNC Symbol;Acc:HGNC:3060]
ENSG00000099364	79.023	-0.526005	0.0244323	FBXL19	F-box and leucine rich repeat protein 19 [Source:HGNC Symbol;Acc:HGNC:25300]
ENSG00000137504	178.203	-0.523375	0.0042312	CREBZF	CREB/ATF bZIP transcription factor [Source:HGNC Symbol;Acc:HGNC:24905]
ENSG00000107890	59.0878	-0.521758	0.0157598	ANKRD26	ankyrin repeat domain 26 [Source:HGNC Symbol;Acc:HGNC:29186]
ENSG00000092621	54.5905	-0.521093	0.0232747	PHGDH	phosphoglycerate dehydrogenase [Source:HGNC Symbol;Acc:HGNC:8923]
ENSG00000141933	62.3918	-0.52072	0.0395391	TPGS1	tubulin polyglutamylase complex subunit 1 [Source:HGNC Symbol;Acc:HGNC:25058]
ENSG00000154380	75.0043	-0.520546	0.0364907	ENAH	ENAH actin regulator [Source:HGNC Symbol;Acc:HGNC:18271]
ENSG00000180185	39.239	-0.517116	0.0235923	FAHD1	fumarylacetoacetate hydrolase domain containing 1 [Source:HGNC Symbol;Acc:HGNC:14169]
ENSG00000103550	62.9626	-0.513586	0.0484299	KNOP1	lysine rich nucleolar protein 1 [Source:HGNC Symbol;Acc:HGNC:34404]
ENSG00000163050	174.318	-0.512908	0.00613665	COQ8A	coenzyme Q8A [Source:HGNC Symbol;Acc:HGNC:16812]
ENSG00000101911	108.983	-0.507923	0.0082606	PRPS2	phosphoribosyl pyrophosphate synthetase 2 [Source:HGNC Symbol;Acc:HGNC:9465]
ENSG00000110074	45.9984	-0.504178	0.0314701	FOXRED1	FAD dependent oxidoreductase domain containing 1 [Source:HGNC Symbol;Acc:HGNC:26927]
ENSG00000275126	75.9203	-0.500443	0.0453584	H4C13	H4 clustered histone 13 [Source:HGNC Symbol;Acc:HGNC:4791]
ENSG00000090339	82.1106	-0.497681	0.0498056	ICAM1	intercellular adhesion molecule 1 [Source:HGNC Symbol;Acc:HGNC:5344]
ENSG00000130300	43.3847	-0.49584	0.0472139	PLVAP	plasmalemma vesicle associated protein [Source:HGNC Symbol;Acc:HGNC:13635]
ENSG00000220008	59.5765	-0.492428	0.0321627	LINGO3	leucine rich repeat and Ig domain containing 3 [Source:HGNC Symbol;Acc:HGNC:21206]
ENSG00000105737	42.3983	-0.491892	0.026809	GRIK5	glutamate ionotropic receptor kainate type subunit 5 [Source:HGNC Symbol;Acc:HGNC:4583]
ENSG00000196208	27.3028	-0.491159	0.0480563	GREB1	growth regulating estrogen receptor binding 1 [Source:HGNC Symbol;Acc:HGNC:24885]
ENSG00000141012	118.84	-0.489571	0.0189073	GALNS	galactosamine (N-acetyl)-6-sulfatase [Source:HGNC Symbol;Acc:HGNC:4122]
ENSG00000124067	97.0813	-0.488445	0.0472813	SLC12A4	solute carrier family 12 member 4 [Source:HGNC Symbol;Acc:HGNC:10913]
ENSG00000133056	189.621	-0.486576	0.0312749	PIK3C2B	phosphatidylinositol-4-phosphate 3-kinase catalytic subunit type 2 beta [Source:HGNC Symbol;Acc:HGNC:8972]
ENSG00000118503	309.767	-0.48629	0.0224532	TNFAIP3	TNF alpha induced protein 3 [Source:HGNC Symbol;Acc:HGNC:11896]
ENSG00000105085	73.3919	-0.484441	0.0339716	MED26	mediator complex subunit 26 [Source:HGNC Symbol;Acc:HGNC:2376]
ENSG00000187531	67.5802	-0.481863	0.00792405	SIRT7	sirtuin 7 [Source:HGNC Symbol;Acc:HGNC:14935]
ENSG00000108395	160.446	-0.474115	0.0357194	TRIM37	tripartite motif containing 37 [Source:HGNC Symbol;Acc:HGNC:7523]
ENSG00000269404	137.656	-0.466439	0.00404777	SPIB	Spi-B transcription factor [Source:HGNC Symbol;Acc:HGNC:11242]
ENSG00000168434	54.6813	-0.465957	0.0188476	COG7	component of oligomeric golgi complex 7 [Source:HGNC Symbol;Acc:HGNC:18622]
ENSG00000167483	208.637	-0.462442	0.0267077	NIBAN3	niban apoptosis regulator 3 [Source:HGNC Symbol;Acc:HGNC:24130]
ENSG00000112659	166.193	-0.459621	0.0399705	CUL9	cullin 9 [Source:HGNC Symbol;Acc:HGNC:15982]
ENSG00000107902	71.5957	-0.444552	0.0291131	LHPP	phospholysine phosphohistidine inorganic pyrophosphate phosphatase [Source:HGNC Symbol;Acc:HGNC:30042]
ENSG00000064687	408.685	-0.442282	0.0369069	ABCA7	ATP binding cassette subfamily A member 7 [Source:HGNC Symbol;Acc:HGNC:37]
ENSG00000176946	77.598	-0.441836	0.0309821	THAP4	THAP domain containing 4 [Source:HGNC Symbol;Acc:HGNC:23187]
ENSG00000108773	92.9192	-0.441543	0.0154301	KAT2A	lysine acetyltransferase 2A [Source:HGNC Symbol;Acc:HGNC:4201]
ENSG00000076924	143.118	-0.440863	0.0298073	XAB2	XPA binding protein 2 [Source:HGNC Symbol;Acc:HGNC:14089]
ENSG00000130520	108.943	-0.43756	0.0163673	LSM4	LSM4 homolog, U6 small nuclear RNA and mRNA degradation associated [Source:HGNC Symbol;Acc:HGNC:17259]
ENSG00000101442	22.9732	-0.43574	0.0488734	ACTR5	actin related protein 5 [Source:HGNC Symbol;Acc:HGNC:14671]
ENSG00000119401	43.7137	-0.434599	0.0355493	TRIM32	tripartite motif containing 32 [Source:HGNC Symbol;Acc:HGNC:16380]
ENSG00000005007	509.169	-0.433935	0.0250851	UPF1	UPF1 RNA helicase and ATPase [Source:HGNC Symbol;Acc:HGNC:9962]
ENSG00000143819	47.9532	-0.433456	0.0334084	EPHX1	epoxide hydrolase 1 [Source:HGNC Symbol;Acc:HGNC:3401]
ENSG00000179151	120.236	-0.432773	0.0470833	EDC3	enhancer of mRNA decapping 3 [Source:HGNC Symbol;Acc:HGNC:26114]
ENSG00000183401	39.8098	-0.432755	0.0253482	CCDC159	coiled-coil domain containing 159 [Source:HGNC Symbol;Acc:HGNC:26996]
ENSG00000053918	95.3176	-0.4314	0.0393046	KCNQ1	potassium voltage-gated channel subfamily Q member 1 [Source:HGNC Symbol;Acc:HGNC:6294]
ENSG00000091073	124.164	-0.430326	0.0344811	DTX2	deltex E3 ubiquitin ligase 2 [Source:HGNC Symbol;Acc:HGNC:15973]
ENSG00000185359	253.754	-0.429832	0.0185509	HGS	hepatocyte growth factor-regulated tyrosine kinase substrate [Source:HGNC Symbol;Acc:HGNC:4897]
ENSG00000161956	116.638	-0.426443	0.0454172	SENP3	SUMO specific peptidase 3 [Source:HGNC Symbol;Acc:HGNC:17862]
ENSG00000186654	88.4774	-0.418557	0.0232727	PRR5	proline rich 5 [Source:HGNC Symbol;Acc:HGNC:31682]
ENSG00000122515	468.391	-0.417404	0.00321532	ZMIZ2	zinc finger MIZ-type containing 2 [Source:HGNC Symbol;Acc:HGNC:22229]
ENSG00000166855	218.618	-0.416876	0.00566692	CLPX	caseinolytic mitochondrial matrix peptidase chaperone subunit X [Source:HGNC Symbol;Acc:HGNC:2088]
ENSG00000154016	90.9999	-0.416306	0.0458802	GRAP	GRB2 related adaptor protein [Source:HGNC Symbol;Acc:HGNC:4562]
ENSG00000133275	418.381	-0.415606	0.019221	CSNK1G2	casein kinase 1 gamma 2 [Source:HGNC Symbol;Acc:HGNC:2455]
ENSG00000167395	236.233	-0.406699	0.03992	ZNF646	zinc finger protein 646 [Source:HGNC Symbol;Acc:HGNC:29004]
ENSG00000035664	116.967	-0.402059	0.0413424	DAPK2	death associated protein kinase 2 [Source:HGNC Symbol;Acc:HGNC:2675]
ENSG00000038358	264.447	-0.39868	0.0482307	EDC4	enhancer of mRNA decapping 4 [Source:HGNC Symbol;Acc:HGNC:17157]
ENSG00000173442	445.687	-0.397455	0.0457251	EHBP1L1	EH domain binding protein 1 like 1 [Source:HGNC Symbol;Acc:HGNC:30682]
ENSG00000136045	91.5125	-0.39526	0.0264414	PWP1	PWP1 homolog, endonuclein [Source:HGNC Symbol;Acc:HGNC:17015]
ENSG00000023892	211.56	-0.394061	0.0423004	DEF6	DEF6 guanine nucleotide exchange factor [Source:HGNC Symbol;Acc:HGNC:2760]
ENSG00000133794	138.099	-0.39052	0.00848891	ARNTL	aryl hydrocarbon receptor nuclear translocator like [Source:HGNC Symbol;Acc:HGNC:701]
ENSG00000125870	113.342	-0.379857	0.0479213	SNRPB2	small nuclear ribonucleoprotein polypeptide B2 [Source:HGNC Symbol;Acc:HGNC:11155]
ENSG00000165060	82.6535	-0.376714	0.0368976	FXN	frataxin [Source:HGNC Symbol;Acc:HGNC:3951]
ENSG00000173914	65.1582	-0.375307	0.025434	RBM4B	RNA binding motif protein 4B [Source:HGNC Symbol;Acc:HGNC:28842]
ENSG00000157637	332.917	-0.370559	0.038616	SLC38A10	solute carrier family 38 member 10 [Source:HGNC Symbol;Acc:HGNC:28237]
ENSG00000095906	56.2798	-0.36162	0.045316	NUBP2	nucleotide binding protein 2 [Source:HGNC Symbol;Acc:HGNC:8042]
ENSG00000155506	1087.41	-0.359405	0.00979256	LARP1	La ribonucleoprotein 1, translational regulator [Source:HGNC Symbol;Acc:HGNC:29531]
ENSG00000158578	1438.3	-0.354688	0.0484083	ALAS2	5'-aminolevulinate synthase 2 [Source:HGNC Symbol;Acc:HGNC:397]
ENSG00000124813	175.297	-0.354218	0.0198943	RUNX2	RUNX family transcription factor 2 [Source:HGNC Symbol;Acc:HGNC:10472]
ENSG00000197070	132.535	-0.352901	0.0359248	ARRDC1	arrestin domain containing 1 [Source:HGNC Symbol;Acc:HGNC:28633]
ENSG00000163866	126.883	-0.351617	0.0168431	SMIM12	small integral membrane protein 12 [Source:HGNC Symbol;Acc:HGNC:25154]
ENSG00000161057	158.258	-0.346516	0.0483504	PSMC2	proteasome 26S subunit, ATPase 2 [Source:HGNC Symbol;Acc:HGNC:9548]
ENSG00000115085	372.948	-0.345075	0.0429195	ZAP70	zeta chain of T cell receptor associated protein kinase 70 [Source:HGNC Symbol;Acc:HGNC:12858]
ENSG00000061938	403.871	-0.340384	0.0214154	TNK2	tyrosine kinase non receptor 2 [Source:HGNC Symbol;Acc:HGNC:19297]
ENSG00000118046	174.013	-0.338618	0.0304358	STK11	serine/threonine kinase 11 [Source:HGNC Symbol;Acc:HGNC:11389]
ENSG00000146063	114.692	-0.338105	0.017516	TRIM41	tripartite motif containing 41 [Source:HGNC Symbol;Acc:HGNC:19013]
ENSG00000063244	562.092	-0.334951	0.0056804	U2AF2	U2 small nuclear RNA auxiliary factor 2 [Source:HGNC Symbol;Acc:HGNC:23156]
ENSG00000126368	70.2417	-0.332202	0.0184353	NR1D1	nuclear receptor subfamily 1 group D member 1 [Source:HGNC Symbol;Acc:HGNC:7962]
ENSG00000167895	766.095	-0.326708	0.0420667	TMC8	transmembrane channel like 8 [Source:HGNC Symbol;Acc:HGNC:20474]
ENSG00000187051	70.5871	-0.322938	0.0390842	RPS19BP1	ribosomal protein S19 binding protein 1 [Source:HGNC Symbol;Acc:HGNC:28749]
ENSG00000008441	309.114	-0.316217	0.047768	NFIX	nuclear factor I X [Source:HGNC Symbol;Acc:HGNC:7788]
ENSG00000129933	384.621	-0.315501	0.0278378	MAU2	MAU2 sister chromatid cohesion factor [Source:HGNC Symbol;Acc:HGNC:29140]
ENSG00000178719	634.493	-0.306452	0.0340272	GRINA	glutamate ionotropic receptor NMDA type subunit associated protein 1 [Source:HGNC Symbol;Acc:HGNC:4589]
ENSG00000141510	333.032	-0.2938	0.0449564	TP53	tumor protein p53 [Source:HGNC Symbol;Acc:HGNC:11998]
ENSG00000070413	467.575	-0.288383	0.02592	DGCR2	DiGeorge syndrome critical region gene 2 [Source:HGNC Symbol;Acc:HGNC:2845]
ENSG00000136732	1193.11	-0.286299	0.0259592	GYPC	glycophorin C (Gerbich blood group) [Source:HGNC Symbol;Acc:HGNC:4704]
ENSG00000140464	290.736	-0.277098	0.0311045	PML	PML nuclear body scaffold [Source:HGNC Symbol;Acc:HGNC:9113]
ENSG00000100813	600.58	-0.25365	0.0439005	ACIN1	apoptotic chromatin condensation inducer 1 [Source:HGNC Symbol;Acc:HGNC:17066]
ENSG00000107521	405.994	-0.237171	0.0361687	HPS1	HPS1 biogenesis of lysosomal organelles complex 3 subunit 1 [Source:HGNC Symbol;Acc:HGNC:5163]
ENSG00000118705	727.545	-0.22635	0.0476629	RPN2	ribophorin II [Source:HGNC Symbol;Acc:HGNC:10382]
ENSG00000105323	1152.02	-0.214001	0.0472985	HNRNPUL1	heterogeneous nuclear ribonucleoprotein U like 1 [Source:HGNC Symbol;Acc:HGNC:17011]
ENSG00000197451	246.091	-0.212202	0.0457596	HNRNPAB	heterogeneous nuclear ribonucleoprotein A/B [Source:HGNC Symbol;Acc:HGNC:5034]
ENSG00000182752	18.6535	1.9586	3.94855e-05	PAPPA	pappalysin 1 [Source:HGNC Symbol;Acc:HGNC:8602]
ENSG00000170448	96.2744	0.687155	0.000129271	NFXL1	nuclear transcription factor, X-box binding like 1 [Source:HGNC Symbol;Acc:HGNC:18726]
ENSG00000174796	65.6113	0.629894	0.000137257	THAP6	THAP domain containing 6 [Source:HGNC Symbol;Acc:HGNC:23189]
ENSG00000118961	69.7832	0.994564	0.000236385	LDAH	lipid droplet associated hydrolase [Source:HGNC Symbol;Acc:HGNC:26145]
ENSG00000138061	129.034	0.786642	0.000261892	CYP1B1	cytochrome P450 family 1 subfamily B member 1 [Source:HGNC Symbol;Acc:HGNC:2597]
ENSG00000165507	21.421	1.40147	0.000288569	DEPP1	DEPP1 autophagy regulator [Source:HGNC Symbol;Acc:HGNC:23355]
ENSG00000154096	5.78898	1.52484	0.00031751	THY1	Thy-1 cell surface antigen [Source:HGNC Symbol;Acc:HGNC:11801]
ENSG00000111241	11.3796	1.86586	0.000409792	FGF6	fibroblast growth factor 6 [Source:HGNC Symbol;Acc:HGNC:3684]
ENSG00000117791	4.58798	2.53178	0.000462199	MTARC2	mitochondrial amidoxime reducing component 2 [Source:HGNC Symbol;Acc:HGNC:26064]
ENSG00000034533	45.9885	0.807317	0.000551827	ASTE1	asteroid homolog 1 [Source:HGNC Symbol;Acc:HGNC:25021]
ENSG00000156273	988.298	0.530912	0.000594979	BACH1	BTB domain and CNC homolog 1 [Source:HGNC Symbol;Acc:HGNC:935]
ENSG00000173588	50.0975	1.03858	0.000599821	CEP83	centrosomal protein 83 [Source:HGNC Symbol;Acc:HGNC:17966]
ENSG00000107290	1503.84	0.279664	0.000758655	SETX	senataxin [Source:HGNC Symbol;Acc:HGNC:445]
ENSG00000109819	11.5719	2.27999	0.000837453	PPARGC1A	PPARG coactivator 1 alpha [Source:HGNC Symbol;Acc:HGNC:9237]
ENSG00000133226	823.688	0.257829	0.000850403	SRRM1	serine and arginine repetitive matrix 1 [Source:HGNC Symbol;Acc:HGNC:16638]
ENSG00000117620	165.704	0.556975	0.0010022	SLC35A3	solute carrier family 35 member A3 [Source:HGNC Symbol;Acc:HGNC:11023]
ENSG00000196678	49.7975	0.684933	0.00116185	ERI2	ERI1 exoribonuclease family member 2 [Source:HGNC Symbol;Acc:HGNC:30541]
ENSG00000007174	4.32803	2.8029	0.00134033	DNAH9	dynein axonemal heavy chain 9 [Source:HGNC Symbol;Acc:HGNC:2953]
ENSG00000160321	7.12075	2.19799	0.0015716	ZNF208	zinc finger protein 208 [Source:HGNC Symbol;Acc:HGNC:12999]
ENSG00000153165	10.0914	1.70479	0.00162994	RGPD3	RANBP2 like and GRIP domain containing 3 [Source:HGNC Symbol;Acc:HGNC:32416]
ENSG00000198342	20.2035	1.44223	0.00170019	ZNF442	zinc finger protein 442 [Source:HGNC Symbol;Acc:HGNC:20877]
ENSG00000115355	442.649	0.413868	0.00173258	CCDC88A	coiled-coil domain containing 88A [Source:HGNC Symbol;Acc:HGNC:25523]
ENSG00000109519	69.9136	0.677645	0.00189776	GRPEL1	GrpE like 1, mitochondrial [Source:HGNC Symbol;Acc:HGNC:19696]
ENSG00000197892	161.334	0.669912	0.00192362	KIF13B	kinesin family member 13B [Source:HGNC Symbol;Acc:HGNC:14405]
ENSG00000144357	488.764	0.599985	0.00205944	UBR3	ubiquitin protein ligase E3 component n-recognin 3 [Source:HGNC Symbol;Acc:HGNC:30467]
ENSG00000242265	35.776	0.90249	0.00209153	PEG10	paternally expressed 10 [Source:HGNC Symbol;Acc:HGNC:14005]
ENSG00000171219	39.4079	1.22518	0.00215429	CDC42BPG	CDC42 binding protein kinase gamma [Source:HGNC Symbol;Acc:HGNC:29829]
ENSG00000134247	36.5294	1.35551	0.00215556	PTGFRN	prostaglandin F2 receptor inhibitor [Source:HGNC Symbol;Acc:HGNC:9601]
ENSG00000072849	111.851	0.473122	0.00218209	DERL2	derlin 2 [Source:HGNC Symbol;Acc:HGNC:17943]
ENSG00000183696	69.7245	0.544247	0.00232337	UPP1	uridine phosphorylase 1 [Source:HGNC Symbol;Acc:HGNC:12576]
ENSG00000139679	75.8592	0.705142	0.00237836	LPAR6	lysophosphatidic acid receptor 6 [Source:HGNC Symbol;Acc:HGNC:15520]
ENSG00000085871	67.865	0.618765	0.00247772	MGST2	microsomal glutathione S-transferase 2 [Source:HGNC Symbol;Acc:HGNC:7063]
ENSG00000165633	29.4046	0.696771	0.00276914	VSTM4	V-set and transmembrane domain containing 4 [Source:HGNC Symbol;Acc:HGNC:26470]
ENSG00000141655	20.4982	0.971615	0.00292144	TNFRSF11A	TNF receptor superfamily member 11a [Source:HGNC Symbol;Acc:HGNC:11908]
ENSG00000153993	5.36522	2.14199	0.00302865	SEMA3D	semaphorin 3D [Source:HGNC Symbol;Acc:HGNC:10726]
ENSG00000198945	110.87	0.741977	0.0032915	L3MBTL3	L3MBTL histone methyl-lysine binding protein 3 [Source:HGNC Symbol;Acc:HGNC:23035]
ENSG00000115457	85.953	1.47723	0.00338815	IGFBP2	insulin like growth factor binding protein 2 [Source:HGNC Symbol;Acc:HGNC:5471]
ENSG00000082213	117.361	0.466257	0.00347168	C5orf22	chromosome 5 open reading frame 22 [Source:HGNC Symbol;Acc:HGNC:25639]
ENSG00000116205	93.5496	0.782722	0.00353865	TCEANC2	transcription elongation factor A N-terminal and central domain containing 2 [Source:HGNC Symbol;Acc:HGNC:26494]
ENSG00000068878	735.03	0.307216	0.0035655	PSME4	proteasome activator subunit 4 [Source:HGNC Symbol;Acc:HGNC:20635]
ENSG00000147592	46.5156	0.829319	0.00360482	LACTB2	lactamase beta 2 [Source:HGNC Symbol;Acc:HGNC:18512]
ENSG00000167670	73.0773	0.78137	0.00399477	CHAF1A	chromatin assembly factor 1 subunit A [Source:HGNC Symbol;Acc:HGNC:1910]
ENSG00000156140	17.7377	1.20794	0.00402359	ADAMTS3	ADAM metallopeptidase with thrombospondin type 1 motif 3 [Source:HGNC Symbol;Acc:HGNC:219]
ENSG00000139116	61.5088	1.01684	0.00403397	KIF21A	kinesin family member 21A [Source:HGNC Symbol;Acc:HGNC:19349]
ENSG00000168329	712.242	0.370306	0.00436212	CX3CR1	C-X3-C motif chemokine receptor 1 [Source:HGNC Symbol;Acc:HGNC:2558]
ENSG00000184471	1.27229	3.54209	0.00468793	C1QTNF8	C1q and TNF related 8 [Source:HGNC Symbol;Acc:HGNC:31374]
ENSG00000139974	97.3275	0.59755	0.00476034	SLC38A6	solute carrier family 38 member 6 [Source:HGNC Symbol;Acc:HGNC:19863]
ENSG00000116406	281.247	0.724817	0.00476338	EDEM3	ER degradation enhancing alpha-mannosidase like protein 3 [Source:HGNC Symbol;Acc:HGNC:16787]
ENSG00000187736	108.743	0.803102	0.00494818	NHEJ1	non-homologous end joining factor 1 [Source:HGNC Symbol;Acc:HGNC:25737]
ENSG00000108599	248.562	0.355292	0.00510326	AKAP10	A-kinase anchoring protein 10 [Source:HGNC Symbol;Acc:HGNC:368]
ENSG00000163606	43.5379	0.788485	0.00511146	CD200R1	CD200 receptor 1 [Source:HGNC Symbol;Acc:HGNC:24235]
ENSG00000243943	139.064	0.668194	0.00540154	ZNF512	zinc finger protein 512 [Source:HGNC Symbol;Acc:HGNC:29380]
ENSG00000275793	18.5232	1.20546	0.00541654	RIMBP3	RIMS binding protein 3 [Source:HGNC Symbol;Acc:HGNC:29344]
ENSG00000187955	1.70339	2.74459	0.00542481	COL14A1	collagen type XIV alpha 1 chain [Source:HGNC Symbol;Acc:HGNC:2191]
ENSG00000154864	6.61868	3.08268	0.00544318	PIEZO2	piezo type mechanosensitive ion channel component 2 [Source:HGNC Symbol;Acc:HGNC:26270]
ENSG00000023318	207.021	0.264625	0.00547992	ERP44	endoplasmic reticulum protein 44 [Source:HGNC Symbol;Acc:HGNC:18311]
ENSG00000121350	81.1605	0.641347	0.00565953	PYROXD1	pyridine nucleotide-disulphide oxidoreductase domain 1 [Source:HGNC Symbol;Acc:HGNC:26162]
ENSG00000080200	91.1821	0.429303	0.00568591	CRYBG3	crystallin beta-gamma domain containing 3 [Source:HGNC Symbol;Acc:HGNC:34427]
ENSG00000163617	27.732	0.843238	0.00571844	CCDC191	coiled-coil domain containing 191 [Source:HGNC Symbol;Acc:HGNC:29272]
ENSG00000146425	147.986	0.380706	0.00575302	DYNLT1	dynein light chain Tctex-type 1 [Source:HGNC Symbol;Acc:HGNC:11697]
ENSG00000150433	34.7691	0.712414	0.00584032	TMEM218	transmembrane protein 218 [Source:HGNC Symbol;Acc:HGNC:27344]
ENSG00000104290	67.0027	1.40231	0.00613823	FZD3	frizzled class receptor 3 [Source:HGNC Symbol;Acc:HGNC:4041]
ENSG00000137040	116.656	0.484703	0.00617158	RANBP6	RAN binding protein 6 [Source:HGNC Symbol;Acc:HGNC:9851]
ENSG00000002919	87.8654	0.630275	0.00651483	SNX11	sorting nexin 11 [Source:HGNC Symbol;Acc:HGNC:14975]
ENSG00000116497	148.98	0.552971	0.00652947	S100PBP	S100P binding protein [Source:HGNC Symbol;Acc:HGNC:25768]
ENSG00000172062	25.5106	1.14726	0.00656454	SMN1	survival of motor neuron 1, telomeric [Source:HGNC Symbol;Acc:HGNC:11117]
ENSG00000104671	69.3181	0.546085	0.0065918	DCTN6	dynactin subunit 6 [Source:HGNC Symbol;Acc:HGNC:16964]
ENSG00000119707	495.081	0.307282	0.00662925	RBM25	RNA binding motif protein 25 [Source:HGNC Symbol;Acc:HGNC:23244]
ENSG00000130348	75.4888	0.440879	0.00664167	QRSL1	glutaminyl-tRNA amidotransferase subunit QRSL1 [Source:HGNC Symbol;Acc:HGNC:21020]
ENSG00000167842	65.3655	0.763691	0.00665736	MIS12	MIS12 kinetochore complex component [Source:HGNC Symbol;Acc:HGNC:24967]
ENSG00000120254	46.4986	0.91131	0.00670773	MTHFD1L	methylenetetrahydrofolate dehydrogenase (NADP+ dependent) 1 like [Source:HGNC Symbol;Acc:HGNC:21055]
ENSG00000154222	203.494	1.06288	0.00674441	CC2D1B	coiled-coil and C2 domain containing 1B [Source:HGNC Symbol;Acc:HGNC:29386]
ENSG00000164265	15.0804	1.00465	0.00721968	SCGB3A2	secretoglobin family 3A member 2 [Source:HGNC Symbol;Acc:HGNC:18391]
ENSG00000197565	2.40187	3.22096	0.00744213	COL4A6	collagen type IV alpha 6 chain [Source:HGNC Symbol;Acc:HGNC:2208]
ENSG00000132963	150.908	0.441134	0.0075127	POMP	proteasome maturation protein [Source:HGNC Symbol;Acc:HGNC:20330]
ENSG00000135341	187.762	0.27202	0.00784577	MAP3K7	mitogen-activated protein kinase kinase kinase 7 [Source:HGNC Symbol;Acc:HGNC:6859]
ENSG00000240344	57.923	0.481438	0.00786611	PPIL3	peptidylprolyl isomerase like 3 [Source:HGNC Symbol;Acc:HGNC:9262]
ENSG00000055483	230.943	0.432312	0.00790864	USP36	ubiquitin specific peptidase 36 [Source:HGNC Symbol;Acc:HGNC:20062]
ENSG00000135655	1253.18	0.294934	0.0079771	USP15	ubiquitin specific peptidase 15 [Source:HGNC Symbol;Acc:HGNC:12613]
ENSG00000176731	49.3911	0.622935	0.00801079	RBIS	ribosomal biogenesis factor [Source:HGNC Symbol;Acc:HGNC:32235]
ENSG00000144744	224.173	0.350144	0.0086069	UBA3	ubiquitin like modifier activating enzyme 3 [Source:HGNC Symbol;Acc:HGNC:12470]
ENSG00000125484	146.9	0.299794	0.00866357	GTF3C4	general transcription factor IIIC subunit 4 [Source:HGNC Symbol;Acc:HGNC:4667]
ENSG00000282499	2.65465	3.85942	0.00874727	TRBV25-1	T cell receptor beta variable 25-1 [Source:HGNC Symbol;Acc:HGNC:12205]
ENSG00000007168	749.378	0.289776	0.00880479	PAFAH1B1	platelet activating factor acetylhydrolase 1b regulatory subunit 1 [Source:HGNC Symbol;Acc:HGNC:8574]
ENSG00000171943	163.637	0.654759	0.00883728	SRGAP2C	SLIT-ROBO Rho GTPase activating protein 2C [Source:HGNC Symbol;Acc:HGNC:30584]
ENSG00000150403	130.208	0.526643	0.00927629	TMCO3	transmembrane and coiled-coil domains 3 [Source:HGNC Symbol;Acc:HGNC:20329]
ENSG00000108671	269.297	0.422695	0.00935888	PSMD11	proteasome 26S subunit, non-ATPase 11 [Source:HGNC Symbol;Acc:HGNC:9556]
ENSG00000227729	5.07022	2.35202	0.00954824	RD3L	RD3 like [Source:HGNC Symbol;Acc:HGNC:40912]
ENSG00000204264	56.8283	1.18327	0.00962407	PSMB8	proteasome 20S subunit beta 8 [Source:HGNC Symbol;Acc:HGNC:9545]
ENSG00000164039	31.9369	0.949375	0.00971795	BDH2	3-hydroxybutyrate dehydrogenase 2 [Source:HGNC Symbol;Acc:HGNC:32389]
ENSG00000062725	195.595	0.389232	0.00976871	APPBP2	amyloid beta precursor protein binding protein 2 [Source:HGNC Symbol;Acc:HGNC:622]
ENSG00000197140	145.913	0.465214	0.00976953	ADAM32	ADAM metallopeptidase domain 32 [Source:HGNC Symbol;Acc:HGNC:15479]
ENSG00000089737	17.7802	1.1751	0.0100924	DDX24	DEAD-box helicase 24 [Source:HGNC Symbol;Acc:HGNC:13266]
ENSG00000106346	138.235	0.607479	0.010172	USP42	ubiquitin specific peptidase 42 [Source:HGNC Symbol;Acc:HGNC:20068]
ENSG00000162627	3.53858	2.06975	0.0102009	SNX7	sorting nexin 7 [Source:HGNC Symbol;Acc:HGNC:14971]
ENSG00000270505	7.27017	1.43285	0.010233	IGHV1OR15-1	immunoglobulin heavy variable 1/OR15-1 (non-functional) [Source:HGNC Symbol;Acc:HGNC:5563]
ENSG00000206562	68.3273	0.784557	0.0102951	METTL6	methyltransferase like 6 [Source:HGNC Symbol;Acc:HGNC:28343]
ENSG00000159399	235.005	0.466789	0.0105384	HK2	hexokinase 2 [Source:HGNC Symbol;Acc:HGNC:4923]
ENSG00000143669	2086.91	0.299852	0.0109061	LYST	lysosomal trafficking regulator [Source:HGNC Symbol;Acc:HGNC:1968]
ENSG00000188558	16.9625	0.758463	0.0112606	OR2G6	olfactory receptor family 2 subfamily G member 6 [Source:HGNC Symbol;Acc:HGNC:27019]
ENSG00000073417	91.1988	0.733035	0.0112666	PDE8A	phosphodiesterase 8A [Source:HGNC Symbol;Acc:HGNC:8793]
ENSG00000038945	14.4896	1.10032	0.0113062	MSR1	macrophage scavenger receptor 1 [Source:HGNC Symbol;Acc:HGNC:7376]
ENSG00000092148	708.317	0.379026	0.0113413	HECTD1	HECT domain E3 ubiquitin protein ligase 1 [Source:HGNC Symbol;Acc:HGNC:20157]
ENSG00000137338	7.07114	1.40457	0.0116657	PGBD1	piggyBac transposable element derived 1 [Source:HGNC Symbol;Acc:HGNC:19398]
ENSG00000109133	437.522	0.320131	0.0117992	TMEM33	transmembrane protein 33 [Source:HGNC Symbol;Acc:HGNC:25541]
ENSG00000135365	433.326	0.46421	0.0118426	PHF21A	PHD finger protein 21A [Source:HGNC Symbol;Acc:HGNC:24156]
ENSG00000112367	239.505	0.2819	0.0119449	FIG4	FIG4 phosphoinositide 5-phosphatase [Source:HGNC Symbol;Acc:HGNC:16873]
ENSG00000166147	34.3077	0.817981	0.0123601	FBN1	fibrillin 1 [Source:HGNC Symbol;Acc:HGNC:3603]
ENSG00000171502	471.461	0.983352	0.0126558	COL24A1	collagen type XXIV alpha 1 chain [Source:HGNC Symbol;Acc:HGNC:20821]
ENSG00000129055	119.139	0.377798	0.012662	ANAPC13	anaphase promoting complex subunit 13 [Source:HGNC Symbol;Acc:HGNC:24540]
ENSG00000184408	4.827	2.02502	0.0126705	KCND2	potassium voltage-gated channel subfamily D member 2 [Source:HGNC Symbol;Acc:HGNC:6238]
ENSG00000196290	45.732	0.485961	0.0126817	NIF3L1	NGG1 interacting factor 3 like 1 [Source:HGNC Symbol;Acc:HGNC:13390]
ENSG00000165092	92.1477	0.41215	0.0127946	ALDH1A1	aldehyde dehydrogenase 1 family member A1 [Source:HGNC Symbol;Acc:HGNC:402]
ENSG00000183150	2.36394	2.26873	0.0130111	GPR19	G protein-coupled receptor 19 [Source:HGNC Symbol;Acc:HGNC:4473]
ENSG00000112685	201.553	0.294069	0.0130234	EXOC2	exocyst complex component 2 [Source:HGNC Symbol;Acc:HGNC:24968]
ENSG00000070367	513.834	0.563375	0.0130364	EXOC5	exocyst complex component 5 [Source:HGNC Symbol;Acc:HGNC:10696]
ENSG00000134744	531.289	0.286299	0.0130763	TUT4	terminal uridylyl transferase 4 [Source:HGNC Symbol;Acc:HGNC:28981]
ENSG00000137878	487.55	1.26647	0.0130936	GCOM1	GRINL1A complex locus 1 [Source:HGNC Symbol;Acc:HGNC:26424]
ENSG00000213172	1.18688	3.13108	0.0131546	RPL10A	ribosomal protein L10a (RPL10A)
ENSG00000170298	11.2285	1.36353	0.0131622	LGALS9B	galectin 9B [Source:HGNC Symbol;Acc:HGNC:24842]
ENSG00000075884	397.63	0.342021	0.0131924	ARHGAP15	Rho GTPase activating protein 15 [Source:HGNC Symbol;Acc:HGNC:21030]
ENSG00000183621	103.411	0.65206	0.013203	ZNF438	zinc finger protein 438 [Source:HGNC Symbol;Acc:HGNC:21029]
ENSG00000188060	6.15605	1.22758	0.0132546	RAB42	RAB42, member RAS oncogene family [Source:HGNC Symbol;Acc:HGNC:28702]
ENSG00000198792	164.065	0.501764	0.0133767	TMEM184B	transmembrane protein 184B [Source:HGNC Symbol;Acc:HGNC:1310]
ENSG00000129003	1823.84	0.241816	0.0134375	VPS13C	vacuolar protein sorting 13 homolog C [Source:HGNC Symbol;Acc:HGNC:23594]
ENSG00000119878	144.787	0.448082	0.0134686	CRIPT	CXXC repeat containing interactor of PDZ3 domain [Source:HGNC Symbol;Acc:HGNC:14312]
ENSG00000154447	36.9267	0.514215	0.0135664	SH3RF1	SH3 domain containing ring finger 1 [Source:HGNC Symbol;Acc:HGNC:17650]
ENSG00000181038	50.7732	0.490795	0.0135845	METTL23	methyltransferase like 23 [Source:HGNC Symbol;Acc:HGNC:26988]
ENSG00000175874	6.05294	1.14386	0.01362	CREG2	cellular repressor of E1A stimulated genes 2 [Source:HGNC Symbol;Acc:HGNC:14272]
ENSG00000162398	1.32591	3.18018	0.0136539	LEXM	lymphocyte expansion molecule [Source:HGNC Symbol;Acc:HGNC:26854]
ENSG00000197170	155.584	0.412983	0.0136602	PSMD12	proteasome 26S subunit, non-ATPase 12 [Source:HGNC Symbol;Acc:HGNC:9557]
ENSG00000107537	35.2578	0.765125	0.0141039	PHYH	phytanoyl-CoA 2-hydroxylase [Source:HGNC Symbol;Acc:HGNC:8940]
ENSG00000172292	390.361	0.279129	0.0141285	CERS6	ceramide synthase 6 [Source:HGNC Symbol;Acc:HGNC:23826]
ENSG00000198467	47.201	1.14569	0.0141938	TPM2	tropomyosin 2 [Source:HGNC Symbol;Acc:HGNC:12011]
ENSG00000143552	12.3012	1.24358	0.0146954	NUP210L	nucleoporin 210 like [Source:HGNC Symbol;Acc:HGNC:29915]
ENSG00000173918	1.95444	3.41338	0.0148424	C1QTNF1	C1q and TNF related 1 [Source:HGNC Symbol;Acc:HGNC:14324]
ENSG00000205978	19.8077	1.05593	0.0149032	NYNRIN	NYN domain and retroviral integrase containing [Source:HGNC Symbol;Acc:HGNC:20165]
ENSG00000130559	236.262	0.987208	0.014965	CAMSAP1	calmodulin regulated spectrin associated protein 1 [Source:HGNC Symbol;Acc:HGNC:19946]
ENSG00000120708	411.289	0.318711	0.0151294	TGFBI	transforming growth factor beta induced [Source:HGNC Symbol;Acc:HGNC:11771]
ENSG00000198830	1467.68	0.222227	0.0152042	HMGN2	high mobility group nucleosomal binding domain 2 [Source:HGNC Symbol;Acc:HGNC:4986]
ENSG00000149646	9.59464	1.15899	0.0152228	CNBD2	cyclic nucleotide binding domain containing 2 [Source:HGNC Symbol;Acc:HGNC:16145]
ENSG00000134460	25.0759	0.838188	0.0155059	IL2RA	interleukin 2 receptor subunit alpha [Source:HGNC Symbol;Acc:HGNC:6008]
ENSG00000129317	218.446	0.782719	0.0158268	PUS7L	pseudouridine synthase 7 like [Source:HGNC Symbol;Acc:HGNC:25276]
ENSG00000136758	735.538	0.326513	0.0159492	YME1L1	YME1 like 1 ATPase [Source:HGNC Symbol;Acc:HGNC:12843]
ENSG00000133657	470.711	0.517996	0.0159558	ATP13A3	ATPase 13A3 [Source:HGNC Symbol;Acc:HGNC:24113]
ENSG00000171109	487.827	0.247816	0.0160279	MFN1	mitofusin 1 [Source:HGNC Symbol;Acc:HGNC:18262]
ENSG00000226321	1.57554	2.41504	0.0161008	CROCC2	ciliary rootlet coiled-coil, rootletin family member 2 [Source:HGNC Symbol;Acc:HGNC:51677]
ENSG00000197299	91.7749	0.60427	0.0162423	BLM	BLM RecQ like helicase [Source:HGNC Symbol;Acc:HGNC:1058]
ENSG00000131482	4.41486	1.8304	0.0163943	G6PC1	glucose-6-phosphatase catalytic subunit 1 [Source:HGNC Symbol;Acc:HGNC:4056]
ENSG00000213145	48.3923	0.731841	0.0164668	CRIP1	cysteine rich protein 1 [Source:HGNC Symbol;Acc:HGNC:2360]
ENSG00000143183	143.539	0.365478	0.0165025	TMCO1	transmembrane and coiled-coil domains 1 [Source:HGNC Symbol;Acc:HGNC:18188]
ENSG00000133962	22.1483	2.68121	0.0165612	CATSPERB	cation channel sperm associated auxiliary subunit beta [Source:HGNC Symbol;Acc:HGNC:20500]
ENSG00000124657	7.09481	1.37643	0.0166588	OR2B6	olfactory receptor family 2 subfamily B member 6 [Source:HGNC Symbol;Acc:HGNC:8241]
ENSG00000261873	2.92846	2.33846	0.0167803	SMIM36	small integral membrane protein 36 [Source:HGNC Symbol;Acc:HGNC:53654]
ENSG00000197808	30.642	0.814604	0.0168271	ZNF461	zinc finger protein 461 [Source:HGNC Symbol;Acc:HGNC:21629]
ENSG00000170185	273.037	0.250586	0.0168794	USP38	ubiquitin specific peptidase 38 [Source:HGNC Symbol;Acc:HGNC:20067]
ENSG00000115677	861.391	0.28053	0.0170188	HDLBP	high density lipoprotein binding protein [Source:HGNC Symbol;Acc:HGNC:4857]
ENSG00000164331	49.8759	0.643229	0.0170739	ANKRA2	ankyrin repeat family A member 2 [Source:HGNC Symbol;Acc:HGNC:13208]
ENSG00000144649	4.65101	1.53683	0.017216	GASK1A	golgi associated kinase 1A [Source:HGNC Symbol;Acc:HGNC:24485]
ENSG00000182492	7.50025	1.6147	0.0174312	BGN	biglycan [Source:HGNC Symbol;Acc:HGNC:1044]
ENSG00000196712	514.662	0.547383	0.0174382	NF1	neurofibromin 1 [Source:HGNC Symbol;Acc:HGNC:7765]
ENSG00000138750	205.164	0.591621	0.0174514	NUP54	nucleoporin 54 [Source:HGNC Symbol;Acc:HGNC:17359]
ENSG00000147649	602.065	0.442013	0.017741	MTDH	metadherin [Source:HGNC Symbol;Acc:HGNC:29608]
ENSG00000138050	50.0469	0.732175	0.0180506	THUMPD2	THUMP domain containing 2 [Source:HGNC Symbol;Acc:HGNC:14890]
ENSG00000180596	2857.67	0.482533	0.0181846	H2BC4	H2B clustered histone 4 [Source:HGNC Symbol;Acc:HGNC:4757]
ENSG00000157985	72.2941	0.719581	0.0182531	AGAP1	ArfGAP with GTPase domain, ankyrin repeat and PH domain 1 [Source:HGNC Symbol;Acc:HGNC:16922]
ENSG00000278845	12.6999	1.46984	0.0183775	MRPL45	mitochondrial ribosomal protein L45 [Source:HGNC Symbol;Acc:HGNC:16651]
ENSG00000139734	72.7642	0.70485	0.0184177	DIAPH3	diaphanous related formin 3 [Source:HGNC Symbol;Acc:HGNC:15480]
ENSG00000102390	33.8927	0.495413	0.0184565	PBDC1	polysaccharide biosynthesis domain containing 1 [Source:HGNC Symbol;Acc:HGNC:28790]
ENSG00000175054	261.024	0.480613	0.0184786	ATR	ATR serine/threonine kinase [Source:HGNC Symbol;Acc:HGNC:882]
ENSG00000211782	3.53074	1.68598	0.0185648	TRAV8-1	T cell receptor alpha variable 8-1 [Source:HGNC Symbol;Acc:HGNC:12146]
ENSG00000070718	81.4834	0.575113	0.0192029	AP3M2	adaptor related protein complex 3 subunit mu 2 [Source:HGNC Symbol;Acc:HGNC:570]
ENSG00000053747	17.885	1.31843	0.0194223	LAMA3	laminin subunit alpha 3 [Source:HGNC Symbol;Acc:HGNC:6483]
ENSG00000106086	78.838	0.446989	0.0195194	PLEKHA8	pleckstrin homology domain containing A8 [Source:HGNC Symbol;Acc:HGNC:30037]
ENSG00000143379	211.863	0.352286	0.0195221	SETDB1	SET domain bifurcated histone lysine methyltransferase 1 [Source:HGNC Symbol;Acc:HGNC:10761]
ENSG00000171456	379.066	0.410874	0.0195733	ASXL1	ASXL transcriptional regulator 1 [Source:HGNC Symbol;Acc:HGNC:18318]
ENSG00000175768	59.1369	0.467025	0.0200772	TOMM5	translocase of outer mitochondrial membrane 5 [Source:HGNC Symbol;Acc:HGNC:31369]
ENSG00000170471	462.036	0.226673	0.0202683	RALGAPB	Ral GTPase activating protein non-catalytic subunit beta [Source:HGNC Symbol;Acc:HGNC:29221]
ENSG00000143442	439.506	0.367447	0.0202916	POGZ	pogo transposable element derived with ZNF domain [Source:HGNC Symbol;Acc:HGNC:18801]
ENSG00000183734	11.2833	0.946379	0.0203058	ASCL2	achaete-scute family bHLH transcription factor 2 [Source:HGNC Symbol;Acc:HGNC:739]
ENSG00000168803	49.6456	0.7835	0.020515	ADAL	adenosine deaminase like [Source:HGNC Symbol;Acc:HGNC:31853]
ENSG00000168386	29.4227	0.593544	0.0205615	FILIP1L	filamin A interacting protein 1 like [Source:HGNC Symbol;Acc:HGNC:24589]
ENSG00000163104	180.857	0.280668	0.0209256	SMARCAD1	SWI/SNF-related, matrix-associated actin-dependent regulator of chromatin, subfamily a, containing DEAD/H box 1 [Source:HGNC Symbol;Acc:HGNC:18398]
ENSG00000152926	446.042	0.772636	0.0209821	ZNF117	zinc finger protein 117 [Source:HGNC Symbol;Acc:HGNC:12897]
ENSG00000075413	586.607	0.304631	0.0209862	MARK3	microtubule affinity regulating kinase 3 [Source:HGNC Symbol;Acc:HGNC:6897]
ENSG00000196724	26.2336	0.854144	0.0210665	ZNF418	zinc finger protein 418 [Source:HGNC Symbol;Acc:HGNC:20647]
ENSG00000170469	2.88055	1.99618	0.0210708	SPATA24	spermatogenesis associated 24 [Source:HGNC Symbol;Acc:HGNC:27322]
ENSG00000162068	1.39167	2.71361	0.0213995	NTN3	netrin 3 [Source:HGNC Symbol;Acc:HGNC:8030]
ENSG00000141622	32.1216	0.933296	0.0216417	RNF165	ring finger protein 165 [Source:HGNC Symbol;Acc:HGNC:31696]
ENSG00000136935	105.028	0.732712	0.0218309	GOLGA1	golgin A1 [Source:HGNC Symbol;Acc:HGNC:4424]
ENSG00000205981	45.7355	0.470942	0.0219946	DNAJC19	DnaJ heat shock protein family (Hsp40) member C19 [Source:HGNC Symbol;Acc:HGNC:30528]
ENSG00000137573	2.25526	1.89281	0.0220469	SULF1	sulfatase 1 [Source:HGNC Symbol;Acc:HGNC:20391]
ENSG00000198604	707.76	0.341809	0.0220574	BAZ1A	bromodomain adjacent to zinc finger domain 1A [Source:HGNC Symbol;Acc:HGNC:960]
ENSG00000168438	171.147	0.420663	0.0220685	CDC40	cell division cycle 40 [Source:HGNC Symbol;Acc:HGNC:17350]
ENSG00000198874	65.0718	0.608456	0.0221292	TYW1	tRNA-yW synthesizing protein 1 homolog [Source:HGNC Symbol;Acc:HGNC:25598]
ENSG00000115042	30.3903	0.544076	0.02216	FAHD2A	fumarylacetoacetate hydrolase domain containing 2A [Source:HGNC Symbol;Acc:HGNC:24252]
ENSG00000144648	29.6877	0.88623	0.0221629	ACKR2	atypical chemokine receptor 2 [Source:HGNC Symbol;Acc:HGNC:1565]
ENSG00000174844	33.5853	1.05862	0.0222544	DNAH12	dynein axonemal heavy chain 12 [Source:HGNC Symbol;Acc:HGNC:2943]
ENSG00000130222	3.89801	1.53919	0.0223985	GADD45G	growth arrest and DNA damage inducible gamma [Source:HGNC Symbol;Acc:HGNC:4097]
ENSG00000104237	2.23545	2.22118	0.0224091	RP1	RP1 axonemal microtubule associated [Source:HGNC Symbol;Acc:HGNC:10263]
ENSG00000175485	1.2952	2.88518	0.0225572	OR52W1	olfactory receptor family 52 subfamily W member 1 [Source:HGNC Symbol;Acc:HGNC:15239]
ENSG00000132688	5.82259	1.24998	0.0227463	NES	nestin [Source:HGNC Symbol;Acc:HGNC:7756]
ENSG00000159784	9.2723	0.899991	0.0227768	FAM131B	family with sequence similarity 131 member B [Source:HGNC Symbol;Acc:HGNC:22202]
ENSG00000198019	40.8781	0.536077	0.022862	FCGR1B	Fc fragment of IgG receptor Ib [Source:HGNC Symbol;Acc:HGNC:3614]
ENSG00000115616	2.94842	2.07921	0.0229053	SLC9A2	solute carrier family 9 member A2 [Source:HGNC Symbol;Acc:HGNC:11072]
ENSG00000081181	118.456	0.617648	0.0229703	ARG2	arginase 2 [Source:HGNC Symbol;Acc:HGNC:664]
ENSG00000101447	64.456	0.707293	0.0229762	FAM83D	family with sequence similarity 83 member D [Source:HGNC Symbol;Acc:HGNC:16122]
ENSG00000173715	28.4785	0.878935	0.0230215	C11orf80	chromosome 11 open reading frame 80 [Source:HGNC Symbol;Acc:HGNC:26197]
ENSG00000263464	1.18882	2.88285	0.0230866	PPIAL4C	peptidylprolyl isomerase A like 4C [Source:HGNC Symbol;Acc:HGNC:33995]
ENSG00000144182	22.8671	0.686871	0.0231233	LIPT1	lipoyltransferase 1 [Source:HGNC Symbol;Acc:HGNC:29569]
ENSG00000121988	56.754	0.637339	0.023372	ZRANB3	zinc finger RANBP2-type containing 3 [Source:HGNC Symbol;Acc:HGNC:25249]
ENSG00000128534	167.367	0.464386	0.0237339	LSM8	LSM8 homolog, U6 small nuclear RNA associated [Source:HGNC Symbol;Acc:HGNC:20471]
ENSG00000166435	104.797	0.539426	0.0241623	XRRA1	X-ray radiation resistance associated 1 [Source:HGNC Symbol;Acc:HGNC:18868]
ENSG00000123213	73.4271	0.610834	0.0246419	NLN	neurolysin [Source:HGNC Symbol;Acc:HGNC:16058]
ENSG00000176018	525.358	0.745533	0.024881	LYSMD3	LysM domain containing 3 [Source:HGNC Symbol;Acc:HGNC:26969]
ENSG00000141314	3.63478	1.65678	0.0249131	RHBDL3	rhomboid like 3 [Source:HGNC Symbol;Acc:HGNC:16502]
ENSG00000122970	57.1098	0.680995	0.0249703	IFT81	intraflagellar transport 81 [Source:HGNC Symbol;Acc:HGNC:14313]
ENSG00000125814	126.633	0.429798	0.0250716	NAPB	NSF attachment protein beta [Source:HGNC Symbol;Acc:HGNC:15751]
ENSG00000134545	14.0547	0.873037	0.0250723	KLRC1	killer cell lectin like receptor C1 [Source:HGNC Symbol;Acc:HGNC:6374]
ENSG00000104381	354.612	0.34289	0.0251198	GDAP1	ganglioside induced differentiation associated protein 1 [Source:HGNC Symbol;Acc:HGNC:15968]
ENSG00000053108	52.5887	0.536742	0.0253042	FSTL4	follistatin like 4 [Source:HGNC Symbol;Acc:HGNC:21389]
ENSG00000007171	0.771129	3.04836	0.0253254	NOS2	nitric oxide synthase 2 [Source:HGNC Symbol;Acc:HGNC:7873]
ENSG00000112530	3.22205	2.09655	0.0253911	PACRG	parkin coregulated [Source:HGNC Symbol;Acc:HGNC:19152]
ENSG00000248919	4.9211	2.55738	0.0253964	ATP5MF-PTCD1	ATP5MF-PTCD1 readthrough [Source:HGNC Symbol;Acc:HGNC:38844]
ENSG00000047936	2.3268	2.34195	0.0255058	ROS1	ROS proto-oncogene 1, receptor tyrosine kinase [Source:HGNC Symbol;Acc:HGNC:10261]
ENSG00000114013	82.7709	0.459784	0.0255888	CD86	CD86 molecule [Source:HGNC Symbol;Acc:HGNC:1705]
ENSG00000272899	2.18128	1.73124	0.0261566	ATP6V1FNB	ATP6V1F neighbor [Source:HGNC Symbol;Acc:HGNC:52392]
ENSG00000131386	7.32963	1.13688	0.0262917	GALNT15	polypeptide N-acetylgalactosaminyltransferase 15 [Source:HGNC Symbol;Acc:HGNC:21531]
ENSG00000139971	25.111	0.608047	0.0263468	ARMH4	armadillo like helical domain containing 4 [Source:HGNC Symbol;Acc:HGNC:19846]
ENSG00000184985	8.18729	1.4228	0.0264125	SORCS2	sortilin related VPS10 domain containing receptor 2 [Source:HGNC Symbol;Acc:HGNC:16698]
ENSG00000169016	40.3837	0.546581	0.0264523	E2F6	E2F transcription factor 6 [Source:HGNC Symbol;Acc:HGNC:3120]
ENSG00000159905	9.5565	0.990663	0.0264732	ZNF221	zinc finger protein 221 [Source:HGNC Symbol;Acc:HGNC:13014]
ENSG00000164305	310.799	0.313261	0.0265082	CASP3	caspase 3 [Source:HGNC Symbol;Acc:HGNC:1504]
ENSG00000171115	276.398	0.272827	0.0266002	GIMAP8	GTPase, IMAP family member 8 [Source:HGNC Symbol;Acc:HGNC:21792]
ENSG00000103064	324.598	0.460898	0.0267563	SLC7A6	solute carrier family 7 member 6 [Source:HGNC Symbol;Acc:HGNC:11064]
ENSG00000150627	10.5857	1.18793	0.027072	WDR17	WD repeat domain 17 [Source:HGNC Symbol;Acc:HGNC:16661]
ENSG00000151806	104.701	0.340061	0.0270802	GUF1	GTP binding elongation factor GUF1 [Source:HGNC Symbol;Acc:HGNC:25799]
ENSG00000124171	33.9558	0.709032	0.0271026	PARD6B	par-6 family cell polarity regulator beta [Source:HGNC Symbol;Acc:HGNC:16245]
ENSG00000182372	72.6211	0.593528	0.0271655	CLN8	CLN8 transmembrane ER and ERGIC protein [Source:HGNC Symbol;Acc:HGNC:2079]
ENSG00000112293	21.0495	1.16791	0.0274082	GPLD1	glycosylphosphatidylinositol specific phospholipase D1 [Source:HGNC Symbol;Acc:HGNC:4459]
ENSG00000172986	3.27733	1.88398	0.0274221	GXYLT2	glucoside xylosyltransferase 2 [Source:HGNC Symbol;Acc:HGNC:33383]
ENSG00000136643	148.426	0.352876	0.0274486	RPS6KC1	ribosomal protein S6 kinase C1 [Source:HGNC Symbol;Acc:HGNC:10439]
ENSG00000091732	59.189	0.511004	0.0274633	ZC3HC1	zinc finger C3HC-type containing 1 [Source:HGNC Symbol;Acc:HGNC:29913]
ENSG00000278662	1.29875	3.4999	0.0277218	GOLGA6L10	golgin A6 family like 10 [Source:HGNC Symbol;Acc:HGNC:37228]
ENSG00000185499	69.4072	1.14475	0.0278222	MUC1	mucin 1, cell surface associated [Source:HGNC Symbol;Acc:HGNC:7508]
ENSG00000133138	577.117	0.270519	0.027905	TBC1D8B	TBC1 domain family member 8B [Source:HGNC Symbol;Acc:HGNC:24715]
ENSG00000169252	59.9022	0.481851	0.0279251	ADRB2	adrenoceptor beta 2 [Source:HGNC Symbol;Acc:HGNC:286]
ENSG00000156170	63.7115	0.555572	0.0282265	NDUFAF6	NADH:ubiquinone oxidoreductase complex assembly factor 6 [Source:HGNC Symbol;Acc:HGNC:28625]
ENSG00000158092	148.087	0.418568	0.0282718	NCK1	NCK adaptor protein 1 [Source:HGNC Symbol;Acc:HGNC:7664]
ENSG00000149591	59.3399	0.657678	0.0286014	TAGLN	transgelin [Source:HGNC Symbol;Acc:HGNC:11553]
ENSG00000151575	267.805	0.904485	0.0287855	TEX9	testis expressed 9 [Source:HGNC Symbol;Acc:HGNC:29585]
ENSG00000148143	52.1615	0.881667	0.0291992	ZNF462	zinc finger protein 462 [Source:HGNC Symbol;Acc:HGNC:21684]
ENSG00000166226	393.603	0.296581	0.0294363	CCT2	chaperonin containing TCP1 subunit 2 [Source:HGNC Symbol;Acc:HGNC:1615]
ENSG00000205754	1.24443	3.30508	0.0294833	SLCO1B7	solute carrier organic anion transporter family member 1B7 (putative) [Source:HGNC Symbol;Acc:HGNC:32934]
ENSG00000163933	69.2976	0.500494	0.0294969	RFT1	RFT1 homolog [Source:HGNC Symbol;Acc:HGNC:30220]
ENSG00000163827	5.20639	1.67766	0.0296793	LRRC2	leucine rich repeat containing 2 [Source:HGNC Symbol;Acc:HGNC:14676]
ENSG00000155903	422.542	0.254519	0.0297215	RASA2	RAS p21 protein activator 2 [Source:HGNC Symbol;Acc:HGNC:9872]
ENSG00000101266	507.68	0.299871	0.029739	CSNK2A1	casein kinase 2 alpha 1 [Source:HGNC Symbol;Acc:HGNC:2457]
ENSG00000116815	94.604	0.387258	0.0298733	CD58	CD58 molecule [Source:HGNC Symbol;Acc:HGNC:1688]
ENSG00000273274	44.2156	0.530974	0.0298983	ZBTB8B	zinc finger and BTB domain containing 8B [Source:HGNC Symbol;Acc:HGNC:37057]
ENSG00000155761	1.60771	3.50116	0.0299673	SPAG17	sperm associated antigen 17 [Source:HGNC Symbol;Acc:HGNC:26620]
ENSG00000169683	17.8236	0.804053	0.0300492	LRRC45	leucine rich repeat containing 45 [Source:HGNC Symbol;Acc:HGNC:28302]
ENSG00000183091	32.2035	1.13369	0.0301055	NEB	nebulin [Source:HGNC Symbol;Acc:HGNC:7720]
ENSG00000139973	4.65847	2.0026	0.0301616	SYT16	synaptotagmin 16 [Source:HGNC Symbol;Acc:HGNC:23142]
ENSG00000136273	94.0394	0.468577	0.03018	HUS1	HUS1 checkpoint clamp component [Source:HGNC Symbol;Acc:HGNC:5309]
ENSG00000169760	43.701	0.984478	0.0305128	NLGN1	neuroligin 1 [Source:HGNC Symbol;Acc:HGNC:14291]
ENSG00000113966	14.7823	1.07914	0.0306389	ARL6	ADP ribosylation factor like GTPase 6 [Source:HGNC Symbol;Acc:HGNC:13210]
ENSG00000172175	315.936	0.284503	0.0306485	MALT1	MALT1 paracaspase [Source:HGNC Symbol;Acc:HGNC:6819]
ENSG00000214827	4.60514	1.78265	0.0309119	MTCP1	mature T cell proliferation 1 [Source:HGNC Symbol;Acc:HGNC:7423]
ENSG00000100038	64.73	0.479628	0.0311243	TOP3B	DNA topoisomerase III beta [Source:HGNC Symbol;Acc:HGNC:11993]
ENSG00000101966	422.968	0.562806	0.0311698	XIAP	X-linked inhibitor of apoptosis [Source:HGNC Symbol;Acc:HGNC:592]
ENSG00000050426	137.982	0.297647	0.0312074	LETMD1	LETM1 domain containing 1 [Source:HGNC Symbol;Acc:HGNC:24241]
ENSG00000178425	132.166	0.608834	0.0312392	NT5DC1	5'-nucleotidase domain containing 1 [Source:HGNC Symbol;Acc:HGNC:21556]
ENSG00000137947	291.189	0.842358	0.0313334	GTF2B	general transcription factor IIB [Source:HGNC Symbol;Acc:HGNC:4648]
ENSG00000135638	33.9219	0.879089	0.0316197	EMX1	empty spiracles homeobox 1 [Source:HGNC Symbol;Acc:HGNC:3340]
ENSG00000162927	49.1054	0.561169	0.0316671	PUS10	pseudouridine synthase 10 [Source:HGNC Symbol;Acc:HGNC:26505]
ENSG00000104299	72.4893	0.449472	0.0320215	INTS9	integrator complex subunit 9 [Source:HGNC Symbol;Acc:HGNC:25592]
ENSG00000072864	221.424	0.685996	0.0321052	NDE1	nudE neurodevelopment protein 1 [Source:HGNC Symbol;Acc:HGNC:17619]
ENSG00000153147	817.344	0.322834	0.0321252	SMARCA5	SWI/SNF related, matrix associated, actin dependent regulator of chromatin, subfamily a, member 5 [Source:HGNC Symbol;Acc:HGNC:11101]
ENSG00000153531	10.9593	1.32477	0.0323066	ADPRHL1	ADP-ribosylhydrolase like 1 [Source:HGNC Symbol;Acc:HGNC:21303]
ENSG00000168522	220.989	0.281214	0.0323727	FNTA	farnesyltransferase, CAAX box, alpha [Source:HGNC Symbol;Acc:HGNC:3782]
ENSG00000186297	4.10046	1.96806	0.0327363	GABRA5	gamma-aminobutyric acid type A receptor subunit alpha5 [Source:HGNC Symbol;Acc:HGNC:4079]
ENSG00000213079	742.529	0.485263	0.0327843	SCAF8	SR-related CTD associated factor 8 [Source:HGNC Symbol;Acc:HGNC:20959]
ENSG00000172172	40.5801	0.604322	0.0328173	MRPL13	mitochondrial ribosomal protein L13 [Source:HGNC Symbol;Acc:HGNC:14278]
ENSG00000173145	80.2022	0.45426	0.0329085	NOC3L	NOC3 like DNA replication regulator [Source:HGNC Symbol;Acc:HGNC:24034]
ENSG00000163686	20.5737	0.572881	0.0340667	ABHD6	abhydrolase domain containing 6, acylglycerol lipase [Source:HGNC Symbol;Acc:HGNC:21398]
ENSG00000256087	40.1442	0.676269	0.0341907	ZNF432	zinc finger protein 432 [Source:HGNC Symbol;Acc:HGNC:20810]
ENSG00000103121	126.414	0.747231	0.0343249	CMC2	C-X9-C motif containing 2 [Source:HGNC Symbol;Acc:HGNC:24447]
ENSG00000105171	64.8693	0.41114	0.0344324	POP4	POP4 homolog, ribonuclease P/MRP subunit [Source:HGNC Symbol;Acc:HGNC:30081]
ENSG00000150477	884.678	0.214226	0.0345829	KIAA1328	KIAA1328 [Source:HGNC Symbol;Acc:HGNC:29248]
ENSG00000166823	1.63167	3.63963	0.0347354	MESP1	mesoderm posterior bHLH transcription factor 1 [Source:HGNC Symbol;Acc:HGNC:29658]
ENSG00000137441	98.0658	0.395888	0.0350434	FGFBP2	fibroblast growth factor binding protein 2 [Source:HGNC Symbol;Acc:HGNC:29451]
ENSG00000136868	130.406	0.316782	0.0352632	SLC31A1	solute carrier family 31 member 1 [Source:HGNC Symbol;Acc:HGNC:11016]
ENSG00000196227	185.029	0.475624	0.0353449	FAM217B	family with sequence similarity 217 member B [Source:HGNC Symbol;Acc:HGNC:16170]
ENSG00000197497	77.6636	0.494687	0.0355139	ZNF665	zinc finger protein 665 [Source:HGNC Symbol;Acc:HGNC:25885]
ENSG00000169018	301.379	0.280951	0.0355455	FEM1B	fem-1 homolog B [Source:HGNC Symbol;Acc:HGNC:3649]
ENSG00000274588	11.3804	1.02491	0.0357153	DGKK	diacylglycerol kinase kappa [Source:HGNC Symbol;Acc:HGNC:32395]
ENSG00000105793	129.373	0.618284	0.0358351	GTPBP10	GTP binding protein 10 [Source:HGNC Symbol;Acc:HGNC:25106]
ENSG00000263155	357.805	1.01943	0.035859	MYZAP	myocardial zonula adherens protein [Source:HGNC Symbol;Acc:HGNC:43444]
ENSG00000119912	290.815	0.449074	0.0358994	IDE	insulin degrading enzyme [Source:HGNC Symbol;Acc:HGNC:5381]
ENSG00000151348	187.876	0.377093	0.0360295	EXT2	exostosin glycosyltransferase 2 [Source:HGNC Symbol;Acc:HGNC:3513]
ENSG00000175595	125.337	0.547069	0.0361822	ERCC4	ERCC excision repair 4, endonuclease catalytic subunit [Source:HGNC Symbol;Acc:HGNC:3436]
ENSG00000013374	237.152	0.248524	0.0364445	NUB1	negative regulator of ubiquitin like proteins 1 [Source:HGNC Symbol;Acc:HGNC:17623]
ENSG00000162062	6.36013	1.29716	0.0367124	TEDC2	tubulin epsilon and delta complex 2 [Source:HGNC Symbol;Acc:HGNC:25849]
ENSG00000232653	49.1514	0.686853	0.0367191	GOLGA8N	golgin A8 family member N [Source:HGNC Symbol;Acc:HGNC:44405]
ENSG00000090054	177.238	0.319008	0.036802	SPTLC1	serine palmitoyltransferase long chain base subunit 1 [Source:HGNC Symbol;Acc:HGNC:11277]
ENSG00000137770	372.794	0.277373	0.0369397	CTDSPL2	CTD small phosphatase like 2 [Source:HGNC Symbol;Acc:HGNC:26936]
ENSG00000124343	1.43161	2.45379	0.0369479	XG	Xg glycoprotein (Xg blood group) [Source:HGNC Symbol;Acc:HGNC:12806]
ENSG00000179912	521.475	0.331447	0.0369509	R3HDM2	R3H domain containing 2 [Source:HGNC Symbol;Acc:HGNC:29167]
ENSG00000176024	16.0049	1.03224	0.0370296	ZNF613	zinc finger protein 613 [Source:HGNC Symbol;Acc:HGNC:25827]
ENSG00000138615	1.59086	2.36745	0.0372211	CILP	cartilage intermediate layer protein [Source:HGNC Symbol;Acc:HGNC:1980]
ENSG00000156976	808.743	0.199434	0.0374145	EIF4A2	eukaryotic translation initiation factor 4A2 [Source:HGNC Symbol;Acc:HGNC:3284]
ENSG00000167216	10.3542	1.03936	0.0375105	KATNAL2	katanin catalytic subunit A1 like 2 [Source:HGNC Symbol;Acc:HGNC:25387]
ENSG00000239789	29.7981	0.501461	0.0375648	MRPS17	mitochondrial ribosomal protein S17 [Source:HGNC Symbol;Acc:HGNC:14047]
ENSG00000117419	117.408	0.380875	0.0376116	ERI3	ERI1 exoribonuclease family member 3 [Source:HGNC Symbol;Acc:HGNC:17276]
ENSG00000164944	345.328	0.233864	0.0378336	VIRMA	vir like m6A methyltransferase associated [Source:HGNC Symbol;Acc:HGNC:24500]
ENSG00000186103	0.799553	2.68613	0.038099	ARGFX	arginine-fifty homeobox [Source:HGNC Symbol;Acc:HGNC:30146]
ENSG00000072041	6.20263	1.681	0.0387631	SLC6A15	solute carrier family 6 member 15 [Source:HGNC Symbol;Acc:HGNC:13621]
ENSG00000285162	2.83825	2.49687	0.0388943	CHN2	chimerin 2 [Source:NCBI gene (formerly Entrezgene);Acc:1124]
ENSG00000140694	246.014	0.333947	0.0390283	PARN	poly(A)-specific ribonuclease [Source:HGNC Symbol;Acc:HGNC:8609]
ENSG00000178691	605.478	0.233921	0.0392502	SUZ12	SUZ12 polycomb repressive complex 2 subunit [Source:HGNC Symbol;Acc:HGNC:17101]
ENSG00000183340	29.4551	0.495079	0.0392526	JRKL	JRK like [Source:HGNC Symbol;Acc:HGNC:6200]
ENSG00000160471	42.9656	1.98828	0.0394344	COX6B2	cytochrome c oxidase subunit 6B2 [Source:HGNC Symbol;Acc:HGNC:24380]
ENSG00000113387	604.812	0.268127	0.0394716	SUB1	SUB1 regulator of transcription [Source:HGNC Symbol;Acc:HGNC:19985]
ENSG00000166164	276.433	0.268935	0.0396551	BRD7	bromodomain containing 7 [Source:HGNC Symbol;Acc:HGNC:14310]
ENSG00000114354	258.711	0.26432	0.0396868	TFG	trafficking from ER to golgi regulator [Source:HGNC Symbol;Acc:HGNC:11758]
ENSG00000072062	52.9603	1.02688	0.0397489	PRKACA	protein kinase cAMP-activated catalytic subunit alpha [Source:HGNC Symbol;Acc:HGNC:9380]
ENSG00000115128	99.5299	0.292749	0.0398275	SF3B6	splicing factor 3b subunit 6 [Source:HGNC Symbol;Acc:HGNC:30096]
ENSG00000102575	62.4205	0.556522	0.0400107	ACP5	acid phosphatase 5, tartrate resistant [Source:HGNC Symbol;Acc:HGNC:124]
ENSG00000068885	134.962	0.630617	0.0400165	IFT80	intraflagellar transport 80 [Source:HGNC Symbol;Acc:HGNC:29262]
ENSG00000106105	360.466	0.222393	0.0400496	GARS1	glycyl-tRNA synthetase 1 [Source:HGNC Symbol;Acc:HGNC:4162]
ENSG00000100523	233.884	0.413181	0.040281	DDHD1	DDHD domain containing 1 [Source:HGNC Symbol;Acc:HGNC:19714]
ENSG00000127124	157.622	0.275102	0.0402826	HIVEP3	HIVEP zinc finger 3 [Source:HGNC Symbol;Acc:HGNC:13561]
ENSG00000134248	155.937	0.286182	0.0404086	LAMTOR5	late endosomal/lysosomal adaptor, MAPK and MTOR activator 5 [Source:HGNC Symbol;Acc:HGNC:17955]
ENSG00000091527	954.258	0.20741	0.0405833	CDV3	CDV3 homolog [Source:HGNC Symbol;Acc:HGNC:26928]
ENSG00000159251	4.44975	1.21078	0.0406133	ACTC1	actin alpha cardiac muscle 1 [Source:HGNC Symbol;Acc:HGNC:143]
ENSG00000103021	17.5034	0.74023	0.040625	CCDC113	coiled-coil domain containing 113 [Source:HGNC Symbol;Acc:HGNC:25002]
ENSG00000080839	482.875	0.531909	0.0406377	RBL1	RB transcriptional corepressor like 1 [Source:HGNC Symbol;Acc:HGNC:9893]
ENSG00000006704	13.6654	1.33027	0.0409477	GTF2IRD1	GTF2I repeat domain containing 1 [Source:HGNC Symbol;Acc:HGNC:4661]
ENSG00000145649	57.5657	0.371459	0.0409599	GZMA	granzyme A [Source:HGNC Symbol;Acc:HGNC:4708]
ENSG00000146282	103.398	0.369614	0.040971	RARS2	arginyl-tRNA synthetase 2, mitochondrial [Source:HGNC Symbol;Acc:HGNC:21406]
ENSG00000159322	238.634	0.354363	0.0410736	ADPGK	ADP dependent glucokinase [Source:HGNC Symbol;Acc:HGNC:25250]
ENSG00000188283	67.5948	0.629259	0.0412762	ZNF383	zinc finger protein 383 [Source:HGNC Symbol;Acc:HGNC:18609]
ENSG00000114993	11.8351	0.955197	0.0413726	RTKN	rhotekin [Source:HGNC Symbol;Acc:HGNC:10466]
ENSG00000255221	1.39578	2.77698	0.0416651	CARD17	caspase recruitment domain family member 17 [Source:HGNC Symbol;Acc:HGNC:33827]
ENSG00000156194	3.71502	1.58841	0.0416863	PPEF2	protein phosphatase with EF-hand domain 2 [Source:HGNC Symbol;Acc:HGNC:9244]
ENSG00000126467	2.10039	1.85553	0.0418829	TSKS	testis specific serine kinase substrate [Source:HGNC Symbol;Acc:HGNC:30719]
ENSG00000153707	2.46993	5.17729	0.0420406	PTPRD	protein tyrosine phosphatase receptor type D [Source:HGNC Symbol;Acc:HGNC:9668]
ENSG00000166004	262.347	0.501075	0.0422236	CEP295	centrosomal protein 295 [Source:HGNC Symbol;Acc:HGNC:29366]
ENSG00000180917	137.076	0.451612	0.0423738	CMTR2	cap methyltransferase 2 [Source:HGNC Symbol;Acc:HGNC:25635]
ENSG00000079385	68.2295	0.473421	0.0425419	CEACAM1	CEA cell adhesion molecule 1 [Source:HGNC Symbol;Acc:HGNC:1814]
ENSG00000112902	38.5265	1.68518	0.042643	SEMA5A	semaphorin 5A [Source:HGNC Symbol;Acc:HGNC:10736]
ENSG00000243649	2.34259	2.48852	0.042663	CFB	complement factor B [Source:HGNC Symbol;Acc:HGNC:1037]
ENSG00000204410	20.7761	0.638618	0.0427371	MSH5	mutS homolog 5 [Source:HGNC Symbol;Acc:HGNC:7328]
ENSG00000227191	81.9547	0.365934	0.0428307	TRGC2	T cell receptor gamma constant 2 [Source:HGNC Symbol;Acc:HGNC:12276]
ENSG00000173915	61.2449	0.478208	0.04284	ATP5MK	ATP synthase membrane subunit k [Source:HGNC Symbol;Acc:HGNC:30889]
ENSG00000135643	19.0396	0.77176	0.0428539	KCNMB4	potassium calcium-activated channel subfamily M regulatory beta subunit 4 [Source:HGNC Symbol;Acc:HGNC:6289]
ENSG00000156113	13.1121	0.820738	0.0431209	KCNMA1	potassium calcium-activated channel subfamily M alpha 1 [Source:HGNC Symbol;Acc:HGNC:6284]
ENSG00000117226	69.8833	0.546258	0.0434622	GBP3	guanylate binding protein 3 [Source:HGNC Symbol;Acc:HGNC:4184]
ENSG00000122873	32.5432	0.448334	0.0436191	CISD1	CDGSH iron sulfur domain 1 [Source:HGNC Symbol;Acc:HGNC:30880]
ENSG00000197168	11.8174	0.814531	0.0437625	NEK5	NIMA related kinase 5 [Source:HGNC Symbol;Acc:HGNC:7748]
ENSG00000173706	144.249	0.371195	0.0437815	HEG1	heart development protein with EGF like domains 1 [Source:HGNC Symbol;Acc:HGNC:29227]
ENSG00000101639	561.188	0.438449	0.0438721	CEP192	centrosomal protein 192 [Source:HGNC Symbol;Acc:HGNC:25515]
ENSG00000166682	1.33758	3.21995	0.0440858	TMPRSS5	transmembrane serine protease 5 [Source:HGNC Symbol;Acc:HGNC:14908]
ENSG00000013563	122.488	0.624158	0.0441267	DNASE1L1	deoxyribonuclease 1 like 1 [Source:HGNC Symbol;Acc:HGNC:2957]
ENSG00000136828	38.2528	0.639698	0.0441756	RALGPS1	Ral GEF with PH domain and SH3 binding motif 1 [Source:HGNC Symbol;Acc:HGNC:16851]
ENSG00000130818	195.604	0.427787	0.0442962	ZNF426	zinc finger protein 426 [Source:HGNC Symbol;Acc:HGNC:20725]
ENSG00000278677	162.153	0.239437	0.0442981	H2AC17	H2A clustered histone 17 [Source:HGNC Symbol;Acc:HGNC:4735]
ENSG00000189266	660.514	0.254171	0.0443871	PNRC2	proline rich nuclear receptor coactivator 2 [Source:HGNC Symbol;Acc:HGNC:23158]
ENSG00000123096	15.5897	0.930813	0.0444143	SSPN	sarcospan [Source:HGNC Symbol;Acc:HGNC:11322]
ENSG00000129595	35.8796	0.925943	0.0444941	EPB41L4A	erythrocyte membrane protein band 4.1 like 4A [Source:HGNC Symbol;Acc:HGNC:13278]
ENSG00000198947	123.012	0.568236	0.0446076	DMD	dystrophin [Source:HGNC Symbol;Acc:HGNC:2928]
ENSG00000164010	96.8536	0.424504	0.0446765	ERMAP	erythroblast membrane associated protein (Scianna blood group) [Source:HGNC Symbol;Acc:HGNC:15743]
ENSG00000143801	597.845	0.199722	0.0447096	PSEN2	presenilin 2 [Source:HGNC Symbol;Acc:HGNC:9509]
ENSG00000128731	343.226	0.536272	0.0447298	HERC2	HECT and RLD domain containing E3 ubiquitin protein ligase 2 [Source:HGNC Symbol;Acc:HGNC:4868]
ENSG00000074935	43.1278	0.624248	0.044828	TUBE1	tubulin epsilon 1 [Source:HGNC Symbol;Acc:HGNC:20775]
ENSG00000165935	1.18756	3.86181	0.0448862	SMCO2	single-pass membrane protein with coiled-coil domains 2 [Source:HGNC Symbol;Acc:HGNC:34448]
ENSG00000151338	552.744	0.24844	0.0451253	MIPOL1	mirror-image polydactyly 1 [Source:HGNC Symbol;Acc:HGNC:21460]
ENSG00000129474	21.8098	0.994502	0.0451485	AJUBA	ajuba LIM protein [Source:HGNC Symbol;Acc:HGNC:20250]
ENSG00000161981	28.5749	0.604805	0.0452031	SNRNP25	small nuclear ribonucleoprotein U11/U12 subunit 25 [Source:HGNC Symbol;Acc:HGNC:14161]
ENSG00000158406	967.676	0.505311	0.0452533	H4C8	H4 clustered histone 8 [Source:HGNC Symbol;Acc:HGNC:4788]
ENSG00000133872	1165.74	0.177528	0.045557	SARAF	store-operated calcium entry associated regulatory factor [Source:HGNC Symbol;Acc:HGNC:28789]
ENSG00000136929	2749.78	0.69024	0.0457854	HEMGN	hemogen [Source:HGNC Symbol;Acc:HGNC:17509]
ENSG00000151715	12.8551	0.990874	0.045951	TMEM45B	transmembrane protein 45B [Source:HGNC Symbol;Acc:HGNC:25194]
ENSG00000122824	2.84392	1.24146	0.045974	NUDT10	nudix hydrolase 10 [Source:HGNC Symbol;Acc:HGNC:17621]
ENSG00000116874	29.7932	0.651528	0.0461884	WARS2	tryptophanyl tRNA synthetase 2, mitochondrial [Source:HGNC Symbol;Acc:HGNC:12730]
ENSG00000165322	144.469	0.423702	0.0463707	ARHGAP12	Rho GTPase activating protein 12 [Source:HGNC Symbol;Acc:HGNC:16348]
ENSG00000125454	25.1839	0.531545	0.0464442	SLC25A19	solute carrier family 25 member 19 [Source:HGNC Symbol;Acc:HGNC:14409]
ENSG00000007923	94.6028	0.458648	0.0466096	DNAJC11	DnaJ heat shock protein family (Hsp40) member C11 [Source:HGNC Symbol;Acc:HGNC:25570]
ENSG00000103544	274.17	0.354506	0.0467326	VPS35L	VPS35 endosomal protein sorting factor like [Source:HGNC Symbol;Acc:HGNC:24641]
ENSG00000231192	1.32795	1.94526	0.046909	OR5H1	olfactory receptor family 5 subfamily H member 1 [Source:HGNC Symbol;Acc:HGNC:8346]
ENSG00000172339	26.2505	0.955437	0.0469428	ALG14	ALG14 UDP-N-acetylglucosaminyltransferase subunit [Source:HGNC Symbol;Acc:HGNC:28287]
ENSG00000086102	395.908	0.463796	0.0471251	NFX1	nuclear transcription factor, X-box binding 1 [Source:HGNC Symbol;Acc:HGNC:7803]
ENSG00000104824	139.731	0.536556	0.0472687	HNRNPL	heterogeneous nuclear ribonucleoprotein L [Source:HGNC Symbol;Acc:HGNC:5045]
ENSG00000114742	232.542	0.391058	0.0474151	WDR48	WD repeat domain 48 [Source:HGNC Symbol;Acc:HGNC:30914]
ENSG00000166377	488.26	0.340038	0.0474438	ATP9B	ATPase phospholipid transporting 9B (putative) [Source:HGNC Symbol;Acc:HGNC:13541]
ENSG00000240038	34.814	0.663435	0.0474697	AMY2B	amylase alpha 2B [Source:HGNC Symbol;Acc:HGNC:478]
ENSG00000095002	140.062	0.334026	0.0475811	MSH2	mutS homolog 2 [Source:HGNC Symbol;Acc:HGNC:7325]
ENSG00000213085	6.06278	1.07365	0.0477497	CFAP45	cilia and flagella associated protein 45 [Source:HGNC Symbol;Acc:HGNC:17229]
ENSG00000132274	654.752	0.200479	0.0480268	TRIM22	tripartite motif containing 22 [Source:HGNC Symbol;Acc:HGNC:16379]
ENSG00000198128	1.50912	1.99986	0.0483358	OR2L3	olfactory receptor family 2 subfamily L member 3 [Source:HGNC Symbol;Acc:HGNC:15009]
ENSG00000107581	806.253	0.143348	0.0484134	EIF3A	eukaryotic translation initiation factor 3 subunit A [Source:HGNC Symbol;Acc:HGNC:3271]
ENSG00000158691	54.7316	0.42982	0.0484393	ZSCAN12	zinc finger and SCAN domain containing 12 [Source:HGNC Symbol;Acc:HGNC:13172]
ENSG00000137757	12.7053	0.67117	0.0486058	CASP5	caspase 5 [Source:HGNC Symbol;Acc:HGNC:1506]
ENSG00000198718	264.896	0.621085	0.0487643	TOGARAM1	TOG array regulator of axonemal microtubules 1 [Source:HGNC Symbol;Acc:HGNC:19959]
ENSG00000154258	20.6153	0.801435	0.0488618	ABCA9	ATP binding cassette subfamily A member 9 [Source:HGNC Symbol;Acc:HGNC:39]
ENSG00000154723	103.132	0.380615	0.0489509	ATP5PF	ATP synthase peripheral stalk subunit F6 [Source:HGNC Symbol;Acc:HGNC:847]
ENSG00000254521	3.95105	1.30934	0.0489903	SIGLEC12	sialic acid binding Ig like lectin 12 [Source:HGNC Symbol;Acc:HGNC:15482]
ENSG00000187866	137.56	0.246055	0.049025	PABIR1	PP2A Aalpha (PPP2R1A) and B55A (PPP2R2A) interacting phosphatase regulator 1 [Source:HGNC Symbol;Acc:HGNC:23490]
ENSG00000137210	115.082	0.236361	0.0490418	TMEM14B	transmembrane protein 14B [Source:HGNC Symbol;Acc:HGNC:21384]
ENSG00000198252	350.585	0.23516	0.0491118	STYX	serine/threonine/tyrosine interacting protein [Source:HGNC Symbol;Acc:HGNC:11447]
ENSG00000092020	162.797	0.333139	0.049113	PPP2R3C	protein phosphatase 2 regulatory subunit B''gamma [Source:HGNC Symbol;Acc:HGNC:17485]
ENSG00000172324	7.05668	0.906289	0.0491423	OR5A2	olfactory receptor family 5 subfamily A member 2 [Source:HGNC Symbol;Acc:HGNC:15249]
ENSG00000101882	129.231	0.372544	0.0491474	NKAP	NFKB activating protein [Source:HGNC Symbol;Acc:HGNC:29873]
ENSG00000110344	416.336	0.228353	0.0492055	UBE4A	ubiquitination factor E4A [Source:HGNC Symbol;Acc:HGNC:12499]
ENSG00000057252	340.079	0.391453	0.0494996	SOAT1	sterol O-acyltransferase 1 [Source:HGNC Symbol;Acc:HGNC:11177]
ENSG00000186472	21.9321	1.1434	0.0497685	PCLO	piccolo presynaptic cytomatrix protein [Source:HGNC Symbol;Acc:HGNC:13406]
ENSG00000120156	6.01485	0.949066	0.0499144	TEK	TEK receptor tyrosine kinase [Source:HGNC Symbol;Acc:HGNC:11724]
ENSG00000108055	332.82	0.269071	0.0499297	SMC3	structural maintenance of chromosomes 3 [Source:HGNC Symbol;Acc:HGNC:2468]

## Sheet: T3
List1_Supernat2021		List2_DETs_ADvsOld		Common_elements_Lists1_2			platelet DETs - AD versus Old (sorted by p-value)
Ensembl_gene_ID		Ensembl_gene_ID		Ensembl_gene_ID	Gene_name		Gene.name	Mean_expression	log2_Fold_Change	p_value	Ensembl_gene_ID
ENSG00000166710		ENSG00000234127		ENSG00000077984	CST7		CST7	493.587	-3.02823	1.49014e-05	ENSG00000077984
ENSG00000163736		ENSG00000170075		ENSG00000107290	SETX		SETX	1503.84	0.279664	0.000758655	ENSG00000107290
ENSG00000205542		ENSG00000077984		ENSG00000133226	SRRM1		SRRM1	823.688	0.257829	0.000850403	ENSG00000133226
ENSG00000075624		ENSG00000182752		ENSG00000115355	CCDC88A		CCDC88A	442.649	0.413868	0.00173258	ENSG00000115355
ENSG00000087086		ENSG00000140323		ENSG00000072849	DERL2		DERL2	111.851	0.473122	0.00218209	ENSG00000072849
ENSG00000120885		ENSG00000170448		ENSG00000183696	UPP1		UPP1	69.7245	0.544247	0.00232337	ENSG00000183696
ENSG00000163737		ENSG00000174796		ENSG00000108592	FTSJ3		FTSJ3	103.69	-0.822772	0.0030798	ENSG00000108592
ENSG00000124491		ENSG00000118961		ENSG00000122515	ZMIZ2		ZMIZ2	468.391	-0.417404	0.00321532	ENSG00000122515
ENSG00000087460		ENSG00000138061		ENSG00000115457	IGFBP2		IGFBP2	85.953	1.47723	0.00338815	ENSG00000115457
ENSG00000113140		ENSG00000166165		ENSG00000068878	PSME4		PSME4	735.03	0.307216	0.0035655	ENSG00000068878
ENSG00000187514		ENSG00000136750		ENSG00000023318	ERP44		ERP44	207.021	0.264625	0.00547992	ENSG00000023318
ENSG00000158710		ENSG00000165507		ENSG00000146425	DYNLT1		DYNLT1	147.986	0.380706	0.00575302	ENSG00000146425
ENSG00000104904		ENSG00000154096		ENSG00000119707	RBM25		RBM25	495.081	0.307282	0.00662925	ENSG00000119707
ENSG00000228474		ENSG00000163516		ENSG00000132963	POMP		POMP	150.908	0.441134	0.0075127	ENSG00000132963
ENSG00000204592		ENSG00000111241		ENSG00000135341	MAP3K7		MAP3K7	187.762	0.27202	0.00784577	ENSG00000135341
ENSG00000176783		ENSG00000117791		ENSG00000135655	USP15		USP15	1253.18	0.294934	0.0079771	ENSG00000135655
ENSG00000122643		ENSG00000011347		ENSG00000175467	SART1		SART1	98.1027	-0.657438	0.00806887	ENSG00000175467
ENSG00000187109		ENSG00000175087		ENSG00000144744	UBA3		UBA3	224.173	0.350144	0.0086069	ENSG00000144744
ENSG00000005961		ENSG00000156345		ENSG00000007168	PAFAH1B1		PAFAH1B1	749.378	0.289776	0.00880479	ENSG00000007168
ENSG00000005249		ENSG00000034533		ENSG00000150403	TMCO3		TMCO3	130.208	0.526643	0.00927629	ENSG00000150403
ENSG00000161570		ENSG00000156273		ENSG00000108671	PSMD11		PSMD11	269.297	0.422695	0.00935888	ENSG00000108671
ENSG00000136156		ENSG00000173588		ENSG00000204264	PSMB8		PSMB8	56.8283	1.18327	0.00962407	ENSG00000204264
ENSG00000137076		ENSG00000139209		ENSG00000155506	LARP1		LARP1	1087.41	-0.359405	0.00979256	ENSG00000155506
ENSG00000142669		ENSG00000077522		ENSG00000089737	DDX24		DDX24	17.7802	1.1751	0.0100924	ENSG00000089737
ENSG00000150681		ENSG00000107290		ENSG00000143669	LYST		LYST	2086.91	0.299852	0.0109061	ENSG00000143669
ENSG00000064601		ENSG00000109819		ENSG00000092148	HECTD1		HECTD1	708.317	0.379026	0.0113413	ENSG00000092148
ENSG00000156265		ENSG00000133226		ENSG00000112367	FIG4		FIG4	239.505	0.2819	0.0119449	ENSG00000112367
ENSG00000104267		ENSG00000130699		ENSG00000112685	EXOC2		EXOC2	201.553	0.294069	0.0130234	ENSG00000112685
ENSG00000092841		ENSG00000117620		ENSG00000070367	EXOC5		EXOC5	513.834	0.563375	0.0130364	ENSG00000070367
ENSG00000196924		ENSG00000068615		ENSG00000134744	ZCCHC11		TUT4	531.289	0.286299	0.0130763	ENSG00000134744
ENSG00000173812		ENSG00000101076		ENSG00000075884	ARHGAP15		ARHGAP15	397.63	0.342021	0.0131924	ENSG00000075884
ENSG00000169756		ENSG00000196678		ENSG00000183621	ZNF438		ZNF438	103.411	0.65206	0.013203	ENSG00000183621
ENSG00000068796		ENSG00000197124		ENSG00000185507	IRF7		IRF7	11.9388	-1.77461	0.0133913	ENSG00000185507
ENSG00000148908		ENSG00000007174		ENSG00000129003	VPS13C		VPS13C	1823.84	0.241816	0.0134375	ENSG00000129003
ENSG00000035403		ENSG00000119673		ENSG00000197170	PSMD12		PSMD12	155.584	0.412983	0.0136602	ENSG00000197170
ENSG00000130066		ENSG00000181982		ENSG00000198467	TPM2		TPM2	47.201	1.14569	0.0141938	ENSG00000198467
ENSG00000156508		ENSG00000160321		ENSG00000120708	TGFBI		TGFBI	411.289	0.318711	0.0151294	ENSG00000120708
ENSG00000130429		ENSG00000153165		ENSG00000198830	HMGN2		HMGN2	1467.68	0.222227	0.0152042	ENSG00000198830
ENSG00000108960		ENSG00000078295		ENSG00000136758	YME1L1		YME1L1	735.538	0.326513	0.0159492	ENSG00000136758
ENSG00000072110		ENSG00000158042		ENSG00000130520	LSM4		LSM4	108.943	-0.43756	0.0163673	ENSG00000130520
ENSG00000160014		ENSG00000198342		ENSG00000115677	HDLBP		HDLBP	861.391	0.28053	0.0170188	ENSG00000115677
ENSG00000149781		ENSG00000115355		ENSG00000144649	FAM198A		GASK1A	4.65101	1.53683	0.017216	ENSG00000144649
ENSG00000148484		ENSG00000138111		ENSG00000147649	MTDH		MTDH	602.065	0.442013	0.017741	ENSG00000147649
ENSG00000149925		ENSG00000109519		ENSG00000180596	HIST1H2BC		H2BC4	2857.67	0.482533	0.0181846	ENSG00000180596
ENSG00000127920		ENSG00000197892		ENSG00000185359	HGS		HGS	253.754	-0.429832	0.0185509	ENSG00000185359
ENSG00000111640		ENSG00000169282		ENSG00000148484	RSU1		RSU1	8802.01	-0.874821	0.0188483	ENSG00000148484
ENSG00000122545		ENSG00000144357		ENSG00000133275	CSNK1G2		CSNK1G2	418.381	-0.415606	0.019221	ENSG00000133275
ENSG00000118855		ENSG00000242265		ENSG00000085117	CD82		CD82	371.917	-0.622439	0.0195069	ENSG00000085117
ENSG00000111348		ENSG00000171219		ENSG00000106086	PLEKHA8		PLEKHA8	78.838	0.446989	0.0195194	ENSG00000106086
ENSG00000067225		ENSG00000134247		ENSG00000204257	HLA-DMA		HLA-DMA	11.628	-2.15456	0.0201575	ENSG00000204257
ENSG00000198668		ENSG00000072849		ENSG00000075413	MARK3		MARK3	586.607	0.304631	0.0209862	ENSG00000075413
ENSG00000110321		ENSG00000124006		ENSG00000198604	BAZ1A		BAZ1A	707.76	0.341809	0.0220574	ENSG00000198604
ENSG00000164924		ENSG00000185761		ENSG00000168438	CDC40		CDC40	171.147	0.420663	0.0220685	ENSG00000168438
ENSG00000002586		ENSG00000125089		ENSG00000174844	DNAH12		DNAH12	33.5853	1.05862	0.0222544	ENSG00000174844
ENSG00000150093		ENSG00000183696		ENSG00000081181	ARG2		ARG2	118.456	0.617648	0.0229703	ENSG00000081181
ENSG00000100345		ENSG00000139679		ENSG00000092621	PHGDH		PHGDH	54.5905	-0.521093	0.0232747	ENSG00000092621
ENSG00000167460		ENSG00000085871		ENSG00000005007	UPF1		UPF1	509.169	-0.433935	0.0250851	ENSG00000005007
ENSG00000168461		ENSG00000165633		ENSG00000053108	FSTL4		FSTL4	52.5887	0.536742	0.0253042	ENSG00000053108
ENSG00000234745		ENSG00000141655		ENSG00000070413	DGCR2		DGCR2	467.575	-0.288383	0.02592	ENSG00000070413
ENSG00000101162		ENSG00000269226		ENSG00000136045	PWP1		PWP1	91.5125	-0.39526	0.0264414	ENSG00000136045
ENSG00000086232		ENSG00000153993		ENSG00000164305	CASP3		CASP3	310.799	0.313261	0.0265082	ENSG00000164305
ENSG00000100351		ENSG00000108592		ENSG00000151575	TEX9		TEX9	267.805	0.904485	0.0287855	ENSG00000151575
ENSG00000107438		ENSG00000255274		ENSG00000130748	TMEM160		TMEM160	12.1062	-0.90752	0.0288427	ENSG00000130748
ENSG00000130830		ENSG00000122515		ENSG00000166226	CCT2		CCT2	393.603	0.296581	0.0294363	ENSG00000166226
ENSG00000070190		ENSG00000226124		ENSG00000155903	RASA2		RASA2	422.542	0.254519	0.0297215	ENSG00000155903
ENSG00000110934		ENSG00000198945		ENSG00000118046	STK11		STK11	174.013	-0.338618	0.0304358	ENSG00000118046
ENSG00000070756		ENSG00000115457		ENSG00000172175	MALT1		MALT1	315.936	0.284503	0.0306485	ENSG00000172175
ENSG00000189403		ENSG00000205592		ENSG00000178425	NT5DC1		NT5DC1	132.166	0.608834	0.0312392	ENSG00000178425
ENSG00000101608		ENSG00000170265		ENSG00000137947	GTF2B		GTF2B	291.189	0.842358	0.0313334	ENSG00000137947
ENSG00000159346		ENSG00000082213		ENSG00000153147	SMARCA5		SMARCA5	817.344	0.322834	0.0321252	ENSG00000153147
ENSG00000100316		ENSG00000148795		ENSG00000103121	CMC2		CMC2	126.414	0.747231	0.0343249	ENSG00000103121
ENSG00000050393		ENSG00000116205		ENSG00000197070	ARRDC1		ARRDC1	132.535	-0.352901	0.0359248	ENSG00000197070
ENSG00000105887		ENSG00000068878		ENSG00000107521	HPS1		HPS1	405.994	-0.237171	0.0361687	ENSG00000107521
ENSG00000095303		ENSG00000048162		ENSG00000013374	NUB1		NUB1	237.152	0.248524	0.0364445	ENSG00000013374
ENSG00000180573		ENSG00000147592		ENSG00000064687	ABCA7		ABCA7	408.685	-0.442282	0.0369069	ENSG00000064687
ENSG00000125037		ENSG00000147647		ENSG00000156976	EIF4A2		EIF4A2	808.743	0.199434	0.0374145	ENSG00000156976
ENSG00000122026		ENSG00000152578		ENSG00000140694	PARN		PARN	246.014	0.333947	0.0390283	ENSG00000140694
ENSG00000138293		ENSG00000116117		ENSG00000187051	RPS19BP1		RPS19BP1	70.5871	-0.322938	0.0390842	ENSG00000187051
ENSG00000177954		ENSG00000167670		ENSG00000178691	SUZ12		SUZ12	605.478	0.233921	0.0392502	ENSG00000178691
ENSG00000158457		ENSG00000156140		ENSG00000113387	SUB1		SUB1	604.812	0.268127	0.0394716	ENSG00000113387
ENSG00000197746		ENSG00000139116		ENSG00000166164	BRD7		BRD7	276.433	0.268935	0.0396551	ENSG00000166164
ENSG00000071127		ENSG00000269404		ENSG00000114354	TFG		TFG	258.711	0.26432	0.0396868	ENSG00000114354
ENSG00000167468		ENSG00000137504		ENSG00000106105	GARS		GARS1	360.466	0.222393	0.0400496	ENSG00000106105
ENSG00000183726		ENSG00000205138		ENSG00000134248	LAMTOR5		LAMTOR5	155.937	0.286182	0.0404086	ENSG00000134248
ENSG00000163466		ENSG00000168329		ENSG00000091527	CDV3		CDV3	954.258	0.20741	0.0405833	ENSG00000091527
ENSG00000065534		ENSG00000196542		ENSG00000145649	GZMA		GZMA	57.5657	0.371459	0.0409599	ENSG00000145649
ENSG00000152061		ENSG00000243708		ENSG00000146282	RARS2		RARS2	103.398	0.369614	0.040971	ENSG00000146282
ENSG00000131236		ENSG00000184471		ENSG00000166004	CEP295		CEP295	262.347	0.501075	0.0422236	ENSG00000166004
ENSG00000119684		ENSG00000103034		ENSG00000023892	DEF6		DEF6	211.56	-0.394061	0.0423004	ENSG00000023892
ENSG00000161911		ENSG00000181409		ENSG00000173915	ATP5MD		ATP5MK	61.2449	0.478208	0.04284	ENSG00000173915
ENSG00000142541		ENSG00000139974		ENSG00000115085	ZAP70		ZAP70	372.948	-0.345075	0.0429195	ENSG00000115085
ENSG00000129353		ENSG00000116406		ENSG00000236279	CLEC2L		CLEC2L	69.1526	-0.928786	0.0438603	ENSG00000236279
ENSG00000184702		ENSG00000157833		ENSG00000128731	HERC2		HERC2	343.226	0.536272	0.0447298	ENSG00000128731
ENSG00000184007		ENSG00000187736		ENSG00000158406	HIST1H4H		H4C8	967.676	0.505311	0.0452533	ENSG00000158406
ENSG00000131171		ENSG00000108599		ENSG00000133872	SARAF		SARAF	1165.74	0.177528	0.045557	ENSG00000133872
ENSG00000198898		ENSG00000163606		ENSG00000197451	HNRNPAB		HNRNPAB	246.091	-0.212202	0.0457596	ENSG00000197451
ENSG00000166501		ENSG00000243943		ENSG00000136929	HEMGN		HEMGN	2749.78	0.69024	0.0457854	ENSG00000136929
ENSG00000103769		ENSG00000275793		ENSG00000103544	VPS35L		VPS35L	274.17	0.354506	0.0467326	ENSG00000103544
ENSG00000067167		ENSG00000187955		ENSG00000086102	NFX1		NFX1	395.908	0.463796	0.0471251	ENSG00000086102
ENSG00000082074		ENSG00000154864		ENSG00000105323	HNRNPUL1		HNRNPUL1	1152.02	-0.214001	0.0472985	ENSG00000105323
ENSG00000104763		ENSG00000160072		ENSG00000114742	WDR48		WDR48	232.542	0.391058	0.0474151	ENSG00000114742
ENSG00000244734		ENSG00000023318		ENSG00000118705	RPN2		RPN2	727.545	-0.22635	0.0476629	ENSG00000118705
ENSG00000143549		ENSG00000112186		ENSG00000125870	SNRPB2		SNRPB2	113.342	-0.379857	0.0479213	ENSG00000125870
ENSG00000137818		ENSG00000121350		ENSG00000132274	TRIM22		TRIM22	654.752	0.200479	0.0480268	ENSG00000132274
ENSG00000233276		ENSG00000166855		ENSG00000161057	PSMC2		PSMC2	158.258	-0.346516	0.0483504	ENSG00000161057
ENSG00000088726		ENSG00000063244		ENSG00000107581	EIF3A		EIF3A	806.253	0.143348	0.0484134	ENSG00000107581
ENSG00000117592		ENSG00000080200		ENSG00000154723	ATP5PF		ATP5PF	103.132	0.380615	0.0489509	ENSG00000154723
ENSG00000184009		ENSG00000163617		ENSG00000137210	TMEM14B		TMEM14B	115.082	0.236361	0.0490418	ENSG00000137210
ENSG00000153071		ENSG00000146425		ENSG00000092020	PPP2R3C		PPP2R3C	162.797	0.333139	0.049113	ENSG00000092020
ENSG00000152601		ENSG00000150433		ENSG00000108055	SMC3		SMC3	332.82	0.269071	0.0499297	ENSG00000108055
ENSG00000111644		ENSG00000205089
ENSG00000188921		ENSG00000105290
ENSG00000102265		ENSG00000214193
ENSG00000161203		ENSG00000163050
ENSG00000162614		ENSG00000104290
ENSG00000231500		ENSG00000137040
ENSG00000177156		ENSG00000188536
ENSG00000147065		ENSG00000006283
ENSG00000005020		ENSG00000100429
ENSG00000105372		ENSG00000145020
ENSG00000127314		ENSG00000002919
ENSG00000145335		ENSG00000116497
ENSG00000137154		ENSG00000172062
ENSG00000133112		ENSG00000104671
ENSG00000198586		ENSG00000119707
ENSG00000101782		ENSG00000130348
ENSG00000149273		ENSG00000167842
ENSG00000146376		ENSG00000101004
ENSG00000148834		ENSG00000120254
ENSG00000010278		ENSG00000154222
ENSG00000138449		ENSG00000182175
ENSG00000149932		ENSG00000110628
ENSG00000140374		ENSG00000164265
ENSG00000167526		ENSG00000092969
ENSG00000147394		ENSG00000075213
ENSG00000112096		ENSG00000184508
ENSG00000108518		ENSG00000197565
ENSG00000175567		ENSG00000196814
ENSG00000074800		ENSG00000132963
ENSG00000127824		ENSG00000213973
ENSG00000116288		ENSG00000155265
ENSG00000014216		ENSG00000168481
ENSG00000100243		ENSG00000136535
ENSG00000162368		ENSG00000135341
ENSG00000092531		ENSG00000240344
ENSG00000165119		ENSG00000185347
ENSG00000074416		ENSG00000055483
ENSG00000078668		ENSG00000187531
ENSG00000049323		ENSG00000135655
ENSG00000147604		ENSG00000176731
ENSG00000082781		ENSG00000166016
ENSG00000148346		ENSG00000198203
ENSG00000145703		ENSG00000175467
ENSG00000067560		ENSG00000101911
ENSG00000108953		ENSG00000151623
ENSG00000101856		ENSG00000133794
ENSG00000088826		ENSG00000144744
ENSG00000140988		ENSG00000125484
ENSG00000113558		ENSG00000282499
ENSG00000148700		ENSG00000141449
ENSG00000137198		ENSG00000007168
ENSG00000089053		ENSG00000142149
ENSG00000164587		ENSG00000171943
ENSG00000099785		ENSG00000185522
ENSG00000112576		ENSG00000137285
ENSG00000149564		ENSG00000150403
ENSG00000149357		ENSG00000108671
ENSG00000147403		ENSG00000227729
ENSG00000115758		ENSG00000204264
ENSG00000077549		ENSG00000164039
ENSG00000148180		ENSG00000166707
ENSG00000204628		ENSG00000062725
ENSG00000159840		ENSG00000197140
ENSG00000089327		ENSG00000155506
ENSG00000144677		ENSG00000108556
ENSG00000078618		ENSG00000111452
ENSG00000141027		ENSG00000145414
ENSG00000140416		ENSG00000089737
ENSG00000162366		ENSG00000106346
ENSG00000158869		ENSG00000162627
ENSG00000204420		ENSG00000270505
ENSG00000143761		ENSG00000206562
ENSG00000102804		ENSG00000103154
ENSG00000132471		ENSG00000176472
ENSG00000105640		ENSG00000115274
ENSG00000174444		ENSG00000159399
ENSG00000206503		ENSG00000149575
ENSG00000105993		ENSG00000051128
ENSG00000138735		ENSG00000179965
ENSG00000109272		ENSG00000143669
ENSG00000105329		ENSG00000188558
ENSG00000144746		ENSG00000073417
ENSG00000127947		ENSG00000038945
ENSG00000009307		ENSG00000092148
ENSG00000139644		ENSG00000145919
ENSG00000172757		ENSG00000186272
ENSG00000143947		ENSG00000143257
ENSG00000163682		ENSG00000137338
ENSG00000151023		ENSG00000160993
ENSG00000162909		ENSG00000109133
ENSG00000136238		ENSG00000040608
ENSG00000125952		ENSG00000135365
ENSG00000122566		ENSG00000112367
ENSG00000168385		ENSG00000166147
ENSG00000115956		ENSG00000171502
ENSG00000120727		ENSG00000129055
ENSG00000114353		ENSG00000184408
ENSG00000156515		ENSG00000196290
ENSG00000163735		ENSG00000165092
ENSG00000143933		ENSG00000183150
ENSG00000108846		ENSG00000112685
ENSG00000197958		ENSG00000070367
ENSG00000185825		ENSG00000134744
ENSG00000108298		ENSG00000137878
ENSG00000163346		ENSG00000229809
ENSG00000198858		ENSG00000213172
ENSG00000180354		ENSG00000170298
ENSG00000068831		ENSG00000075884
ENSG00000137801		ENSG00000183621
ENSG00000145425		ENSG00000188060
ENSG00000023902		ENSG00000198792
ENSG00000114209		ENSG00000185507
ENSG00000204136		ENSG00000064545
ENSG00000135218		ENSG00000129003
ENSG00000178057		ENSG00000119878
ENSG00000204525		ENSG00000167861
ENSG00000174175		ENSG00000154447
ENSG00000088986		ENSG00000104866
ENSG00000173660		ENSG00000181038
ENSG00000213719		ENSG00000153896
ENSG00000162704		ENSG00000175874
ENSG00000177119		ENSG00000162398
ENSG00000137776		ENSG00000197170
ENSG00000129562		ENSG00000128581
ENSG00000113851		ENSG00000107537
ENSG00000061918		ENSG00000172292
ENSG00000160789		ENSG00000198467
ENSG00000112306		ENSG00000121895
ENSG00000198162		ENSG00000174915
ENSG00000180628		ENSG00000141577
ENSG00000100387		ENSG00000143552
ENSG00000161013		ENSG00000149636
ENSG00000166337		ENSG00000114378
ENSG00000180879		ENSG00000173918
ENSG00000168118		ENSG00000205978
ENSG00000184983		ENSG00000049089
ENSG00000135404		ENSG00000130559
ENSG00000019582		ENSG00000120708
ENSG00000161011		ENSG00000198830
ENSG00000163932		ENSG00000149646
ENSG00000111669		ENSG00000130513
ENSG00000171735		ENSG00000108773
ENSG00000153064		ENSG00000134460
ENSG00000089157		ENSG00000078328
ENSG00000117155		ENSG00000177045
ENSG00000165702		ENSG00000107890
ENSG00000101439		ENSG00000105447
ENSG00000235162		ENSG00000128283
ENSG00000150867		ENSG00000129317
ENSG00000124172		ENSG00000136758
ENSG00000085733		ENSG00000133657
ENSG00000112335		ENSG00000171109
ENSG00000125971		ENSG00000226321
ENSG00000180448		ENSG00000197299
ENSG00000122406		ENSG00000130520
ENSG00000100225		ENSG00000131482
ENSG00000185989		ENSG00000213145
ENSG00000142534		ENSG00000143183
ENSG00000198478		ENSG00000166342
ENSG00000165233		ENSG00000133962
ENSG00000109475		ENSG00000124657
ENSG00000134996		ENSG00000261873
ENSG00000021355		ENSG00000197808
ENSG00000174748		ENSG00000163866
ENSG00000113732		ENSG00000269113
ENSG00000034713		ENSG00000170185
ENSG00000081154		ENSG00000115677
ENSG00000182287		ENSG00000164331
ENSG00000140479		ENSG00000144649
ENSG00000221983		ENSG00000048540
ENSG00000108039		ENSG00000182492
ENSG00000132475		ENSG00000196712
ENSG00000162434		ENSG00000138750
ENSG00000177600		ENSG00000146063
ENSG00000102316		ENSG00000147649
ENSG00000102898		ENSG00000197769
ENSG00000122359		ENSG00000164796
ENSG00000136279		ENSG00000138050
ENSG00000135090		ENSG00000180596
ENSG00000142676		ENSG00000196811
ENSG00000185787		ENSG00000284395
ENSG00000184178		ENSG00000157985
ENSG00000114978		ENSG00000278845
ENSG00000182899		ENSG00000163472
ENSG00000108654		ENSG00000139734
ENSG00000125257		ENSG00000126368
ENSG00000168497		ENSG00000102390
ENSG00000120690		ENSG00000175054
ENSG00000135926		ENSG00000132793
ENSG00000131966		ENSG00000166436
ENSG00000071082		ENSG00000185359
ENSG00000128294		ENSG00000211782
ENSG00000157514		ENSG00000197329
ENSG00000102893		ENSG00000168434
ENSG00000124831		ENSG00000148484
ENSG00000118680		ENSG00000141012
ENSG00000142856		ENSG00000070718
ENSG00000155099		ENSG00000133275
ENSG00000022840		ENSG00000178295
ENSG00000142227		ENSG00000053747
ENSG00000165525		ENSG00000185269
ENSG00000123349		ENSG00000088756
ENSG00000060138		ENSG00000085117
ENSG00000119242		ENSG00000103253
ENSG00000076944		ENSG00000106086
ENSG00000140299		ENSG00000143379
ENSG00000100504		ENSG00000171456
ENSG00000092929		ENSG00000122733
ENSG00000254087		ENSG00000183111
ENSG00000104765		ENSG00000136842
ENSG00000106868		ENSG00000138109
ENSG00000110700		ENSG00000124813
ENSG00000106052		ENSG00000116991
ENSG00000006652		ENSG00000175768
ENSG00000156642		ENSG00000204257
ENSG00000196531		ENSG00000170471
ENSG00000148303		ENSG00000159167
ENSG00000118705		ENSG00000143442
ENSG00000133606		ENSG00000183734
ENSG00000154146		ENSG00000168803
ENSG00000136167		ENSG00000168386
ENSG00000167996		ENSG00000123453
ENSG00000125691		ENSG00000163104
ENSG00000142657		ENSG00000250067
ENSG00000184500		ENSG00000152926
ENSG00000170043		ENSG00000075413
ENSG00000067900		ENSG00000196724
ENSG00000008988		ENSG00000170469
ENSG00000135486		ENSG00000133265
ENSG00000151466		ENSG00000162068
ENSG00000166681		ENSG00000061938
ENSG00000172794		ENSG00000002587
ENSG00000111229		ENSG00000141622
ENSG00000131051		ENSG00000149557
ENSG00000115091		ENSG00000110881
ENSG00000134318		ENSG00000126231
ENSG00000140941		ENSG00000179943
ENSG00000123739		ENSG00000136935
ENSG00000197903		ENSG00000205981
ENSG00000123091		ENSG00000158106
ENSG00000125676		ENSG00000137573
ENSG00000111328		ENSG00000198604
ENSG00000198034		ENSG00000168438
ENSG00000099817		ENSG00000106809
ENSG00000118508		ENSG00000198874
ENSG00000081237		ENSG00000115042
ENSG00000102572		ENSG00000144648
ENSG00000102144		ENSG00000174844
ENSG00000143995		ENSG00000106246
ENSG00000166340		ENSG00000184434
ENSG00000189043		ENSG00000152213
ENSG00000105404		ENSG00000130222
ENSG00000136003		ENSG00000104237
ENSG00000103187		ENSG00000118503
ENSG00000135821		ENSG00000175485
ENSG00000128245		ENSG00000103269
ENSG00000131469		ENSG00000132688
ENSG00000167004		ENSG00000159784
ENSG00000196262		ENSG00000133142
ENSG00000124795		ENSG00000198019
ENSG00000138758		ENSG00000115616
ENSG00000144713		ENSG00000081181
ENSG00000115652		ENSG00000101447
ENSG00000110880		ENSG00000173715
ENSG00000130755		ENSG00000263464
ENSG00000165914		ENSG00000144182
ENSG00000133318		ENSG00000053438
ENSG00000188846		ENSG00000186654
ENSG00000063177		ENSG00000092621
ENSG00000206560		ENSG00000121988
ENSG00000058272		ENSG00000169344
ENSG00000101558		ENSG00000180185
ENSG00000166441		ENSG00000128534
ENSG00000142937		ENSG00000213231
ENSG00000116679		ENSG00000204304
ENSG00000164181		ENSG00000165912
ENSG00000012983		ENSG00000079102
ENSG00000245910		ENSG00000142621
ENSG00000170271		ENSG00000166435
ENSG00000197959		ENSG00000182580
ENSG00000137575		ENSG00000099364
ENSG00000152229		ENSG00000123213
ENSG00000165682		ENSG00000176018
ENSG00000117691		ENSG00000141314
ENSG00000100664		ENSG00000122970
ENSG00000183283		ENSG00000204624
ENSG00000172543		ENSG00000022355
ENSG00000177324		ENSG00000125814
ENSG00000113924		ENSG00000134545
ENSG00000122862		ENSG00000005007
ENSG00000005483		ENSG00000108469
ENSG00000123505		ENSG00000124102
ENSG00000143409		ENSG00000104381
ENSG00000100994		ENSG00000136883
ENSG00000182732		ENSG00000243232
ENSG00000157837		ENSG00000053108
ENSG00000175387		ENSG00000007171
ENSG00000143418		ENSG00000183401
ENSG00000108946		ENSG00000112530
ENSG00000034152		ENSG00000248919
ENSG00000170035		ENSG00000173914
ENSG00000157978		ENSG00000047936
ENSG00000022267		ENSG00000114013
ENSG00000117523		ENSG00000067445
ENSG00000177731		ENSG00000019505
ENSG00000160948		ENSG00000055957
ENSG00000115290		ENSG00000137094
ENSG00000155096		ENSG00000070413
ENSG00000075151		ENSG00000136732
ENSG00000010810		ENSG00000177679
ENSG00000175471		ENSG00000272899
ENSG00000010671		ENSG00000167664
ENSG00000069966		ENSG00000131386
ENSG00000198168		ENSG00000139971
ENSG00000105701		ENSG00000147082
ENSG00000122786		ENSG00000184985
ENSG00000148175		ENSG00000136045
ENSG00000131504		ENSG00000169016
ENSG00000081377		ENSG00000159905
ENSG00000132824		ENSG00000164305
ENSG00000164116		ENSG00000164889
ENSG00000153317		ENSG00000171115
ENSG00000078369		ENSG00000213638
ENSG00000138757		ENSG00000167483
ENSG00000196776		ENSG00000103064
ENSG00000125354		ENSG00000105737
ENSG00000111716		ENSG00000150627
ENSG00000117289		ENSG00000151806
ENSG00000048740		ENSG00000124171
ENSG00000149600		ENSG00000182372
ENSG00000163681		ENSG00000112293
ENSG00000159348		ENSG00000172986
ENSG00000248334		ENSG00000120693
ENSG00000135334		ENSG00000136643
ENSG00000104231		ENSG00000091732
ENSG00000145592		ENSG00000135472
ENSG00000121749		ENSG00000278662
ENSG00000168028		ENSG00000185499
ENSG00000171863		ENSG00000129933
ENSG00000148498		ENSG00000133138
ENSG00000131778		ENSG00000197134
ENSG00000175582		ENSG00000169252
ENSG00000074370		ENSG00000073670
ENSG00000132670		ENSG00000156170
ENSG00000105063		ENSG00000167992
ENSG00000198589		ENSG00000158092
ENSG00000105373		ENSG00000164106
ENSG00000167283		ENSG00000149591
ENSG00000166091		ENSG00000151575
ENSG00000162722		ENSG00000130748
ENSG00000186088		ENSG00000101210
ENSG00000131143		ENSG00000137843
ENSG00000243317		ENSG00000107902
ENSG00000113269		ENSG00000148143
ENSG00000112308		ENSG00000166226
ENSG00000162852		ENSG00000205754
ENSG00000114098		ENSG00000163933
ENSG00000122218		ENSG00000163827
ENSG00000119801		ENSG00000155903
ENSG00000161016		ENSG00000101266
ENSG00000100362		ENSG00000076924
ENSG00000166913		ENSG00000116815
ENSG00000095321		ENSG00000273274
ENSG00000157045		ENSG00000155761
ENSG00000115935		ENSG00000169683
ENSG00000158985		ENSG00000183091
ENSG00000168067		ENSG00000139973
ENSG00000155115		ENSG00000136273
ENSG00000129636		ENSG00000074527
ENSG00000138279		ENSG00000118046
ENSG00000134291		ENSG00000126583
ENSG00000197756		ENSG00000169760
ENSG00000169398		ENSG00000184557
ENSG00000169764		ENSG00000256771
ENSG00000181163		ENSG00000113966
ENSG00000170759		ENSG00000172175
ENSG00000129657		ENSG00000169435
ENSG00000129292		ENSG00000214827
ENSG00000086666		ENSG00000176946
ENSG00000134308		ENSG00000171450
ENSG00000108405		ENSG00000140464
ENSG00000152818		ENSG00000166664
ENSG00000213741		ENSG00000100038
ENSG00000257923		ENSG00000188735
ENSG00000159339		ENSG00000101966
ENSG00000125970		ENSG00000050426
ENSG00000114391		ENSG00000178425
ENSG00000110514		ENSG00000133056
ENSG00000015479		ENSG00000137947
ENSG00000130255		ENSG00000049768
ENSG00000111679		ENSG00000110074
ENSG00000143774		ENSG00000135144
ENSG00000120265		ENSG00000196074
ENSG00000198843		ENSG00000135638
ENSG00000091039		ENSG00000162927
ENSG00000175203		ENSG00000205710
ENSG00000177410		ENSG00000089163
ENSG00000129515		ENSG00000104299
ENSG00000160310		ENSG00000072864
ENSG00000114942		ENSG00000153147
ENSG00000072042		ENSG00000220008
ENSG00000108840		ENSG00000180660
ENSG00000182179		ENSG00000153531
ENSG00000167461		ENSG00000168522
ENSG00000179632		ENSG00000186297
ENSG00000087206		ENSG00000176239
ENSG00000205309		ENSG00000213079
ENSG00000205531		ENSG00000172172
ENSG00000108839		ENSG00000173145
ENSG00000080824		ENSG00000099365
ENSG00000168610		ENSG00000137877
ENSG00000112851		ENSG00000168874
ENSG00000136938		ENSG00000143819
ENSG00000175166		ENSG00000130377
ENSG00000114626		ENSG00000117707
ENSG00000126247		ENSG00000105085
ENSG00000126267		ENSG00000178719
ENSG00000107798		ENSG00000163686
ENSG00000126432		ENSG00000256087
ENSG00000091317		ENSG00000103121
ENSG00000102393		ENSG00000105171
ENSG00000115268		ENSG00000091073
ENSG00000101109		ENSG00000162337
ENSG00000198242		ENSG00000150477
ENSG00000143353		ENSG00000146005
ENSG00000138594		ENSG00000166823
ENSG00000169704		ENSG00000137441
ENSG00000108107		ENSG00000136868
ENSG00000118816		ENSG00000196227
ENSG00000127914		ENSG00000197497
ENSG00000165280		ENSG00000169018
ENSG00000119326		ENSG00000119401
ENSG00000109971		ENSG00000274588
ENSG00000126581		ENSG00000108395
ENSG00000136404		ENSG00000105793
ENSG00000136754		ENSG00000263155
ENSG00000133317		ENSG00000119912
ENSG00000136231		ENSG00000197070
ENSG00000147443		ENSG00000154914
ENSG00000080503		ENSG00000151348
ENSG00000070540		ENSG00000107521
ENSG00000078140		ENSG00000175595
ENSG00000108100		ENSG00000197768
ENSG00000173210		ENSG00000013374
ENSG00000188191		ENSG00000154380
ENSG00000130816		ENSG00000173269
ENSG00000143363		ENSG00000162062
ENSG00000134419		ENSG00000232653
ENSG00000125356		ENSG00000090054
ENSG00000112146		ENSG00000165060
ENSG00000198258		ENSG00000064687
ENSG00000116678		ENSG00000137770
ENSG00000115523		ENSG00000124343
ENSG00000187764		ENSG00000179912
ENSG00000124535		ENSG00000162383
ENSG00000115310		ENSG00000176024
ENSG00000133872		ENSG00000138615
ENSG00000087470		ENSG00000129990
ENSG00000182220		ENSG00000156976
ENSG00000254999		ENSG00000155393
ENSG00000089009		ENSG00000139985
ENSG00000130958		ENSG00000167216
ENSG00000079950		ENSG00000239789
ENSG00000187699		ENSG00000117419
ENSG00000099622		ENSG00000124557
ENSG00000118308		ENSG00000164944
ENSG00000180596		ENSG00000105255
ENSG00000124570		ENSG00000186103
ENSG00000092199		ENSG00000128833
ENSG00000168300		ENSG00000182601
ENSG00000105220		ENSG00000213221
ENSG00000166974		ENSG00000157637
ENSG00000181061		ENSG00000072041
ENSG00000129355		ENSG00000285162
ENSG00000167645		ENSG00000119681
ENSG00000140367		ENSG00000140694
ENSG00000172809		ENSG00000187051
ENSG00000131100		ENSG00000178691
ENSG00000197442		ENSG00000183340
ENSG00000164096		ENSG00000053918
ENSG00000059377		ENSG00000076826
ENSG00000113328		ENSG00000163435
ENSG00000177200		ENSG00000160471
ENSG00000105402		ENSG00000113387
ENSG00000107863		ENSG00000162512
ENSG00000113356		ENSG00000141933
ENSG00000083845		ENSG00000142449
ENSG00000004059		ENSG00000166164
ENSG00000167641		ENSG00000114354
ENSG00000149806		ENSG00000072062
ENSG00000153162		ENSG00000115128
ENSG00000168002		ENSG00000205213
ENSG00000103876		ENSG00000167395
ENSG00000102879		ENSG00000112659
ENSG00000134108		ENSG00000102575
ENSG00000109332		ENSG00000068885
ENSG00000185340		ENSG00000106105
ENSG00000187742		ENSG00000187871
ENSG00000171858		ENSG00000100523
ENSG00000140319		ENSG00000127124
ENSG00000112078		ENSG00000134248
ENSG00000023697		ENSG00000091527
ENSG00000104131		ENSG00000159251
ENSG00000130779		ENSG00000103021
ENSG00000004866		ENSG00000080839
ENSG00000196182		ENSG00000169914
ENSG00000151693		ENSG00000103353
ENSG00000205581		ENSG00000006704
ENSG00000213625		ENSG00000145649
ENSG00000168958		ENSG00000146282
ENSG00000198836		ENSG00000159322
ENSG00000107738		ENSG00000149403
ENSG00000230989		ENSG00000188283
ENSG00000203879		ENSG00000035664
ENSG00000077254		ENSG00000114993
ENSG00000070214		ENSG00000114812
ENSG00000101182		ENSG00000255221
ENSG00000110955		ENSG00000156194
ENSG00000138326		ENSG00000171724
ENSG00000092010		ENSG00000126467
ENSG00000124635		ENSG00000181847
ENSG00000111913		ENSG00000083838
ENSG00000156206		ENSG00000153707
ENSG00000137486		ENSG00000167895
ENSG00000140264		ENSG00000166123
ENSG00000172270		ENSG00000166004
ENSG00000072135		ENSG00000144736
ENSG00000146834		ENSG00000023892
ENSG00000003436		ENSG00000180917
ENSG00000196914		ENSG00000181638
ENSG00000051382		ENSG00000079385
ENSG00000142046		ENSG00000112902
ENSG00000136942		ENSG00000243649
ENSG00000140859		ENSG00000204410
ENSG00000090372		ENSG00000227191
ENSG00000162511		ENSG00000173915
ENSG00000159069		ENSG00000135643
ENSG00000204264		ENSG00000115085
ENSG00000127831		ENSG00000168701
ENSG00000198833		ENSG00000156113
ENSG00000183690		ENSG00000117226
ENSG00000048649		ENSG00000122873
ENSG00000233927		ENSG00000006128
ENSG00000124333		ENSG00000197168
ENSG00000198055		ENSG00000173706
ENSG00000164985		ENSG00000236279
ENSG00000059804		ENSG00000101639
ENSG00000064961		ENSG00000196739
ENSG00000105193		ENSG00000100813
ENSG00000110696		ENSG00000197021
ENSG00000081189		ENSG00000166682
ENSG00000197728		ENSG00000102003
ENSG00000041353		ENSG00000013563
ENSG00000185624		ENSG00000136828
ENSG00000120860		ENSG00000130818
ENSG00000101972		ENSG00000278677
ENSG00000008952		ENSG00000189266
ENSG00000034510		ENSG00000123096
ENSG00000173575		ENSG00000129595
ENSG00000187667		ENSG00000265190
ENSG00000196923		ENSG00000179168
ENSG00000103512		ENSG00000135953
ENSG00000107745		ENSG00000198947
ENSG00000144224		ENSG00000197363
ENSG00000166946		ENSG00000164010
ENSG00000229117		ENSG00000143801
ENSG00000160551		ENSG00000128731
ENSG00000197415		ENSG00000242612
ENSG00000153113		ENSG00000074935
ENSG00000072778		ENSG00000165935
ENSG00000158062		ENSG00000141510
ENSG00000085117		ENSG00000151338
ENSG00000186591		ENSG00000129474
ENSG00000186480		ENSG00000177854
ENSG00000133627		ENSG00000161981
ENSG00000122483		ENSG00000158406
ENSG00000154723		ENSG00000143450
ENSG00000116266		ENSG00000095906
ENSG00000172531		ENSG00000275126
ENSG00000115524		ENSG00000161956
ENSG00000134882		ENSG00000133872
ENSG00000073578		ENSG00000173442
ENSG00000084733		ENSG00000197451
ENSG00000150637		ENSG00000136929
ENSG00000170242		ENSG00000129951
ENSG00000186716		ENSG00000154016
ENSG00000075945		ENSG00000151715
ENSG00000204472		ENSG00000122824
ENSG00000115216		ENSG00000116874
ENSG00000143727		ENSG00000262152
ENSG00000165475		ENSG00000165322
ENSG00000047648		ENSG00000125454
ENSG00000072422		ENSG00000007923
ENSG00000257207		ENSG00000103544
ENSG00000096384		ENSG00000231192
ENSG00000143543		ENSG00000172339
ENSG00000159593		ENSG00000167994
ENSG00000187800		ENSG00000179151
ENSG00000125534		ENSG00000086102
ENSG00000130177		ENSG00000130300
ENSG00000136810		ENSG00000104824
ENSG00000013016		ENSG00000124067
ENSG00000185963		ENSG00000105323
ENSG00000119862		ENSG00000114742
ENSG00000162521		ENSG00000130307
ENSG00000168615		ENSG00000166377
ENSG00000079246		ENSG00000240038
ENSG00000087191		ENSG00000108242
ENSG00000125772		ENSG00000255408
ENSG00000100911		ENSG00000095002
ENSG00000197448		ENSG00000118705
ENSG00000100503		ENSG00000180071
ENSG00000100592		ENSG00000213085
ENSG00000204287		ENSG00000008441
ENSG00000175324		ENSG00000125870
ENSG00000104408		ENSG00000132274
ENSG00000104964		ENSG00000196208
ENSG00000104529		ENSG00000038358
ENSG00000085224		ENSG00000204950
ENSG00000145741		ENSG00000198128
ENSG00000138798		ENSG00000161057
ENSG00000116747		ENSG00000140009
ENSG00000145495		ENSG00000158578
ENSG00000023734		ENSG00000107581
ENSG00000135046		ENSG00000103550
ENSG00000204323		ENSG00000158691
ENSG00000240065		ENSG00000185155
ENSG00000179526		ENSG00000137757
ENSG00000106615		ENSG00000198718
ENSG00000137161		ENSG00000154258
ENSG00000120594		ENSG00000168490
ENSG00000026025		ENSG00000101442
ENSG00000153187		ENSG00000154723
ENSG00000151838		ENSG00000254521
ENSG00000071051		ENSG00000187866
ENSG00000223865		ENSG00000137210
ENSG00000198399		ENSG00000198252
ENSG00000109062		ENSG00000092020
ENSG00000075785		ENSG00000172324
ENSG00000102172		ENSG00000101882
ENSG00000084676		ENSG00000110344
ENSG00000070081		ENSG00000057252
ENSG00000109572		ENSG00000126778
ENSG00000128609		ENSG00000186472
ENSG00000116473		ENSG00000090339
ENSG00000139323		ENSG00000120156
ENSG00000130592		ENSG00000108055
ENSG00000125734		ENSG00000166851
ENSG00000205639
ENSG00000233614
ENSG00000115234
ENSG00000187231
ENSG00000109171
ENSG00000070010
ENSG00000175390
ENSG00000100266
ENSG00000182093
ENSG00000198604
ENSG00000136021
ENSG00000103363
ENSG00000138071
ENSG00000134352
ENSG00000198730
ENSG00000229754
ENSG00000055609
ENSG00000108848
ENSG00000142168
ENSG00000147649
ENSG00000171611
ENSG00000143546
ENSG00000164032
ENSG00000178980
ENSG00000152234
ENSG00000205302
ENSG00000163636
ENSG00000116171
ENSG00000186470
ENSG00000170889
ENSG00000168172
ENSG00000188641
ENSG00000046651
ENSG00000126091
ENSG00000177697
ENSG00000165929
ENSG00000134900
ENSG00000163602
ENSG00000143499
ENSG00000150712
ENSG00000115170
ENSG00000138709
ENSG00000134668
ENSG00000135655
ENSG00000153827
ENSG00000054267
ENSG00000168883
ENSG00000114541
ENSG00000182670
ENSG00000122299
ENSG00000196352
ENSG00000173020
ENSG00000121766
ENSG00000183255
ENSG00000116209
ENSG00000123416
ENSG00000164111
ENSG00000198900
ENSG00000172889
ENSG00000177885
ENSG00000119139
ENSG00000151748
ENSG00000017260
ENSG00000131725
ENSG00000188612
ENSG00000084207
ENSG00000123106
ENSG00000070831
ENSG00000159461
ENSG00000108010
ENSG00000164919
ENSG00000145687
ENSG00000083312
ENSG00000171148
ENSG00000198755
ENSG00000180353
ENSG00000130985
ENSG00000116754
ENSG00000173915
ENSG00000188677
ENSG00000090238
ENSG00000160410
ENSG00000182718
ENSG00000160255
ENSG00000204397
ENSG00000165629
ENSG00000147010
ENSG00000205038
ENSG00000108883
ENSG00000060339
ENSG00000153147
ENSG00000133302
ENSG00000141503
ENSG00000118181
ENSG00000071054
ENSG00000257103
ENSG00000112679
ENSG00000104903
ENSG00000124762
ENSG00000111481
ENSG00000114784
ENSG00000115053
ENSG00000269028
ENSG00000100129
ENSG00000087274
ENSG00000167658
ENSG00000110011
ENSG00000158552
ENSG00000105507
ENSG00000123124
ENSG00000116489
ENSG00000129968
ENSG00000122034
ENSG00000175854
ENSG00000108387
ENSG00000111674
ENSG00000163430
ENSG00000126777
ENSG00000100077
ENSG00000182551
ENSG00000061676
ENSG00000165025
ENSG00000188076
ENSG00000100711
ENSG00000172432
ENSG00000197879
ENSG00000012822
ENSG00000123405
ENSG00000257267
ENSG00000114331
ENSG00000196504
ENSG00000088053
ENSG00000097033
ENSG00000111196
ENSG00000067066
ENSG00000078596
ENSG00000211772
ENSG00000189343
ENSG00000120675
ENSG00000121848
ENSG00000103194
ENSG00000100380
ENSG00000124486
ENSG00000065615
ENSG00000051523
ENSG00000134602
ENSG00000110799
ENSG00000023191
ENSG00000155158
ENSG00000116688
ENSG00000106153
ENSG00000042753
ENSG00000096968
ENSG00000102901
ENSG00000175470
ENSG00000117298
ENSG00000076928
ENSG00000130227
ENSG00000111144
ENSG00000156381
ENSG00000089006
ENSG00000102362
ENSG00000171159
ENSG00000134548
ENSG00000169241
ENSG00000172159
ENSG00000110958
ENSG00000102524
ENSG00000163634
ENSG00000029534
ENSG00000198873
ENSG00000119335
ENSG00000111554
ENSG00000198830
ENSG00000028528
ENSG00000151702
ENSG00000228409
ENSG00000028839
ENSG00000198818
ENSG00000126698
ENSG00000124733
ENSG00000198160
ENSG00000008083
ENSG00000100603
ENSG00000237854
ENSG00000198363
ENSG00000167642
ENSG00000147168
ENSG00000105483
ENSG00000147677
ENSG00000108061
ENSG00000142875
ENSG00000153815
ENSG00000099204
ENSG00000175550
ENSG00000137145
ENSG00000183172
ENSG00000168653
ENSG00000127184
ENSG00000132963
ENSG00000047410
ENSG00000137207
ENSG00000132383
ENSG00000056586
ENSG00000120742
ENSG00000101335
ENSG00000158856
ENSG00000077097
ENSG00000203875
ENSG00000147099
ENSG00000087053
ENSG00000105821
ENSG00000101745
ENSG00000125753
ENSG00000146247
ENSG00000112992
ENSG00000107521
ENSG00000141030
ENSG00000168374
ENSG00000137845
ENSG00000122565
ENSG00000156261
ENSG00000135535
ENSG00000141452
ENSG00000149923
ENSG00000104805
ENSG00000163563
ENSG00000115756
ENSG00000176108
ENSG00000178381
ENSG00000112245
ENSG00000100060
ENSG00000124214
ENSG00000119655
ENSG00000204642
ENSG00000095787
ENSG00000169100
ENSG00000006715
ENSG00000170776
ENSG00000163931
ENSG00000103479
ENSG00000156976
ENSG00000136861
ENSG00000151414
ENSG00000163131
ENSG00000111642
ENSG00000178982
ENSG00000068903
ENSG00000143889
ENSG00000004897
ENSG00000162980
ENSG00000196459
ENSG00000196954
ENSG00000013810
ENSG00000163743
ENSG00000103942
ENSG00000198677
ENSG00000163950
ENSG00000128340
ENSG00000105698
ENSG00000113712
ENSG00000105374
ENSG00000113141
ENSG00000113282
ENSG00000005810
ENSG00000126264
ENSG00000138674
ENSG00000151327
ENSG00000127603
ENSG00000105669
ENSG00000182944
ENSG00000087237
ENSG00000165678
ENSG00000065978
ENSG00000240225
ENSG00000151789
ENSG00000100650
ENSG00000100614
ENSG00000142347
ENSG00000182934
ENSG00000166598
ENSG00000152484
ENSG00000091164
ENSG00000101940
ENSG00000099783
ENSG00000162496
ENSG00000131508
ENSG00000084754
ENSG00000138041
ENSG00000110047
ENSG00000102760
ENSG00000136929
ENSG00000103121
ENSG00000112081
ENSG00000082153
ENSG00000105829
ENSG00000101470
ENSG00000145216
ENSG00000114127
ENSG00000160714
ENSG00000075413
ENSG00000124772
ENSG00000128708
ENSG00000162191
ENSG00000101158
ENSG00000057608
ENSG00000150991
ENSG00000113387
ENSG00000092108
ENSG00000090060
ENSG00000159720
ENSG00000140564
ENSG00000115866
ENSG00000141959
ENSG00000090975
ENSG00000109790
ENSG00000106211
ENSG00000166086
ENSG00000062194
ENSG00000159140
ENSG00000143622
ENSG00000125944
ENSG00000182463
ENSG00000101367
ENSG00000196419
ENSG00000169925
ENSG00000102054
ENSG00000231389
ENSG00000126756
ENSG00000114316
ENSG00000077044
ENSG00000068383
ENSG00000138434
ENSG00000135315
ENSG00000152795
ENSG00000105254
ENSG00000135390
ENSG00000146540
ENSG00000082397
ENSG00000086065
ENSG00000142327
ENSG00000175115
ENSG00000125457
ENSG00000240356
ENSG00000164609
ENSG00000165309
ENSG00000135709
ENSG00000173473
ENSG00000120438
ENSG00000055163
ENSG00000115415
ENSG00000115464
ENSG00000114439
ENSG00000065518
ENSG00000171634
ENSG00000135932
ENSG00000104164
ENSG00000143162
ENSG00000038274
ENSG00000136888
ENSG00000087302
ENSG00000084693
ENSG00000109854
ENSG00000163902
ENSG00000123104
ENSG00000134779
ENSG00000171490
ENSG00000079308
ENSG00000167632
ENSG00000203485
ENSG00000241685
ENSG00000066027
ENSG00000141279
ENSG00000157570
ENSG00000197969
ENSG00000108055
ENSG00000075415
ENSG00000156411
ENSG00000120992
ENSG00000173960
ENSG00000100982
ENSG00000166035
ENSG00000156052
ENSG00000152952
ENSG00000185420
ENSG00000067057
ENSG00000137312
ENSG00000130340
ENSG00000154188
ENSG00000136247
ENSG00000197956
ENSG00000150593
ENSG00000197971
ENSG00000143797
ENSG00000127483
ENSG00000100030
ENSG00000133226
ENSG00000136819
ENSG00000231607
ENSG00000123144
ENSG00000111711
ENSG00000174021
ENSG00000078902
ENSG00000174231
ENSG00000100353
ENSG00000011304
ENSG00000157500
ENSG00000069329
ENSG00000011600
ENSG00000158406
ENSG00000223509
ENSG00000030582
ENSG00000101236
ENSG00000154310
ENSG00000155984
ENSG00000114861
ENSG00000023909
ENSG00000129003
ENSG00000125304
ENSG00000153310
ENSG00000211899
ENSG00000119048
ENSG00000141367
ENSG00000101290
ENSG00000054282
ENSG00000078674
ENSG00000165637
ENSG00000107262
ENSG00000197043
ENSG00000197006
ENSG00000156931
ENSG00000100532
ENSG00000135838
ENSG00000188404
ENSG00000105401
ENSG00000185236
ENSG00000123200
ENSG00000097021
ENSG00000184792
ENSG00000138668
ENSG00000033800
ENSG00000087365
ENSG00000009790
ENSG00000136758
ENSG00000159352
ENSG00000121964
ENSG00000169313
ENSG00000175348
ENSG00000006007
ENSG00000011258
ENSG00000134198
ENSG00000117335
ENSG00000137073
ENSG00000138722
ENSG00000156136
ENSG00000146859
ENSG00000159023
ENSG00000100554
ENSG00000148690
ENSG00000112062
ENSG00000178852
ENSG00000163655
ENSG00000111790
ENSG00000072818
ENSG00000112079
ENSG00000131408
ENSG00000162923
ENSG00000169891
ENSG00000076770
ENSG00000168216
ENSG00000115677
ENSG00000163191
ENSG00000147526
ENSG00000104894
ENSG00000093167
ENSG00000142546
ENSG00000134825
ENSG00000150459
ENSG00000126458
ENSG00000121067
ENSG00000090382
ENSG00000084070
ENSG00000116001
ENSG00000138182
ENSG00000117614
ENSG00000102178
ENSG00000090686
ENSG00000101596
ENSG00000116478
ENSG00000143669
ENSG00000168405
ENSG00000128272
ENSG00000136436
ENSG00000213246
ENSG00000149177
ENSG00000113810
ENSG00000106609
ENSG00000120008
ENSG00000198513
ENSG00000132463
ENSG00000185651
ENSG00000182866
ENSG00000107669
ENSG00000071859
ENSG00000056097
ENSG00000198431
ENSG00000153347
ENSG00000107223
ENSG00000088832
ENSG00000196547
ENSG00000111832
ENSG00000214941
ENSG00000129691
ENSG00000082146
ENSG00000040341
ENSG00000156467
ENSG00000134046
ENSG00000187098
ENSG00000065427
ENSG00000124164
ENSG00000127252
ENSG00000058673
ENSG00000165959
ENSG00000044459
ENSG00000188554
ENSG00000147140
ENSG00000070182
ENSG00000211456
ENSG00000119414
ENSG00000169062
ENSG00000132376
ENSG00000168904
ENSG00000141429
ENSG00000108294
ENSG00000022277
ENSG00000140307
ENSG00000103653
ENSG00000054654
ENSG00000112701
ENSG00000125868
ENSG00000198948
ENSG00000152256
ENSG00000146701
ENSG00000112695
ENSG00000151779
ENSG00000010270
ENSG00000129354
ENSG00000142864
ENSG00000105568
ENSG00000134453
ENSG00000116560
ENSG00000099624
ENSG00000138772
ENSG00000067992
ENSG00000176978
ENSG00000068400
ENSG00000157303
ENSG00000105711
ENSG00000149091
ENSG00000198960
ENSG00000105856
ENSG00000100906
ENSG00000139697
ENSG00000163939
ENSG00000103657
ENSG00000092820
ENSG00000140682
ENSG00000106484
ENSG00000197461
ENSG00000117640
ENSG00000183621
ENSG00000140553
ENSG00000101347
ENSG00000182054
ENSG00000136280
ENSG00000160075
ENSG00000138698
ENSG00000120963
ENSG00000143595
ENSG00000101082
ENSG00000143164
ENSG00000106733
ENSG00000137822
ENSG00000175606
ENSG00000185627
ENSG00000117625
ENSG00000111885
ENSG00000088930
ENSG00000123146
ENSG00000102225
ENSG00000142192
ENSG00000126934
ENSG00000126088
ENSG00000116459
ENSG00000127838
ENSG00000151148
ENSG00000079805
ENSG00000232125
ENSG00000196187
ENSG00000164306
ENSG00000036054
ENSG00000177359
ENSG00000135940
ENSG00000124588
ENSG00000244509
ENSG00000187555
ENSG00000117410
ENSG00000112977
ENSG00000169490
ENSG00000134516
ENSG00000167100
ENSG00000109787
ENSG00000196704
ENSG00000085265
ENSG00000186635
ENSG00000147862
ENSG00000071553
ENSG00000124193
ENSG00000184432
ENSG00000064115
ENSG00000005893
ENSG00000130811
ENSG00000073614
ENSG00000011454
ENSG00000174099
ENSG00000096746
ENSG00000188243
ENSG00000198356
ENSG00000184900
ENSG00000134333
ENSG00000117054
ENSG00000154359
ENSG00000115307
ENSG00000102145
ENSG00000085832
ENSG00000197122
ENSG00000160058
ENSG00000142208
ENSG00000067829
ENSG00000112031
ENSG00000123609
ENSG00000170315
ENSG00000114902
ENSG00000116977
ENSG00000109390
ENSG00000215301
ENSG00000137752
ENSG00000015475
ENSG00000043462
ENSG00000152558
ENSG00000084072
ENSG00000141867
ENSG00000196126
ENSG00000086061
ENSG00000068308
ENSG00000118900
ENSG00000169504
ENSG00000204424
ENSG00000113758
ENSG00000071205
ENSG00000135899
ENSG00000067082
ENSG00000078061
ENSG00000166226
ENSG00000160796
ENSG00000065675
ENSG00000010256
ENSG00000155849
ENSG00000090863
ENSG00000125779
ENSG00000234741
ENSG00000025708
ENSG00000064666
ENSG00000053371
ENSG00000173757
ENSG00000174501
ENSG00000109180
ENSG00000103148
ENSG00000141759
ENSG00000130638
ENSG00000135049
ENSG00000006125
ENSG00000204387
ENSG00000171988
ENSG00000149100
ENSG00000138385
ENSG00000136286
ENSG00000100644
ENSG00000092020
ENSG00000076003
ENSG00000005175
ENSG00000110719
ENSG00000077984
ENSG00000185088
ENSG00000163714
ENSG00000107581
ENSG00000185043
ENSG00000172775
ENSG00000168297
ENSG00000196405
ENSG00000134317
ENSG00000104687
ENSG00000147853
ENSG00000174574
ENSG00000115760
ENSG00000185052
ENSG00000044115
ENSG00000134452
ENSG00000136527
ENSG00000100568
ENSG00000168310
ENSG00000197321
ENSG00000147684
ENSG00000130724
ENSG00000103202
ENSG00000082898
ENSG00000111912
ENSG00000174780
ENSG00000159658
ENSG00000143158
ENSG00000121892
ENSG00000174891
ENSG00000114982
ENSG00000175221
ENSG00000118640
ENSG00000130254
ENSG00000111786
ENSG00000141002
ENSG00000123240
ENSG00000147416
ENSG00000140575
ENSG00000196591
ENSG00000172725
ENSG00000119396
ENSG00000197226
ENSG00000125375
ENSG00000005955
ENSG00000108179
ENSG00000119707
ENSG00000165669
ENSG00000140740
ENSG00000075884
ENSG00000122203
ENSG00000153914
ENSG00000122705
ENSG00000113522
ENSG00000088833
ENSG00000101336
ENSG00000147400
ENSG00000163110
ENSG00000188229
ENSG00000077380
ENSG00000168090
ENSG00000143612
ENSG00000163320
ENSG00000000938
ENSG00000183597
ENSG00000185630
ENSG00000127022
ENSG00000187735
ENSG00000172053
ENSG00000168765
ENSG00000083642
ENSG00000138801
ENSG00000167522
ENSG00000143545
ENSG00000055044
ENSG00000074319
ENSG00000065357
ENSG00000111596
ENSG00000088766
ENSG00000214078
ENSG00000137817
ENSG00000184602
ENSG00000144848
ENSG00000197111
ENSG00000139597
ENSG00000116793
ENSG00000111237
ENSG00000013275
ENSG00000100359
ENSG00000187653
ENSG00000006459
ENSG00000158019
ENSG00000111011
ENSG00000241973
ENSG00000138398
ENSG00000244038
ENSG00000082996
ENSG00000225972
ENSG00000146282
ENSG00000164104
ENSG00000038219
ENSG00000108671
ENSG00000143321
ENSG00000234545
ENSG00000103342
ENSG00000132341
ENSG00000165516
ENSG00000135829
ENSG00000160445
ENSG00000162819
ENSG00000084623
ENSG00000119632
ENSG00000078304
ENSG00000031003
ENSG00000110218
ENSG00000005022
ENSG00000144744
ENSG00000115159
ENSG00000119844
ENSG00000131981
ENSG00000003402
ENSG00000025796
ENSG00000138029
ENSG00000130726
ENSG00000127481
ENSG00000139970
ENSG00000041357
ENSG00000100097
ENSG00000125977
ENSG00000100567
ENSG00000177565
ENSG00000032219
ENSG00000136770
ENSG00000135976
ENSG00000128595
ENSG00000146416
ENSG00000008018
ENSG00000087074
ENSG00000121210
ENSG00000162645
ENSG00000169045
ENSG00000167671
ENSG00000170275
ENSG00000138433
ENSG00000013306
ENSG00000151247
ENSG00000164190
ENSG00000113013
ENSG00000104823
ENSG00000090273
ENSG00000115484
ENSG00000135837
ENSG00000017797
ENSG00000176871
ENSG00000100815
ENSG00000148290
ENSG00000111726
ENSG00000173821
ENSG00000125863
ENSG00000099940
ENSG00000112531
ENSG00000198814
ENSG00000138964
ENSG00000100612
ENSG00000140022
ENSG00000082701
ENSG00000169896
ENSG00000028116
ENSG00000139613
ENSG00000119397
ENSG00000143198
ENSG00000114904
ENSG00000104388
ENSG00000132155
ENSG00000197147
ENSG00000165219
ENSG00000127084
ENSG00000196154
ENSG00000138085
ENSG00000104872
ENSG00000107771
ENSG00000140105
ENSG00000015133
ENSG00000110665
ENSG00000132424
ENSG00000204256
ENSG00000158195
ENSG00000104714
ENSG00000059758
ENSG00000173542
ENSG00000170144
ENSG00000204574
ENSG00000031698
ENSG00000105443
ENSG00000088448
ENSG00000125875
ENSG00000173852
ENSG00000183011
ENSG00000110422
ENSG00000213445
ENSG00000183576
ENSG00000116906
ENSG00000138593
ENSG00000129083
ENSG00000104324
ENSG00000090266
ENSG00000145287
ENSG00000138495
ENSG00000137815
ENSG00000176170
ENSG00000115641
ENSG00000128989
ENSG00000139218
ENSG00000065911
ENSG00000159256
ENSG00000076685
ENSG00000171720
ENSG00000158864
ENSG00000153207
ENSG00000110002
ENSG00000121691
ENSG00000138376
ENSG00000204482
ENSG00000137710
ENSG00000140497
ENSG00000162777
ENSG00000159592
ENSG00000188186
ENSG00000158796
ENSG00000100490
ENSG00000198931
ENSG00000102226
ENSG00000089351
ENSG00000014641
ENSG00000179295
ENSG00000107099
ENSG00000119280
ENSG00000165646
ENSG00000131507
ENSG00000131018
ENSG00000110013
ENSG00000146731
ENSG00000184076
ENSG00000166734
ENSG00000173992
ENSG00000162441
ENSG00000116701
ENSG00000174837
ENSG00000153250
ENSG00000123338
ENSG00000115355
ENSG00000047315
ENSG00000118564
ENSG00000169223
ENSG00000084234
ENSG00000162613
ENSG00000169919
ENSG00000125991
ENSG00000197459
ENSG00000102081
ENSG00000105058
ENSG00000125107
ENSG00000087095
ENSG00000077454
ENSG00000068366
ENSG00000233822
ENSG00000139684
ENSG00000133393
ENSG00000169567
ENSG00000127527
ENSG00000099995
ENSG00000125835
ENSG00000164120
ENSG00000169714
ENSG00000150076
ENSG00000010244
ENSG00000115306
ENSG00000120159
ENSG00000168734
ENSG00000100600
ENSG00000142634
ENSG00000135148
ENSG00000187266
ENSG00000064726
ENSG00000167005
ENSG00000196628
ENSG00000111796
ENSG00000013364
ENSG00000102317
ENSG00000123329
ENSG00000144381
ENSG00000125818
ENSG00000065882
ENSG00000167978
ENSG00000083799
ENSG00000049656
ENSG00000100934
ENSG00000171552
ENSG00000271043
ENSG00000099797
ENSG00000108523
ENSG00000089820
ENSG00000184319
ENSG00000187051
ENSG00000163297
ENSG00000145675
ENSG00000227507
ENSG00000151883
ENSG00000128266
ENSG00000075711
ENSG00000112514
ENSG00000168259
ENSG00000244754
ENSG00000162244
ENSG00000120899
ENSG00000011105
ENSG00000124151
ENSG00000069020
ENSG00000157954
ENSG00000198408
ENSG00000121851
ENSG00000128309
ENSG00000169554
ENSG00000134909
ENSG00000173692
ENSG00000114857
ENSG00000198265
ENSG00000116337
ENSG00000160145
ENSG00000182208
ENSG00000091490
ENSG00000223519
ENSG00000160190
ENSG00000164463
ENSG00000164733
ENSG00000102974
ENSG00000132388
ENSG00000004700
ENSG00000143621
ENSG00000164543
ENSG00000101161
ENSG00000121774
ENSG00000146007
ENSG00000141293
ENSG00000132792
ENSG00000104341
ENSG00000124783
ENSG00000110080
ENSG00000213672
ENSG00000079459
ENSG00000214253
ENSG00000066185
ENSG00000163738
ENSG00000123143
ENSG00000157916
ENSG00000266356
ENSG00000168894
ENSG00000213516
ENSG00000132676
ENSG00000144560
ENSG00000104774
ENSG00000067365
ENSG00000136813
ENSG00000177479
ENSG00000176407
ENSG00000107290
ENSG00000167553
ENSG00000109919
ENSG00000139990
ENSG00000163468
ENSG00000143799
ENSG00000163220
ENSG00000197858
ENSG00000140854
ENSG00000095059
ENSG00000143149
ENSG00000090487
ENSG00000147274
ENSG00000150977
ENSG00000075790
ENSG00000100453
ENSG00000142507
ENSG00000198089
ENSG00000152556
ENSG00000074603
ENSG00000172795
ENSG00000198925
ENSG00000144747
ENSG00000089280
ENSG00000172349
ENSG00000115875
ENSG00000181804
ENSG00000122068
ENSG00000134265
ENSG00000110330
ENSG00000102977
ENSG00000100811
ENSG00000135968
ENSG00000177879
ENSG00000140983
ENSG00000137947
ENSG00000027697
ENSG00000182149
ENSG00000035928
ENSG00000115993
ENSG00000055130
ENSG00000166164
ENSG00000147251
ENSG00000085662
ENSG00000137642
ENSG00000050130
ENSG00000144028
ENSG00000165006
ENSG00000158417
ENSG00000231925
ENSG00000075292
ENSG00000173674
ENSG00000137601
ENSG00000164305
ENSG00000023318
ENSG00000165209
ENSG00000185658
ENSG00000168010
ENSG00000197386
ENSG00000223551
ENSG00000084463
ENSG00000170873
ENSG00000150995
ENSG00000179364
ENSG00000058063
ENSG00000069275
ENSG00000143815
ENSG00000100941
ENSG00000102189
ENSG00000166887
ENSG00000163156
ENSG00000013441
ENSG00000005059
ENSG00000118507
ENSG00000096401
ENSG00000177963
ENSG00000144118
ENSG00000135624
ENSG00000106635
ENSG00000003056
ENSG00000054611
ENSG00000025293
ENSG00000164258
ENSG00000123636
ENSG00000163719
ENSG00000123472
ENSG00000138468
ENSG00000137409
ENSG00000068878
ENSG00000197535
ENSG00000185418
ENSG00000135905
ENSG00000163565
ENSG00000229164
ENSG00000147854
ENSG00000166888
ENSG00000119314
ENSG00000174485
ENSG00000078124
ENSG00000132589
ENSG00000180233
ENSG00000168724
ENSG00000160633
ENSG00000160593
ENSG00000138663
ENSG00000077585
ENSG00000115232
ENSG00000010404
ENSG00000170906
ENSG00000130731
ENSG00000165775
ENSG00000063046
ENSG00000135316
ENSG00000166848
ENSG00000156256
ENSG00000029363
ENSG00000141068
ENSG00000137500
ENSG00000126653
ENSG00000133706
ENSG00000178741
ENSG00000196235
ENSG00000197249
ENSG00000069345
ENSG00000138443
ENSG00000105355
ENSG00000113575
ENSG00000143119
ENSG00000064201
ENSG00000137942
ENSG00000162929
ENSG00000204308
ENSG00000136628
ENSG00000133858
ENSG00000066294
ENSG00000105053
ENSG00000133739
ENSG00000186162
ENSG00000074695
ENSG00000168214
ENSG00000174953
ENSG00000187239
ENSG00000175309
ENSG00000119900
ENSG00000134294
ENSG00000070614
ENSG00000026508
ENSG00000047644
ENSG00000101040
ENSG00000165288
ENSG00000144674
ENSG00000143742
ENSG00000118007
ENSG00000058866
ENSG00000177981
ENSG00000119718
ENSG00000129625
ENSG00000134313
ENSG00000166979
ENSG00000114867
ENSG00000253729
ENSG00000160991
ENSG00000133961
ENSG00000241468
ENSG00000133106
ENSG00000172927
ENSG00000132842
ENSG00000172115
ENSG00000143891
ENSG00000136104
ENSG00000167110
ENSG00000126254
ENSG00000196792
ENSG00000100393
ENSG00000145833
ENSG00000139687
ENSG00000115762
ENSG00000143106
ENSG00000175155
ENSG00000140853
ENSG00000091409
ENSG00000156738
ENSG00000134243
[truncated: 1,956 more rows]

## Sheet: T4
source	term_name	adjusted_p_value	intersection_size	intersections
GO:BP	cellular catabolic process	0.00130561	28	DERL2,UPP1,PSME4,MAP3K7,USP15,PSMD11,PSMB8,LARP1,HECTD1,VPS13C,PSMD12,YME1L1,LSM4,MTDH,HGS,ARG2,UPF1,CASP3,STK11,MALT1,ARRDC1,NUB1,ABCA7,PARN,GZMA,HERC2,TRIM22,PSMC2
GO:BP	cellular macromolecule metabolic process	0.00180803	50	CST7,SETX,CCDC88A,DERL2,FTSJ3,PSME4,ERP44,MAP3K7,USP15,UBA3,PSMD11,PSMB8,LARP1,HECTD1,PSMD12,YME1L1,LSM4,HGS,CSNK1G2,MARK3,BAZ1A,UPF1,PWP1,CASP3,CCT2,STK11,MALT1,GTF2B,ARRDC1,NUB1,ABCA7,EIF4A2,PARN,SUZ12,SUB1,BRD7,LAMTOR5,GZMA,RARS2,CEP295,ZAP70,HERC2,NFX1,WDR48,RPN2,TRIM22,PSMC2,EIF3A,PPP2R3C,SMC3
GO:BP	catabolic process	0.00844706	29	DERL2,UPP1,PSME4,MAP3K7,USP15,PAFAH1B1,PSMD11,PSMB8,LARP1,HECTD1,VPS13C,PSMD12,YME1L1,LSM4,MTDH,HGS,ARG2,UPF1,CASP3,STK11,MALT1,ARRDC1,NUB1,ABCA7,PARN,GZMA,HERC2,TRIM22,PSMC2
GO:BP	cellular macromolecule catabolic process	0.0118003	18	DERL2,PSME4,USP15,PSMD11,PSMB8,LARP1,HECTD1,PSMD12,YME1L1,LSM4,UPF1,MALT1,ARRDC1,NUB1,PARN,GZMA,HERC2,PSMC2
GO:BP	cellular protein metabolic process	0.0244963	42	CST7,CCDC88A,DERL2,PSME4,MAP3K7,USP15,UBA3,PSMD11,PSMB8,LARP1,HECTD1,PSMD12,YME1L1,HGS,CSNK1G2,MARK3,UPF1,PWP1,CASP3,STK11,MALT1,GTF2B,ARRDC1,NUB1,ABCA7,EIF4A2,PARN,SUZ12,BRD7,LAMTOR5,GZMA,RARS2,CEP295,ZAP70,HERC2,NFX1,WDR48,RPN2,TRIM22,PSMC2,EIF3A,PPP2R3C
GO:BP	macromolecule catabolic process	0.0311224	19	DERL2,PSME4,USP15,PSMD11,PSMB8,LARP1,HECTD1,PSMD12,YME1L1,LSM4,HGS,UPF1,MALT1,ARRDC1,NUB1,PARN,GZMA,HERC2,PSMC2
GO:BP	proteolysis involved in cellular protein catabolic process	0.0315498	14	DERL2,PSME4,USP15,PSMD11,PSMB8,HECTD1,PSMD12,YME1L1,MALT1,ARRDC1,NUB1,GZMA,HERC2,PSMC2
GO:BP	positive regulation of cellular process	0.0324264	46	CST7,SETX,CCDC88A,DERL2,ZMIZ2,IGFBP2,PSME4,MAP3K7,USP15,SART1,PAFAH1B1,PSMB8,LARP1,HECTD1,FIG4,ZNF438,IRF7,MTDH,HGS,RSU1,CSNK1G2,HLA-DMA,ARG2,UPF1,PWP1,CASP3,CCT2,STK11,MALT1,SMARCA5,NUB1,ABCA7,PARN,SUZ12,SUB1,BRD7,TFG,LAMTOR5,GZMA,CEP295,ZAP70,HNRNPAB,WDR48,TRIM22,PSMC2,PPP2R3C
GO:BP	biological process involved in interspecies interaction between organisms	0.0445362	21	DYNLT1,MAP3K7,USP15,PSMB8,LYST,EXOC2,IRF7,HMGN2,MTDH,HIST1H2BC,ARG2,UPF1,CASP3,MALT1,NUB1,LAMTOR5,GZMA,ZAP70,HNRNPUL1,TRIM22,PPP2R3C
GO:CC	cytosol	5.92769e-09	57	SRRM1,CCDC88A,UPP1,PSME4,POMP,MAP3K7,USP15,SART1,UBA3,PAFAH1B1,PSMD11,PSMB8,LYST,EXOC2,EXOC5,ARHGAP15,ZNF438,IRF7,VPS13C,PSMD12,TPM2,LSM4,HDLBP,HIST1H2BC,HGS,RSU1,CSNK1G2,PLEKHA8,MARK3,PHGDH,UPF1,CASP3,CCT2,RASA2,STK11,MALT1,SMARCA5,HPS1,NUB1,EIF4A2,PARN,RPS19BP1,BRD7,TFG,LAMTOR5,CDV3,CEP295,DEF6,ZAP70,HERC2,NFX1,WDR48,TRIM22,PSMC2,EIF3A,PPP2R3C,SMC3
GO:CC	cytoplasm	9.73118e-08	87	CST7,SETX,SRRM1,CCDC88A,DERL2,UPP1,ZMIZ2,IGFBP2,PSME4,ERP44,DYNLT1,RBM25,POMP,MAP3K7,USP15,SART1,UBA3,PAFAH1B1,PSMD11,PSMB8,LARP1,LYST,FIG4,EXOC2,EXOC5,ARHGAP15,ZNF438,IRF7,VPS13C,PSMD12,TPM2,TGFBI,HMGN2,YME1L1,LSM4,HDLBP,MTDH,HIST1H2BC,HGS,RSU1,CSNK1G2,PLEKHA8,HLA-DMA,MARK3,DNAH12,ARG2,PHGDH,UPF1,FSTL4,PWP1,CASP3,CCT2,RASA2,STK11,MALT1,SMARCA5,CMC2,ARRDC1,HPS1,NUB1,ABCA7,EIF4A2,PARN,RPS19BP1,BRD…
GO:CC	nucleoplasm	6.75545e-07	46	SETX,SRRM1,UPP1,FTSJ3,ZMIZ2,PSME4,RBM25,POMP,MAP3K7,SART1,PSMD11,PSMB8,ZNF438,IRF7,PSMD12,YME1L1,LSM4,MTDH,HIST1H2BC,PLEKHA8,CDC40,UPF1,CASP3,STK11,GTF2B,SMARCA5,NUB1,PARN,RPS19BP1,SUZ12,SUB1,BRD7,DEF6,HERC2,HNRNPAB,HEMGN,NFX1,HNRNPUL1,WDR48,RPN2,SNRPB2,TRIM22,PSMC2,EIF3A,PPP2R3C,SMC3
GO:CC	nuclear lumen	1.65986e-05	51	SETX,SRRM1,UPP1,FTSJ3,ZMIZ2,PSME4,RBM25,POMP,MAP3K7,SART1,PSMD11,PSMB8,DDX24,ZNF438,IRF7,PSMD12,YME1L1,LSM4,MTDH,HIST1H2BC,PLEKHA8,BAZ1A,CDC40,UPF1,PWP1,CASP3,STK11,MALT1,GTF2B,SMARCA5,NUB1,EIF4A2,PARN,RPS19BP1,SUZ12,SUB1,BRD7,DEF6,HERC2,HNRNPAB,HEMGN,NFX1,HNRNPUL1,WDR48,RPN2,SNRPB2,TRIM22,PSMC2,EIF3A,PPP2R3C,SMC3
GO:CC	intracellular organelle lumen	2.13006e-05	57	SETX,SRRM1,UPP1,FTSJ3,ZMIZ2,PSME4,ERP44,DYNLT1,RBM25,POMP,MAP3K7,SART1,PSMD11,PSMB8,DDX24,ZNF438,IRF7,PSMD12,YME1L1,LSM4,MTDH,HIST1H2BC,HGS,PLEKHA8,BAZ1A,CDC40,ARG2,UPF1,PWP1,CASP3,CCT2,STK11,MALT1,GTF2B,SMARCA5,NUB1,EIF4A2,PARN,RPS19BP1,SUZ12,SUB1,BRD7,RARS2,DEF6,HERC2,HNRNPAB,HEMGN,NFX1,HNRNPUL1,WDR48,RPN2,SNRPB2,TRIM22,PSMC2,EIF3A,PPP2R3C,SMC3
GO:CC	membrane-enclosed lumen	2.14252e-05	57	SETX,SRRM1,UPP1,FTSJ3,ZMIZ2,PSME4,ERP44,DYNLT1,RBM25,POMP,MAP3K7,SART1,PSMD11,PSMB8,DDX24,ZNF438,IRF7,PSMD12,YME1L1,LSM4,MTDH,HIST1H2BC,HGS,PLEKHA8,BAZ1A,CDC40,ARG2,UPF1,PWP1,CASP3,CCT2,STK11,MALT1,GTF2B,SMARCA5,NUB1,EIF4A2,PARN,RPS19BP1,SUZ12,SUB1,BRD7,RARS2,DEF6,HERC2,HNRNPAB,HEMGN,NFX1,HNRNPUL1,WDR48,RPN2,SNRPB2,TRIM22,PSMC2,EIF3A,PPP2R3C,SMC3
GO:CC	organelle lumen	2.14252e-05	57	SETX,SRRM1,UPP1,FTSJ3,ZMIZ2,PSME4,ERP44,DYNLT1,RBM25,POMP,MAP3K7,SART1,PSMD11,PSMB8,DDX24,ZNF438,IRF7,PSMD12,YME1L1,LSM4,MTDH,HIST1H2BC,HGS,PLEKHA8,BAZ1A,CDC40,ARG2,UPF1,PWP1,CASP3,CCT2,STK11,MALT1,GTF2B,SMARCA5,NUB1,EIF4A2,PARN,RPS19BP1,SUZ12,SUB1,BRD7,RARS2,DEF6,HERC2,HNRNPAB,HEMGN,NFX1,HNRNPUL1,WDR48,RPN2,SNRPB2,TRIM22,PSMC2,EIF3A,PPP2R3C,SMC3
GO:CC	nuclear body	0.00415209	15	SETX,SRRM1,PSME4,RBM25,POMP,SART1,YME1L1,MTDH,CDC40,GTF2B,PARN,SUZ12,RPN2,SNRPB2,TRIM22
GO:CC	proteasome complex	0.0046528	5	PSME4,PSMD11,PSMB8,PSMD12,PSMC2
GO:CC	endopeptidase complex	0.00712354	5	PSME4,PSMD11,PSMB8,PSMD12,PSMC2
GO:CC	catalytic complex	0.0100812	19	SRRM1,DERL2,PSME4,DYNLT1,MAP3K7,SART1,PAFAH1B1,PSMD11,PSMB8,PSMD12,BAZ1A,CDC40,DNAH12,GTF2B,SMARCA5,SUZ12,RPN2,SNRPB2,PSMC2
GO:CC	intracellular anatomical structure	0.0252963	97	CST7,SETX,SRRM1,CCDC88A,DERL2,UPP1,FTSJ3,ZMIZ2,IGFBP2,PSME4,ERP44,DYNLT1,RBM25,POMP,MAP3K7,USP15,SART1,UBA3,PAFAH1B1,PSMD11,PSMB8,LARP1,DDX24,LYST,FIG4,EXOC2,EXOC5,ARHGAP15,ZNF438,IRF7,VPS13C,PSMD12,TPM2,TGFBI,HMGN2,YME1L1,LSM4,HDLBP,MTDH,HIST1H2BC,HGS,RSU1,CSNK1G2,PLEKHA8,HLA-DMA,MARK3,BAZ1A,CDC40,DNAH12,ARG2,PHGDH,UPF1,FSTL4,PWP1,CASP3,CCT2,RASA2,STK11,MALT1,GTF2B,SMARCA5,CMC2,ARRDC1,HPS1,NUB1,…
GO:CC	peptidase complex	0.0397208	5	PSME4,PSMD11,PSMB8,PSMD12,PSMC2
GO:CC	proteasome regulatory particle	0.0456438	3	PSMD11,PSMD12,PSMC2
GO:CC	nuclear speck	0.0464148	9	SRRM1,PSME4,RBM25,POMP,SART1,CDC40,PARN,SNRPB2,TRIM22
GO:MF	protein binding	0.0091449	94	CST7,SETX,SRRM1,CCDC88A,DERL2,UPP1,FTSJ3,ZMIZ2,IGFBP2,PSME4,ERP44,DYNLT1,RBM25,POMP,MAP3K7,USP15,SART1,UBA3,PAFAH1B1,PSMD11,PSMB8,LARP1,LYST,HECTD1,FIG4,EXOC2,EXOC5,ZNF438,IRF7,PSMD12,TPM2,TGFBI,HMGN2,YME1L1,LSM4,HDLBP,MTDH,HIST1H2BC,HGS,RSU1,CSNK1G2,CD82,HLA-DMA,MARK3,BAZ1A,CDC40,DNAH12,ARG2,UPF1,FSTL4,DGCR2,PWP1,CASP3,TEX9,TMEM160,CCT2,STK11,MALT1,GTF2B,SMARCA5,CMC2,ARRDC1,HPS1,NUB1,EIF4A2,PARN…
GO:MF	ATP-dependent activity	0.0168101	12	SETX,DDX24,YME1L1,DNAH12,UPF1,CCT2,SMARCA5,ABCA7,EIF4A2,SUB1,PSMC2,SMC3
KEGG	Proteasome	4.74766e-05	6	PSME4,POMP,PSMD11,PSMB8,PSMD12,PSMC2
KEGG	Epstein-Barr virus infection	0.0297481	7	MAP3K7,PSMD11,IRF7,PSMD12,HLA-DMA,CASP3,PSMC2
REAC	CLEC7A (Dectin-1) signaling	7.76875e-05	8	PSME4,MAP3K7,UBA3,PSMD11,PSMB8,PSMD12,MALT1,PSMC2
REAC	Activation of NF-kappaB in B cells	9.26425e-05	7	PSME4,MAP3K7,PSMD11,PSMB8,PSMD12,MALT1,PSMC2
REAC	Downstream signaling events of B Cell Receptor (BCR)	0.000316542	7	PSME4,MAP3K7,PSMD11,PSMB8,PSMD12,MALT1,PSMC2
REAC	TCR signaling	0.00040126	8	PSME4,MAP3K7,PSMD11,PSMB8,PSMD12,MALT1,ZAP70,PSMC2
REAC	Ub-specific processing proteases	0.000589262	10	PSME4,MAP3K7,USP15,PSMD11,PSMB8,PSMD12,HIST1H2BC,HGS,WDR48,PSMC2
REAC	Hh mutants are degraded by ERAD	0.000612724	6	DERL2,PSME4,PSMD11,PSMB8,PSMD12,PSMC2
REAC	Hh mutants abrogate ligand secretion	0.000837369	6	DERL2,PSME4,PSMD11,PSMB8,PSMD12,PSMC2
REAC	NIK-->noncanonical NF-kB signaling	0.000837369	6	PSME4,UBA3,PSMD11,PSMB8,PSMD12,PSMC2
REAC	Dectin-1 mediated noncanonical NF-kB signaling	0.000925671	6	PSME4,UBA3,PSMD11,PSMB8,PSMD12,PSMC2
REAC	Defective CFTR causes cystic fibrosis	0.00102142	6	DERL2,PSME4,PSMD11,PSMB8,PSMD12,PSMC2
REAC	C-type lectin receptors (CLRs)	0.00103496	8	PSME4,MAP3K7,UBA3,PSMD11,PSMB8,PSMD12,MALT1,PSMC2
REAC	Downstream TCR signaling	0.00125674	7	PSME4,MAP3K7,PSMD11,PSMB8,PSMD12,MALT1,PSMC2
REAC	Hedgehog ligand biogenesis	0.00148874	6	DERL2,PSME4,PSMD11,PSMB8,PSMD12,PSMC2
REAC	ABC-family proteins mediated transport	0.00175424	7	DERL2,PSME4,PSMD11,PSMB8,PSMD12,ABCA7,PSMC2
REAC	Regulation of RAS by GAPs	0.00178042	6	PSME4,PSMD11,PSMB8,PSMD12,RASA2,PSMC2
REAC	ABC transporter disorders	0.00401943	6	DERL2,PSME4,PSMD11,PSMB8,PSMD12,PSMC2
REAC	Regulation of activated PAK-2p34 by proteasome mediated degradation	0.00680816	5	PSME4,PSMD11,PSMB8,PSMD12,PSMC2
REAC	Cross-presentation of soluble exogenous antigens (endosomes)	0.00680816	5	PSME4,PSMD11,PSMB8,PSMD12,PSMC2
REAC	Metabolism of RNA	0.00694975	15	SRRM1,FTSJ3,PSME4,SART1,PSMD11,PSMB8,PSMD12,LSM4,CDC40,UPF1,EIF4A2,PARN,HNRNPUL1,SNRPB2,PSMC2
REAC	Regulation of ornithine decarboxylase (ODC)	0.00751028	5	PSME4,PSMD11,PSMB8,PSMD12,PSMC2
REAC	Regulation of mRNA stability by proteins that bind AU-rich elements	0.00761276	6	PSME4,PSMD11,PSMB8,PSMD12,PARN,PSMC2
REAC	Deubiquitination	0.00808509	10	PSME4,MAP3K7,USP15,PSMD11,PSMB8,PSMD12,HIST1H2BC,HGS,WDR48,PSMC2
REAC	Ubiquitin Mediated Degradation of Phosphorylated Cdc25A	0.00826753	5	PSME4,PSMD11,PSMB8,PSMD12,PSMC2
REAC	Ubiquitin-dependent degradation of Cyclin D	0.00826753	5	PSME4,PSMD11,PSMB8,PSMD12,PSMC2
REAC	p53-Independent DNA Damage Response	0.00826753	5	PSME4,PSMD11,PSMB8,PSMD12,PSMC2
REAC	Vpu mediated degradation of CD4	0.00826753	5	PSME4,PSMD11,PSMB8,PSMD12,PSMC2
REAC	p53-Independent G1/S DNA damage checkpoint	0.00826753	5	PSME4,PSMD11,PSMB8,PSMD12,PSMC2
REAC	Autodegradation of the E3 ubiquitin ligase COP1	0.00826753	5	PSME4,PSMD11,PSMB8,PSMD12,PSMC2
REAC	Vif-mediated degradation of APOBEC3G	0.00908291	5	PSME4,PSMD11,PSMB8,PSMD12,PSMC2
REAC	Regulation of Apoptosis	0.00908291	5	PSME4,PSMD11,PSMB8,PSMD12,PSMC2
REAC	AUF1 (hnRNP D0) binds and destabilizes mRNA	0.00995949	5	PSME4,PSMD11,PSMB8,PSMD12,PSMC2
REAC	FBXL7 down-regulates AURKA during mitotic entry and in early mitosis	0.0109005	5	PSME4,PSMD11,PSMB8,PSMD12,PSMC2
REAC	SCF-beta-TrCP mediated degradation of Emi1	0.0109005	5	PSME4,PSMD11,PSMB8,PSMD12,PSMC2
REAC	Degradation of AXIN	0.0109005	5	PSME4,PSMD11,PSMB8,PSMD12,PSMC2
REAC	FCERI mediated NF-kB activation	0.0109068	7	PSME4,MAP3K7,PSMD11,PSMB8,PSMD12,MALT1,PSMC2
REAC	PTEN Regulation	0.0119845	7	PSME4,PSMD11,PSMB8,PSMD12,SUZ12,LAMTOR5,PSMC2
REAC	Degradation of DVL	0.0129886	5	PSME4,PSMD11,PSMB8,PSMD12,PSMC2
REAC	Stabilization of p53	0.0129886	5	PSME4,PSMD11,PSMB8,PSMD12,PSMC2
REAC	ROS sensing by NFE2L2	0.0129886	5	PSME4,PSMD11,PSMB8,PSMD12,PSMC2
REAC	Metabolism of polyamines	0.0141427	5	PSME4,PSMD11,PSMB8,PSMD12,PSMC2
REAC	CDT1 association with the CDC6:ORC:origin complex	0.0153746	5	PSME4,PSMD11,PSMB8,PSMD12,PSMC2
REAC	GLI3 is processed to GLI3R by the proteasome	0.0166882	5	PSME4,PSMD11,PSMB8,PSMD12,PSMC2
REAC	Degradation of GLI2 by the proteasome	0.0166882	5	PSME4,PSMD11,PSMB8,PSMD12,PSMC2
REAC	Degradation of GLI1 by the proteasome	0.0166882	5	PSME4,PSMD11,PSMB8,PSMD12,PSMC2
REAC	TNFR2 non-canonical NF-kB pathway	0.0179716	6	PSME4,UBA3,PSMD11,PSMB8,PSMD12,PSMC2
REAC	Interleukin-1 signaling	0.0190095	6	PSME4,MAP3K7,PSMD11,PSMB8,PSMD12,PSMC2
REAC	UCH proteinases	0.0190095	6	PSME4,USP15,PSMD11,PSMB8,PSMD12,PSMC2
REAC	Asymmetric localization of PCP proteins	0.0228335	5	PSME4,PSMD11,PSMB8,PSMD12,PSMC2
REAC	Regulation of HMOX1 expression and activity	0.0246122	5	PSME4,PSMD11,PSMB8,PSMD12,PSMC2
REAC	p53-Dependent G1 DNA Damage Response	0.026496	5	PSME4,PSMD11,PSMB8,PSMD12,PSMC2
REAC	Oxygen-dependent proline hydroxylation of Hypoxia-inducible Factor Alpha	0.026496	5	PSME4,PSMD11,PSMB8,PSMD12,PSMC2
REAC	p53-Dependent G1/S DNA damage checkpoint	0.026496	5	PSME4,PSMD11,PSMB8,PSMD12,PSMC2
REAC	G1/S DNA Damage Checkpoints	0.0305961	5	PSME4,PSMD11,PSMB8,PSMD12,PSMC2
REAC	Assembly of the pre-replicative complex	0.0305961	5	PSME4,PSMD11,PSMB8,PSMD12,PSMC2
REAC	APC/C:Cdc20 mediated degradation of Securin	0.0305961	5	PSME4,PSMD11,PSMB8,PSMD12,PSMC2
REAC	Regulation of PTEN stability and activity	0.032821	5	PSME4,PSMD11,PSMB8,PSMD12,PSMC2
REAC	Signaling by the B Cell Receptor (BCR)	0.0346312	7	PSME4,MAP3K7,PSMD11,PSMB8,PSMD12,MALT1,PSMC2
REAC	Regulation of RUNX2 expression and activity	0.0376431	5	PSME4,PSMD11,PSMB8,PSMD12,PSMC2
REAC	Orc1 removal from chromatin	0.0376431	5	PSME4,PSMD11,PSMB8,PSMD12,PSMC2
REAC	G2/M Checkpoints	0.0418679	7	PSME4,PSMD11,PSMB8,PSMD12,HIST1H2BC,HERC2,PSMC2
REAC	CDK-mediated phosphorylation and removal of Cdc6	0.0429925	5	PSME4,PSMD11,PSMB8,PSMD12,PSMC2
REAC	Cdc20:Phospho-APC/C mediated degradation of Cyclin A	0.0429925	5	PSME4,PSMD11,PSMB8,PSMD12,PSMC2
REAC	APC:Cdc20 mediated degradation of cell cycle proteins prior to satisfation of the cell cycle checkpoint	0.0458768	5	PSME4,PSMD11,PSMB8,PSMD12,PSMC2
[truncated: 2 more rows]

## Sheet: T5
ID	Description	GeneRatio	BgRatio	pvalue	p.adjust	qvalue	geneID	Count	Fold_change	Database
[truncated: 28 more rows]

[truncated: 10 more sheets: T6, T7, T8, T9, T10, T11, T12, T13, T14, T15]
