# Supplementary material for: The platelet transcriptome and proteome in Alzheimer’s disease and aging: an exploratory cross-sectional study
Source: Front Mol Biosci. 2023 Jun 30;10:1196083. doi: 10.3389/fmolb.2023.1196083 (PMC10348715; doi:10.3389/fmolb.2023.1196083)
Supplement: Supplementary file 2 [file Table3.XLSX]

## Sheet: Sheet2
	Condition	Sex	Age
AD2	AD	F	77
AD3	AD	M	78
AD4	AD	F	77
AD5	AD	M	80
AD6	AD	F	65
AD7	AD	F	67
AD8	AD	M	80
AD9	AD	F	61
AD10	AD	M	83
CO1	Old	M	71
CO2	Old	M	76
CO3	Old	M	70
CO4	Old	M	71
CO5	Old	F	71
CO9	Old	F	71
CO10	Old	F	69
CO13	Old	F	71
CO14	Old	F	64
CY1	Young	M	25
CY2	Young	M	20
CY3	Young	M	20
CY4	Young	F	20
CY5	Young	M	21
CY6	Young	M	18
CY7	Young	M	20
CY8	Young	F	21
CY9	Young	M	24

## Sheet: DESeq2_normalized_counts
Ensembl_ID	AD2	AD3	AD4	AD5	AD6	AD7	AD8	AD9	AD10	CO1	CO2	CO3	CO4	CO5	CO9	CO10	CO13	CO14	CY1	CY2	CY3	CY4	CY5	CY6	CY7	CY8	CY9
ENSG00000000003	7.33127626943291	9.49887242290191	29.8163366737888	5.17093166516843	9.96290155167259	45.6225862642713	3.61736010005607	9.42181586045044	3.12826927538868	10.7909223526436	26.232872300973	12.7163792551596	19.7805479175638	7.15385987409506	42.3707035412617	25.7689734903666	7.27970165950962	33.738793852669	4.74137927127257	7.39360121006805	4.2177122411227	6.87275268851486	13.4892749169214	8.33535908268936	11.7080979095212	29.9285361345573	11.1429002155278
ENSG00000000005	0	0	0	0	0	0	0	0	0	0	0	0	0	1.35877375428336	0	0	0	0	0	0	0	0	0	0	0	0	0
ENSG00000000419	107.554519021678	93.9771023632998	93.9767146441911	93.1822297565355	87.9038152590116	85.1755586777122	123.642700692415	82.9693529181921	99.6569167151653	130.404328461877	96.9554922872643	93.8471245889376	80.1772355470158	89.2736376012475	102.355521329077	92.138615024704	84.264967220282	76.5940871381576	97.0758997823417	117.408600341799	99.3943295415719	92.1055248365709	73.3855350966422	110.218808128011	110.578781750016	68.173908687092	103.905554185462
ENSG00000000457	91.7795824834966	78.3035319912073	72.9155849998685	81.1218249241621	111.56206279867	147.640554463362	110.133632832713	121.241819296958	88.6511169860407	69.0061604674538	94.1235846887171	91.4331287966096	70.260132466981	140.111700521612	85.6884176772406	73.1253217798996	77.763101847764	74.4639964169559	125.632899620355	132.142817479172	115.766188271923	67.0479067812886	83.1951889005203	96.7627417294371	96.8818772337439	82.5837156437396	82.7621611914981
ENSG00000000460	232.503231274057	257.96363548814	94.8851112631205	444.620907433791	476.728961171578	273.179664707934	154.51948615945	220.279711675789	491.478612164587	119.403477512306	215.531420168243	327.793089139209	233.698712521357	275.630977632828	159.316361201516	455.71159811287	249.34874530251	218.294835932781	372.493733245734	195.302045974961	256.440352339397	384.570955645802	148.173771945231	614.597722137819	321.919207238755	272.473547848824	356.246715116601
ENSG00000000938	809.003618273226	833.88691850207	1033.31467197711	619.912881483576	1013.45031537324	802.57259286887	1404.21655356054	739.988580156831	655.615913692613	902.443336269704	936.874923113379	709.27112996553	810.206761306787	792.375435762892	891.836566910245	644.421468424375	971.986095764978	1206.56200835648	633.184541146097	879.309817248764	798.482291528831	898.713579020462	1048.22711529242	580.152078419452	877.319374338599	764.877257952659	646.541213641455
ENSG00000000971	4.12277842801615	4.41247054726847	12.3700821862397	13.5944627601256	1.61639345047891	7.0154844647895	15.5512281341977	0	9.08645412595219	13.037750918276	27.5435902396135	5.73308084436961	8.48099690380483	2.25968867622324	7.40892259108299	2.88815075796236	2.90854756838195	2.97299934718589	10.7575043842645	7.30660141955628	2.59693315935239	2.42242001923843	2.23793548847897	6.59440205201802	4.90975062818322	0.66531975302694	9.71207410100618
ENSG00000001036	113.773036981504	100.843119984011	80.8842889135812	71.0441425825603	111.973080041951	52.3146439153209	60.8300477434919	100.347494654543	71.1521918943909	73.2299176462135	68.9193278900182	96.8616548079379	84.5742434839646	81.4465316716023	70.5314392261352	74.7843193192311	135.488711840173	143.112094099542	104.420029540195	120.962729786677	64.5410894852706	46.8648795511965	107.847162320594	108.15881035417	89.441213069225	149.205613556279	92.4709341958343
ENSG00000001084	275.697483756876	226.500435239097	214.869477183368	290.749595735381	210.076631020284	275.116414206844	167.980894212819	154.712177341923	160.91764230848	253.496565084799	220.275204118805	208.02805251374	259.437928951334	200.685469915123	196.920451688057	210.945219343585	177.112641847365	261.412492615368	207.419732813619	367.90520608801	313.2704419767	174.567253458963	214.860079516281	233.678471316325	163.135781878833	131.864258015048	188.893063462731
ENSG00000001167	183.601429531773	203.834719601052	238.43993051959	167.042956912935	177.648761633707	271.941829595368	228.894343505334	214.66073754018	112.196753435669	246.655625364702	222.329582365245	157.841786982193	162.561056608044	177.07027985087	186.980889335955	223.549914173399	174.995583363918	235.080570554237	214.277333819416	179.629278165843	220.527014492626	188.56648742568	228.790129143234	183.902162153628	206.951243506416	193.897930795495	186.213368389191
ENSG00000001460	17.5684371099189	38.3608968248061	27.1694821582236	10.000277145877	24.2643926478161	9.3091601952512	29.0012925330671	35.8359292412201	77.9013876402308	27.9675691798279	30.4537833234527	23.3675882241219	25.1541077885872	32.1318645640696	19.1760422517368	62.883506803117	37.7319803945927	18.1490252495458	28.0846502313319	37.2312445484183	30.9448355088958	48.600667775294	28.3007682259282	64.3148989995076	24.9517366368475	16.1276661337056	18.8091291277687
ENSG00000001461	222.533073946384	271.829943798658	275.894005246591	295.358141694744	230.377051222832	265.478609027233	356.581668049157	336.631975610434	415.564889416523	252.025163004095	245.239813716232	416.021630263121	281.833052041258	326.999105291693	237.542603886497	451.293212657739	303.46114268973	202.516282764192	338.185880716374	236.333380021132	237.778841175327	501.783888144038	305.973917036047	300.09545345963	209.257088351523	463.540678049023	285.581816203793
ENSG00000001497	130.109698950382	119.574602653199	141.452149266874	107.718158176942	112.302854946723	149.990576724166	105.355573587624	132.633381102906	81.6542596828477	142.603643031934	62.6299395939179	113.786062514157	101.486055890279	119.892534681254	158.102019332462	96.6935925338706	72.489973571287	90.1314897081193	118.097553299171	141.066369336926	135.221604849897	123.481582636472	139.41461166375	105.544362371447	131.006104321365	99.0871171735349	98.6631968073158
ENSG00000001561	108.545944695037	76.2110035838294	61.7769972602144	138.527976363809	68.597423647218	75.5345424886395	150.546346329312	114.287480373964	88.840386517926	75.634397680711	117.635681123903	78.9455827314693	95.4635538814135	120.993570280664	100.803190253872	68.3723306577728	100.268555963234	83.2722534833961	80.7766205936392	58.4696497956809	64.8044966789479	146.352235863298	87.1612984057141	68.6612419049061	90.5010216320953	81.7618064433886	111.122336305021
ENSG00000001617	2.73240255642909	1.23577380497962	5.31895523067629	0.575822278011862	17.52148847555	0	0.30876331735323	0.715284918445685	2.47385145807269	3.1285795480737	2.32176027392083	4.79751457708829	0	0	6.38472188494375	0.712353268779047	12.7234503199543	0	8.88565458879983	10.2074305996863	7.00985093838173	0	0.98395089149215	5.51895851532257	16.8635909195834	12.1916692446958	2.53484828874727
ENSG00000001626	0.321714399290622	0	0	0	0.768240664712284	1.78880079678554	0	1.08522881270215	0	0.334703163980834	0	0	2.85557501951178	0	7.98380615653047	0	0	2.77340146640871	0	0	0	0	1.16231257915982	0	0	0	0
ENSG00000001629	333.377409862998	604.608286613459	286.268129208535	482.886698843851	633.712621192034	654.921229421498	346.848160419365	493.195918483928	1134.29089938772	188.620251822745	686.170141881979	433.066464916159	512.723747564341	465.966604645969	223.681641148931	564.396343214498	520.830325857086	297.459695670751	670.088389716119	389.729629106152	382.955395579316	662.832960374404	239.237439037379	659.667533330514	342.264948279351	447.954519301193	816.172293166697
ENSG00000001630	92.5287219695048	141.656224301578	150.730381086043	122.584366751302	78.2873613986267	146.604525617142	54.8380966901178	162.809578781906	113.679599433736	109.39749998547	83.2568950683678	98.0295668293024	79.6117227809104	64.9807671276999	145.467272837708	100.186710829054	84.720152398976	102.214173734086	132.235310480393	138.29573521248	64.5225176285571	102.683732021699	171.962428393691	77.9415540107662	126.43546774664	82.9989603955186	122.448749077264
ENSG00000001631	235.103602801046	376.244006004958	184.97430677309	249.152470104782	304.209515746221	235.874511467902	238.405440350268	267.608035129651	298.023978485861	127.50555170816	88.5801332366361	212.104795944644	273.536622065768	335.995413843446	145.750127892646	400.880028953452	324.593892740781	275.582198620597	205.851912530824	186.314166856928	302.364535851456	393.252579446342	127.068633831359	522.177051403065	250.819707327466	322.59898587545	234.968628043173
ENSG00000002016	59.8299668608753	28.1740833573243	28.8008093272842	36.8682055176609	36.9317514923241	33.3055119984761	39.7534808563456	34.8044173625175	24.8353809092707	64.2397750053566	22.3674482961057	52.3643576398045	20.5251975406801	28.8153884777864	40.6071922604546	50.2370308149518	39.2350240275397	107.715936503962	66.9423442227262	100.528467028277	21.9649942409453	37.5046493929838	59.2319627855785	30.7442741028812	34.5995951665274	26.2194981523909	29.3426911841187
ENSG00000002079	25.6365432167749	0	0	1.55236091956026	0	0	0.226631975157021	0	0	0	0.82325382576086	0	2.72212801495862	0	3.74193403561913	0	0	0	0	0.310123671419558	0	1.95691184842609	0	1.4888809066305	0	0	0
ENSG00000002330	45.0838634399897	78.9348027922921	90.3632308501484	56.635906531885	62.1331674573758	22.4128366878202	85.4426990502601	47.0042384867674	65.8761924117472	54.2186528559704	64.1572470141652	61.2037383988413	60.2256291782157	71.0107814954394	16.662948368561	48.5233829973398	90.4901568569724	75.110888988071	26.5068585109951	38.9187258939312	16.3171097930706	77.7868496089848	89.5167795016008	136.744827568002	59.145510348989	52.9490692356732	48.9910804732234
ENSG00000002549	157.335231922262	208.021777726308	112.2122648915	170.487373234985	171.442745403607	197.413501580532	204.503249022842	133.48691734983	136.300611549639	69.966862239883	237.393656600137	171.854505582092	126.21888411523	132.037516989277	85.7979963256669	174.488443659261	206.383144855551	129.13382119646	167.105304905288	219.298383683178	133.487843687269	154.866579705004	150.622065981371	180.462418111329	93.8624219916488	123.909274489529	195.211185614766
ENSG00000002586	1215.11018300033	2802.11186955833	1727.53568624472	2427.73498462917	4331.16865702083	1157.22692302911	4021.21546342259	2589.72333352431	3039.66418423423	1308.56995698429	8800.70507214037	4646.64469981968	2068.28072748214	3388.6260145854	1306.40927317921	3801.40758561561	4000.78460141425	1872.23902247476	3022.84663768369	2091.66463416576	1242.5197768859	4643.12677165467	1564.41887162704	4672.99741870063	2899.98211284463	6761.15170028968	2433.87285641903
ENSG00000002587	12.937201043705	19.8973970366277	8.62764463020685	5.54170454682554	11.8442544136271	14.2675252668768	10.024458713833	8.12847169648787	11.133429971038	18.061425254038	11.3833689106715	12.839982968355	12.4031061912378	25.1056142009031	57.479805084489	6.57883972211924	35.0162196887964	14.879728699318	18.9161027123476	10.7331848889961	19.7775284827332	12.7348159729094	11.6519520519132	18.9085521168396	12.0043160464169	12.7376932856153	6.13128055555388
ENSG00000002726	3.57080173496008	6.21303596038754	0	2.44831011487415	3.51252048141717	4.78122647497662	7.43785959679035	3.75075479423387	0.849418417291938	4.18221393041504	14.8785331112736	1.80016993405864	4.85578601213886	0	3.68530695454365	0	9.58118832329096	12.7688977457597	1.72988050950738	9.39723187171125	3.92549002672722	8.12962056319554	7.59394507077619	8.34759564103299	6.49593962320903	3.32179144236816	2.23408278830641
ENSG00000002745	8.6410695798741	8.93804486179534	6.21551189880627	4.42574720253141	13.4890046686894	17.2831363216773	3.24210734879377	2.73009803078227	10.0439250235061	9.83206491183992	1.65632461905919	12.2699950313161	14.0672828653839	3.56941981196722	6.21442231401691	7.82417241389851	7.09080910221816	21.0661888707121	7.37476432654949	3.59010891908839	9.24305517708347	10.0215556137578	17.4562038653632	5.22484834154025	10.1267478682176	4.90466449038614	10.9021933686003
ENSG00000002746	7.22074135973714	8.9067531411591	0	6.67451338994828	5.97586711680872	1.18280341625317	1.79144274766193	1.85285084480534	2.42718660166505	3.08410026726292	2.98405221565246	3.15568500104275	1.86069794005297	45.3977219951328	6.92336709408608	0.992572877076284	8.20676472085282	4.13210495848077	2.73157453427332	2.93121618244544	0.888809316372253	1.83156838769664	5.08178298652525	3.66620467016782	1.49393985867455	5.63226413652092	2.07828215799177
ENSG00000002822	90.1429845678391	150.438698415845	99.2585588879299	74.040295809942	101.859466348812	78.0658964908064	168.741012587883	109.600339385754	54.4786189125142	137.362465281328	50.3114372290684	81.8327325477954	98.983888199327	94.5179131577877	151.057981509118	136.274950010965	67.3347907185636	161.406901573438	132.096438641341	111.029298482906	113.015096820467	70.6931864566601	165.760550381041	79.0029285245136	131.219834842322	88.2686495731048	73.4347494775926
ENSG00000002834	1089.3974715807	1379.1322940681	1564.6043781007	1097.74547462856	1829.38500382992	1160.70397385241	2420.9644916005	1454.48799408983	1854.89473869296	1399.25437613229	1720.30068017983	1737.51630495594	1817.54073481747	1360.92329044596	1631.27609796649	1782.90552054459	1643.41471391903	1803.36277526929	1355.11741004477	1332.85991708613	1355.79349932388	1638.61802706273	1429.75323234596	1533.32687938981	1433.73048494503	2217.41727515801	1267.77837088038
ENSG00000002919	129.283002411248	68.5920658177728	117.29237605505	90.5197107397199	169.589032309895	119.341925467904	137.186853479107	114.819871622088	27.7142938510153	79.7386364769906	90.091432078347	76.7782779744839	56.3777069808253	66.2649548527394	69.7600347231704	67.6300550437733	59.9395334565754	63.8741654033054	82.8451529169381	96.7651435345937	51.0372901996039	104.921390240206	60.1388779494564	93.4507374424852	139.572715644949	60.8300855736855	78.0112304272086
ENSG00000002933	27.4368813759608	42.0859926876288	26.4628308557273	19.9016723520613	45.9821240839174	45.8115489044858	124.50558822672	24.2272187467159	26.4809480058466	54.511025100119	49.372494206989	35.1241268796133	44.6142339969324	24.8520855470331	78.8545753431815	19.9752393806395	40.2311360165967	64.6545368688041	34.3120613278321	32.8378436043242	61.7736324306292	28.0078836407065	34.7141185527651	30.0524148451416	41.2915680173234	41.1825527875152	44.6586263795754
ENSG00000003056	549.611496822939	511.722989712137	426.128582110648	516.161827092978	498.126205292451	565.172266297106	727.091313800248	515.667243213448	480.861502461645	603.433973363412	460.547080516739	529.154747017529	507.659081607261	562.330660510942	507.212522971564	587.178706794536	655.709897356291	538.959887623816	439.902454825541	464.022942194003	523.826441006186	546.004309687653	460.568009367078	625.848934165362	444.44288312727	659.354519328041	377.398883773405
ENSG00000003096	20.8030833778492	13.3737483442949	15.0547633093311	7.90965965996454	15.3215765081666	3.79642801032145	11.4065955853817	12.847115879165	26.2251128723582	18.3913946007237	19.0912975896571	15.9057392460451	9.40440292209453	21.9473151960912	11.941070045785	14.1333817710221	30.5459309735715	56.5077312042884	12.0051502909225	7.07174134533499	8.04913474842061	38.8434766665349	106.288139593107	45.4399036845202	28.976316084023	16.696856678209	12.4690202445994
ENSG00000003137	0.91859962686784	0	3.71170802468093	3.64508769356195	4.82516840532387	1.16679719670505	0	3.34082687366527	0	8.61027025533454	3.25366817723976	2.54952286029508	1.22937544380351	0	3.27564082921156	3.13805465224389	2.14267473054694	3.72222463987218	5.15816286764034	4.43164539313976	8.76809024300471	19.606550783643	4.9602420341859	0	5.78933011391888	1.79907328117831	2.98628727374357
ENSG00000003147	100.015487898949	103.881008025318	72.1377761179023	118.553348895809	107.240354051569	161.40039441026	60.1019590859458	127.230632264981	197.830337693139	45.7974051657886	142.741136666199	111.498706877769	153.502784064604	87.9252050263222	57.969934545594	122.019752343848	151.506323064147	37.9274480541677	105.746388175625	75.3070636394113	86.377056216819	180.735343393866	42.9775279012103	188.779499388503	91.1151781741358	131.346175245278	250.873565796428
ENSG00000003249	16.8060515963084	15.4414490682882	15.8531368618862	2.98717087896258	14.99990533395	9.03746266998244	26.0365454754015	11.490167235318	9.91133257268849	24.6360264413625	8.38874457133949	34.0126026948374	30.4220261643973	14.396233110224	18.2715432020156	18.9967802273251	10.8135845932086	27.736042188956	9.11231630281697	12.1058461970068	14.0699957441229	20.4464207890924	10.9530586734104	21.7963183211701	12.9524232030943	15.7496751049009	14.3179796530776
ENSG00000003393	182.069560282361	149.43343844389	164.922998925548	125.423449513289	111.189619925091	153.77856760926	116.669610591365	161.013092170696	174.326214499216	207.22997747576	161.377603761623	159.952997531901	118.117373141071	140.013640567139	156.361087774894	108.39657925154	116.744885565272	101.558207280036	158.220532964794	149.387874070826	115.964092787975	113.942391666233	162.372901612114	145.103826026847	109.124056440875	118.33851983533	106.219364164979
ENSG00000003400	236.005202379326	244.965427627235	177.816064340858	229.493887521595	178.066771031383	288.101084945922	213.084654828083	203.016850860094	237.182213493658	306.67816415985	245.248993503085	225.464342691723	182.307837077331	284.729190821682	140.735741161206	229.662854831234	119.005046219896	177.500734221337	257.714026795865	330.179708696971	283.759948059795	149.318302981359	286.01773448341	164.404370617238	279.37344293398	255.639387558478	286.986678544104
ENSG00000003402	2410.62374961426	2004.56679350798	2301.49927239391	2050.68946905264	1941.31174199959	2249.11544145864	2349.58990959936	2480.19625321782	1884.74299276203	1977.08162056256	2956.84860303821	1790.41032078284	1833.26044140373	1819.38204360194	2113.16771653189	1841.06228824129	1824.79672316907	1994.32905947536	2341.57628277694	2209.22485304523	1862.67314708494	1943.84388801538	1943.57557864976	1803.47335616692	2018.31382417152	1566.64249504914	2181.90625182552
ENSG00000003436	1886.51241388456	2796.29609909484	836.816044154228	2105.95240399778	2551.34595528295	1566.35908453366	1090.88528833774	1802.47181127165	2960.53173731179	396.376322918913	2297.47823502533	1595.93199104268	1606.32232192401	2443.13955973278	641.301248533039	2909.30701313826	2018.22728399671	1062.12165655855	1580.74700454578	1520.87903355961	1653.71973723284	1700.01365138166	812.119770850185	2657.11105202461	2043.01814487868	2571.49143586765	1842.91828346164
ENSG00000003509	39.4494563629185	38.7485639219646	36.7402842610499	28.1292157862979	33.4290019566734	24.3065658104848	16.4871929296926	18.5038334577801	16.6427872676138	45.0471733742448	29.9348722235839	30.4582821468444	15.5565451479623	42.4740302721994	44.0566561870657	21.7931969797914	28.753949344435	44.3479552759	38.9299952369471	45.6213169114451	23.2128292857091	14.2081897676786	37.6678094341809	23.0362788272897	50.3610790708239	14.431358032771	37.2525726445299
ENSG00000003756	647.291595031825	435.56340379521	618.971048178673	662.173404511748	382.209127862929	866.732705456841	540.050678982392	685.673835636477	572.031392851281	630.930021829203	417.887182048041	541.01188050678	500.89784417485	588.764425814278	648.087826160593	444.780283262884	544.775566559292	487.647191347671	714.217793058423	648.516778834067	551.436040339148	496.721835208804	584.631835197039	658.36312505043	514.495612695314	493.127056913044	822.902807162422
ENSG00000003987	17.6929799655133	6.12800316711598	10.6153471204839	2.69151423173885	8.7576008170103	19.9779752190787	27.9440915649932	8.76618948895707	11.4348237716944	48.2304029868723	59.2144572759939	16.7311847828052	20.9550334105491	7.45317238360015	10.1287121312791	12.6192987572165	3.84841884057799	9.42638897933102	16.0325116499781	22.7798244413907	19.450708610063	10.6505699329826	17.4329146890204	17.4623681713417	11.7333399549599	11.2300882771421	20.4028999272864
ENSG00000003989	0.837101762705716	11.8286241465944	19.5672832483989	27.6035051147968	2.04457999451522	2.39137698921465	0.669593224442352	4.53171092034094	1.11145244168956	5.7943467811098	1.23609343115535	0.660490055482596	2.98990096796361	3.93017025918563	10.8868313662302	1.71183351762264	10.4596482917348	7.65917656096364	3.51777041700366	2.84761160568063	1.56311310580336	1.52352009027252	6.01405492978214	5.05167362343077	10.5658255871106	0.584093379089568	8.00496236044128
ENSG00000004059	217.671789305102	274.296514256716	271.740002817587	502.409478512084	310.458642055275	237.934365060267	475.338203185693	337.810912090741	441.670379861021	270.67625676279	494.899079618261	373.017631195638	510.447738375456	433.582383274032	225.769201634957	431.539849398649	494.088037545927	293.733251411038	344.757516556657	290.812986093052	231.046183007121	493.936062795766	309.517451145783	439.487725879475	390.087529173179	405.120412988602	345.671237559913
ENSG00000004139	59.215526696029	74.5981510027492	137.071991677328	34.4273627881934	69.5057254024447	35.5808631857998	61.8456023662724	116.134818241531	30.0486729288209	102.51750655403	105.72678750952	104.910416333624	39.5812931676114	42.633817131453	48.3066527942957	122.163805434734	42.5450373427	90.5593120055604	49.4326274097132	89.1936975599389	61.9568081064788	51.1342316492102	25.363135269483	115.349634604949	35.7021545769763	98.5525790854877	38.5941250129093
ENSG00000004142	195.053432354703	168.511025068158	200.325082178904	177.743687478155	236.825754321224	186.173763121255	189.26282097975	157.462884023355	115.912077421194	148.613681998884	161.004230356486	129.234701522108	196.602309232338	143.316765072913	220.53668496598	167.245563197247	224.874744256468	221.616777829301	181.307052002166	193.896602262005	240.763382522132	199.647898161094	155.008315047364	192.961136853753	128.343009547029	154.50745369002	174.966773678347
ENSG00000004399	359.304340120866	310.850352046965	176.091137937139	311.742191796329	243.003992685736	339.066138979512	245.722554647348	243.430713919504	200.614652918244	522.79421300873	209.65153760776	448.850491542408	275.563559652367	463.034249368484	362.325099686941	304.211113095079	321.118051578077	299.702192580178	254.999911336302	250.418956620533	206.001022915831	404.302132630103	501.883029210345	142.114964625519	385.782073331268	248.492112559094	515.988851562357
ENSG00000004455	319.956393174045	341.836457869727	370.877508803513	422.663213718392	375.754679794577	383.254047196072	329.392645343866	420.361153175515	338.302839477483	337.129638279891	313.636435883704	423.479578447919	412.749155157788	467.436612547462	364.542347236129	362.368085532524	376.460617082426	320.776326178354	419.927976597134	358.753051608316	422.673525907738	307.064086781859	381.156048029073	377.628296549384	365.443520412919	352.108713617123	327.657348324584
ENSG00000004468	85.0114339563844	105.475971429501	122.152448125094	70.8616912190437	101.257187942561	172.843829886515	87.9514795188908	100.268044520949	88.8684760417853	123.07858611702	60.3037616012147	173.029210395996	74.5793229033892	107.488307075333	290.264448051164	84.1972826567446	115.002491895659	106.880925938984	129.711693472939	175.188808538498	142.694033600187	101.082253727819	108.06180613795	94.6251011196646	113.727908618036	270.389122447488	86.652313349078
ENSG00000004478	212.529181673324	157.962108203633	157.79615133726	179.379591491615	167.141183071768	156.997347853025	103.225805464503	125.259889574089	74.200982723683	155.517317898924	121.689480427766	132.774822360236	141.440993177645	145.477660954998	250.114937822413	148.200458272748	104.831236202149	179.801752301408	265.545067021922	162.736746379952	260.358569829455	101.869139860997	147.032290581682	113.60349424568	149.601500829504	124.482761245023	168.212853498293
ENSG00000004487	353.796664782549	333.725483643344	292.944800349804	329.984897682798	310.520503013247	315.411503683428	246.630155530574	431.790446947959	352.421689963542	310.834987815611	366.376138358185	266.610369431338	265.3452383986	310.825077883043	299.221251529155	338.589921764312	269.445418226708	213.101371485285	288.841814891557	369.806119878163	360.131656119433	354.698651546619	250.781044080391	354.315826226492	261.663952188661	310.951894165595	362.974776449207
ENSG00000004534	368.185030853023	258.36822121469	348.962288398021	402.543612748724	250.902026773005	264.753395807368	267.623053386686	346.60709259286	331.560147095482	310.460004304681	275.883281610683	338.195982004824	264.104702399584	269.22354663813	342.267147731876	320.010862915609	241.626913908112	254.178252286871	450.672136835638	370.964368441116	264.610889432441	402.40539497425	312.305348545164	459.566673562481	309.478332600329	233.482975593421	387.867425119789
ENSG00000004660	43.898824101496	40.6320810045236	50.8320506681137	26.2774420160949	34.6129476826289	52.0806503371446	27.1283294712117	22.1439042445022	26.3898898907449	37.8078721814829	36.9977633417609	27.9697200595997	28.69581405204	29.3381779033678	53.2834168590063	23.9708493253054	37.2110961905196	48.8557604252788	29.7814295821968	35.1152839686987	35.2997593508053	38.9522556336579	40.770439942827	39.6999038195085	44.3881595920634	37.8654030773877	33.812417814032
ENSG00000004700	224.678222659708	242.949129946515	166.14521289205	180.066237330038	162.348281811032	140.916725575377	294.406315198956	221.927463348334	303.836667601102	108.039769730445	148.554361277834	277.642620181509	213.794256306364	156.448597330554	173.491471456064	225.899194527414	201.510483728237	196.851565825514	191.603778813333	238.463946363052	171.935878857759	272.881874599352	182.417629111718	338.404208415746	175.79291111258	281.579326504101	198.595491245059
ENSG00000004766	198.543881873147	111.675417381696	139.862567083049	156.202741164969	153.681622560619	158.406456324482	132.817651985577	67.2168305158015	153.012522753114	92.7925262333134	194.263456518244	96.3924673118488	187.121339504578	141.325968119285	95.6026519190549	114.942603210267	80.8717414320165	161.307714630884	125.703671282802	114.417537127764	68.5513964484043	132.229971708463	189.833105414586	134.011377104883	84.1113221600756	94.4359982127557	110.021750595067
ENSG00000004776	5.66260594950974	6.25710115810799	2.59282354931818	7.40990133383142	27.2627546792895	2.21857009820192	8.47160868733856	10.301169264705	11.9151913972752	3.98948617774064	26.6007707206602	4.12098534254875	11.5520795844949	6.4450049082416	4.87798407530768	9.12621121165068	10.5227632570182	5.08469790252433	13.3505272329977	2.47193164068847	4.96402908099538	0	2.64323707048845	12.6491109864939	5.65901293987061	8.26145839052447	24.2077296079517
ENSG00000004777	24.2426455609103	52.5214851880336	72.4484909263378	38.9926904190675	14.1443737717955	71.8956118207482	25.5704503731211	5.45589444398844	38.9273181990519	45.2842144026724	3.85701700228204	38.688250582055	61.1738390582017	8.04795686238968	49.3098697240439	43.7512348067128	49.224549655153	41.5159613710221	55.7612469826951	49.7564430353583	20.7417928939632	152.538941804617	65.8608062145876	67.2560154591152	47.1137843739617	59.2811333048038	12.8519400092742
ENSG00000004779	37.7762312407318	44.1273719168619	47.1316099125151	38.3885476860357	39.1918302987911	51.9565804457567	36.6780390473714	43.3780576960303	21.6604902973456	47.5139392494969	40.2114984417789	36.0969033855742	28.7002397014546	55.198804320347	28.1246080507534	30.362810393252	37.8689718248896	28.5745303924488	37.4377530094005	63.9041383072466	45.3541751593724	38.1589936841109	42.1410011953412	37.2704196975538	31.5724715183609	34.3777709044106	53.6363426635711
ENSG00000004799	123.964957738038	121.194898647274	70.1666937458633	110.290651689867	102.115404360368	94.2751969221255	350.163211524582	53.2999313466927	126.501728805135	88.7046643925213	92.3332233659782	80.487633373796	121.34935435458	73.1688993518644	65.0221741910865	113.150789160842	78.0591669679242	98.8260620367341	35.6134849253398	143.082518813971	137.175086481403	59.8536355088658	92.3160104769789	79.0947529570937	92.9372337410228	84.0633923967345	33.6967605591651
ENSG00000004809	14.0944156505697	7.3210609887761	5.25511089357257	9.59011798880597	1.35651731249574	18.675645741323	2.76017310204589	16.166029761425	1.94697232742595	5.69091922532216	6.2856157398909	1.18194605653897	0.882907794812122	2.62885900412485	37.320594162626	3.76421546039729	5.16718822591448	11.2813377965214	17.8241679685286	5.93096399731316	5.96790253138862	4.69941433170871	3.1351889017073	6.06911202918934	8.48425690198425	4.67731065265905	10.0108125942264
ENSG00000004838	10.9668414508102	10.0790715993896	6.69302933593469	10.7718476376874	7.46979178475547	7.32778612629305	0.808911984303868	1.85201129208171	0.727831488660268	12.155295553361	0	0	3.73361411660131	1.01589904182993	17.6031459222782	3.0971325693548	8.50508546512568	1.70641307168637	4.64352512053018	15.5981549206146	0.475824861415019	1.57624758190514	0.734602480857932	0	3.02088013294404	3.55237051962609	0.494174771764049
ENSG00000004846	4.14176137028127	14.4243151072581	0	0	0.566007906956004	0	2.2396975803686	7.4923925519405	1.2652599590934	5.66016651386285	2.75105787004201	10.3770035024283	6.59773904886323	2.21626664339171	20.9435532957352	5.74320940227145	15.8404936346554	1.01174868113076	30.9761680902385	2.53682714498702	3.44483996091191	4.51861612693078	0	0	9.12096773663969	5.74412140773132	5.85979754566841
ENSG00000004848	0.524807628940049	0	3.28690605095168	0	2.0262962283599	1.26748897005528	1.02250343834383	5.73447850050438	0	1.7979122675505	0	2.91061741795715	2.40378000393382	1.06446211841621	0.799573220116891	2.42915742729809	1.20516537203986	2.73236967131153	0	1.73901911545813	1.10789622831743	1.15501700184374	1.7044339016038	0	1.9437363106736	0	0
ENSG00000004864	70.8826933725458	45.4305167726751	63.9998779784212	27.422110184961	41.4183586993544	166.27443741166	34.5593099364927	36.385154056301	14.5117185854024	48.025504259123	25.7866259588667	51.9321570827815	56.8404222849064	62.5313586425468	38.2333211962415	144.690350617824	41.7273944289996	60.1471063047607	48.3733056601222	91.7117581972974	29.9541296369025	49.9307846030914	79.0427498849337	139.389748863847	63.2724254318025	301.276448327393	71.678471255549
ENSG00000004866	391.053761608964	464.746135962512	262.309090297719	565.668065713543	432.227630861049	311.831225871019	481.848561684388	452.892217911016	575.662833742193	151.934432152959	601.182147853455	518.509179223802	423.320747155361	729.919598688471	229.2774440805	711.998050544545	595.917685374781	237.846062715322	609.386621791549	265.873946179232	191.027724778477	743.697483272084	197.378482098949	868.144631559677	351.01864145461	784.111586471573	448.667003312591
ENSG00000004897	556.539658334637	859.528863925474	837.378061823041	1138.34572200152	1568.15240779229	1258.93610210828	777.017391937944	882.579574201397	1531.78871929306	606.118541313887	1359.49069875472	1270.43405959271	1308.484344752	1141.31134240874	806.130837365322	1385.54278354022	1197.0402419201	846.075899038044	926.842063984055	786.819671651088	1181.56501508012	1265.1630025364	1039.81097446609	1841.74052061507	1273.98908265618	1483.30403079343	1225.63988742103
ENSG00000004939	1305.34077970006	1286.41688647545	1615.46009462391	1102.22236294288	1321.10645818906	1227.77887269514	560.142405684355	1068.89447518576	793.692521865966	1698.33707240699	2299.02917575636	1232.17314268799	1366.79415591026	1266.43613490885	1728.03712447527	895.609113070914	1049.4895612485	1398.48046530222	1195.42363848561	1296.70319373272	1263.67832804729	1172.76736009406	1489.96756386654	1098.26390648926	1486.02402324549	1302.86839333701	998.886205681076
ENSG00000004948	0	0	0	0	0	0	0	0	0	0	0	0	0	0	0.685854014904223	0	0	0	0	0	0	0	0	0	0	0	0
ENSG00000004961	51.8182569278336	29.5734592209039	31.3395181777936	73.1691010363572	59.7996129463182	43.6833258231793	48.2109753818981	74.1189429965548	40.7180731901917	31.8989795128074	39.3241934814865	41.6017212763352	26.7087917118681	44.6928026869897	55.0148893501658	28.9842183776946	40.3208036861435	78.6490667596423	39.3238879139049	38.2337149846584	68.155750182901	68.2487558108627	30.3278110535327	30.7425665010344	50.9219867851294	44.2529786115191	17.6375007626256
ENSG00000004975	57.6778180961061	150.841714301335	95.3063297193512	22.6933844184409	61.4693938253254	123.484121397072	33.210650117973	60.036533495218	46.06725993777	154.948425605648	92.3100947006072	82.1185065471115	69.2141656862569	117.289415065543	134.261155323118	74.8081419565701	52.7148571528553	72.0096202806446	103.818072705115	101.669266236968	128.401347661849	87.4489609383939	119.89981754877	96.1557536159573	160.78040668152	108.070503533054	147.163720089755
ENSG00000005001	1.81108577844164	0	8.21854195053539	0	0.853671720185873	0	2.04710154877854	1.13089964483623	2.62502282520213	0.834322626486199	5.4380566651835	3.59199981315062	4.87919361150694	0	0	0	1.10949216565894	0	0	2.32655523455941	2.90057859026347	0	0	1.93376009002845	0	0.979761466163578	2.67946699974356
ENSG00000005007	254.13240530364	494.653906844115	419.832186412205	432.994202524649	548.091529268697	301.6710081164	601.811494182764	377.760697064359	592.248085632414	652.164051744969	381.28064687678	503.478105825174	352.44435672089	734.688397060484	660.053311717499	723.388442524241	636.839940016873	789.084925728009	422.141133859461	516.93682891133	380.108580991837	423.090602540961	313.92362562031	355.487749012107	736.997170118466	575.103467699451	567.165348152203
ENSG00000005020	2031.47468586053	3274.16058301671	1494.43034898462	4275.57102107466	3065.30344108984	3199.16404652099	2391.20454631938	4403.12245376171	6858.42152109617	802.60814779128	5157.46122761962	3067.39406545238	3728.25360698208	5073.79267876693	1334.40865856957	4269.56496951899	6271.05407965362	1728.61503407898	3886.16804179168	2233.26039087286	1924.22266838681	3239.51792498817	1376.04932657484	5461.11772624029	2787.93721460259	3071.49965603335	4328.96109229384
ENSG00000005022	604.432421367244	650.587889891895	511.08083512811	533.840238794694	570.117704563405	650.410016896865	461.925983724369	493.030179140843	492.632440933129	494.252787317785	601.688878327496	657.735099448383	561.535304233425	526.50618799418	605.010422173707	573.087625859717	544.651840915331	525.555522735189	519.390858459426	571.23188188138	666.910980788839	603.859769565623	562.58087307685	730.072597798131	506.650261472115	564.222495932223	598.877740892952
ENSG00000005059	62.0191206899416	130.424915387781	167.84309770259	113.963323988962	169.954062210084	243.394444763217	184.752539788836	71.0766910236756	92.9425939055488	154.321258097283	105.59704020549	107.660332964633	125.912939311024	112.782514242706	208.144172123552	204.200288736527	141.146079099732	148.454233000131	150.207937976561	111.430513625878	270.118104007419	132.569799588561	164.721868127415	125.422428982715	191.167935547071	96.7265677274159	215.444895437038
ENSG00000005073	0	2.96548455866636	0	0	0	3.19501464558482	0.465769301747256	1.20410509300214	0	4.06228858006093	0	0	0	0	2.65566147101255	4.30659709526017	1.13335967896456	0	2.34615723494323	0	0	4.09207750753781	0	0	1.73182017363923	0	2.14762478140914
ENSG00000005075	86.8215586299214	84.7373142927102	102.778706068139	83.1275754399152	168.541562209144	100.049231053156	126.601857357901	84.5867915494016	104.531021916795	108.286604227717	93.350442680804	112.621902911525	127.066247587013	96.9998673868291	113.627584372974	94.0451000820692	134.967137867007	141.005586733625	88.9634129366397	101.842971960682	92.2316892473974	94.081660644674	76.3475853299082	127.112609969577	100.708352368217	91.9030018692253	107.125193321879
ENSG00000005100	70.0144932826824	128.364457508784	96.5662058258702	210.193873149148	92.7799136384945	159.001327548908	72.963713886701	172.89973523536	147.919367644879	100.234707671848	113.938829244909	100.236760585627	148.717386980992	84.0208783150015	72.3983312316803	129.336913133875	113.118887679205	89.8122938182268	91.8036818589507	119.485084452038	141.559337019986	100.668170817635	77.4969419231678	134.434979210515	85.1423580728521	118.781656846437	126.092111027097
ENSG00000005102	3.09866948805049	1.80695906783138	7.17639177601264	5.60943952344282	11.1574645028145	2.0260198381292	22.0625402843802	8.72821395820666	9.38597811600623	3.73317241966876	18.195256416176	5.11875382117209	10.0934098598279	2.65269642360331	3.59741374032987	6.676565138693	2.70996573996808	18.8276025827952	3.12378140845448	0.980652121565127	7.56395591619572	3.86190455129706	8.93345713410155	5.35604303285006	8.11202748929492	3.31593619400975	7.27231439148498
ENSG00000005108	1.72551982529459	3.84208551894599	18.920097439738	46.9152530379573	0	0	4.11782450831025	5.51298520738807	25.063412852941	4.08143057977639	0.874914580324122	7.46391348810106	1.07926036406568	24.9327607821659	1.05508965635403	7.82950097506727	0	0	2.34194752349656	1.94658028312803	39.1838320069564	2.72045628837474	0.387861845069428	0.565923200922379	0.439067441692837	2.63574981638436	0.678497866850141
ENSG00000005156	161.842382776531	221.276140346007	161.176446829426	177.981814166757	169.405568763774	157.309993237171	151.728189639627	47.8831753323798	249.65055929511	153.694251537743	126.249945406627	169.925871627646	151.320703300515	144.4139453761	159.805137279588	187.252258355422	227.54936409281	173.658214642721	140.548833981118	164.929064791327	147.071534329232	287.383029242114	239.742732498967	145.631899509937	131.582394400694	216.036289862937	80.0652313280566
ENSG00000005175	205.606886935028	333.398136365888	149.161844899048	160.900741984276	225.241954304691	159.802290734359	171.737416907836	245.14643099572	253.956710677741	142.148478155066	228.056162169144	200.470331811812	172.551320694689	299.23546318788	162.539135273855	234.393308211812	292.905707529825	145.665535887605	171.991603009789	325.344098004833	301.965298161482	148.960032003407	178.410877950785	267.453228740883	146.890822838655	183.619246525289	156.683375875458
ENSG00000005187	67.4676081333841	74.795701950276	78.6039143323284	147.649199360958	58.7605310726859	77.8190282371077	59.4512758510502	77.5924361416791	72.97079302333	96.9971243745214	56.0759352876132	31.3041626424079	79.5467875527455	82.1715935271952	42.5389766240623	54.7797188270621	43.2370251160239	64.0476168822271	105.324348159029	60.3343583858918	38.6370703102516	83.1419835262939	85.2684030594523	50.476291218806	69.3645211236027	55.9000006973481	77.9611460189472
ENSG00000005189	67.3380165364265	39.945858199498	50.4550523383549	115.080423083006	87.7800321612278	55.5278262184448	34.4414416549756	56.6308515405736	71.9060589100645	26.0808660663111	12.2300130183626	43.510696839818	59.29013775898	99.1861240580174	19.5702836745451	56.2290172628624	40.1346074003994	53.7670908066438	37.2688223963672	42.5554523014754	34.5675757379973	33.7913031893361	28.1853058632112	152.765551911346	46.7358422327267	36.8842847686572	69.8612056198542
ENSG00000005194	73.8149991493634	108.714903394516	110.778920162441	108.462037686061	99.5270619704975	152.219680569373	96.6875064612966	113.359709852179	78.5943327894341	82.137896150085	79.7019785802134	106.747030146162	97.6572259446987	76.6305709198403	99.5030335187602	78.1509999198402	71.8295139203709	123.218545040849	70.8177079394871	124.92514729075	71.8643126085231	98.7701900613835	75.6568121827453	95.8145461229752	69.8809702220501	78.0311945571509	129.733123925046
ENSG00000005206	87.2393699712836	93.3366748979855	163.579728017669	96.2048374913915	96.810093758281	95.7135496870084	70.263951219071	103.918626403646	63.2545913705338	186.453665176819	82.6754878487308	162.586227043001	164.242554295705	65.9726642787879	186.137477532298	87.0002338688119	85.0589736570304	144.304313148673	84.8776430421693	99.3505243760693	100.109772243888	81.4909508926702	149.793903371783	47.7598436481908	174.873422420923	125.665561408129	93.170231342313
ENSG00000005238	296.168309824289	337.289493115517	282.471607351744	246.629764907228	249.486548333781	162.015321060304	444.399158173885	233.965981628743	299.605931854828	313.374949044936	294.072275681997	317.052057012429	360.736784991597	310.562277601776	306.488203136878	368.977449060624	448.731566844388	346.014262606281	217.294953175362	235.313450589144	262.010701935027	311.594698965779	340.704614571198	269.234272076927	239.208517633696	288.465299534834	186.17031033985
ENSG00000005243	3.92450344129629	8.19977932342248	3.57707210606708	5.50983809158593	2.22360424171035	5.23693260850397	5.92385462710692	4.37081216698639	8.32565497363342	0.621749037522111	3.30006851855256	5.52355125887646	5.18211147815418	4.67751655623762	2.94297028281929	7.38735124624438	4.90386265288208	2.54926616638246	5.15894327503645	5.5737670000573	1.87175467749636	7.67537439625806	0.868028176157765	8.91885579093456	2.51945713139502	3.87227990814505	3.63556397045004
ENSG00000005302	288.785881752004	251.693320770196	233.767899210388	333.544756156002	314.895877142504	355.544070098993	328.239245329532	298.559941968747	271.311552725198	353.649365711651	330.99600455362	322.331608966958	319.20880943906	258.179195331574	325.455281393268	309.646653382929	231.514530972853	312.481713532718	378.636379158974	274.151474253762	386.446769204929	276.562524522397	268.768988562134	330.062284759285	307.246206149669	217.133625923635	276.519862193105
ENSG00000005339	1606.273655902	1346.73261839664	1515.40160661612	1606.08641693485	1595.86071732609	1624.87201144651	2015.20886397505	1683.17062453414	1391.20815919836	1795.86290991129	1484.20477640978	2048.09205099104	1171.07540971931	2676.58559805585	1749.155327424	1922.13514881574	1753.76757225372	1950.81802376038	1722.8121410172	1594.4890905354	1734.76873570167	1385.78053927282	1656.41943612868	1312.07404210988	1713.91437412708	1404.77760092274	1349.88390441512
ENSG00000005379	126.258919425706	69.8708079117444	40.7504168228115	45.8678041604535	48.7746286694258	163.511521882587	20.7344405350184	51.5211175227008	79.702741713823	197.924124958264	37.2934657638315	49.0978293996225	26.5920056786684	43.9035793291597	112.046009588653	75.7082249105176	59.622872577884	74.3430557439841	38.8902090897818	142.629958498631	227.321971810809	37.9890373839389	62.5071660428213	38.366644359466	74.9945017596488	109.312452314876	140.390013309943
ENSG00000005381	175.606288492836	207.388251213738	229.368221004879	128.974627626188	166.31007782653	196.414880972832	178.312601178712	159.127968488896	98.8634176655372	242.647396744391	173.390006567867	185.816607130578	248.744693497392	120.91277011169	211.992370812586	120.833264238174	116.302426142019	216.561146671997	164.200636332983	176.851321765146	120.003965551223	169.07050754552	200.607103585632	198.727079112073	201.166276116839	174.743939432107	170.689407985801
ENSG00000005421	3.47460533548587	0	0	0	1.99885272453575	0	0	0	0	0	0	0	0	0	1.2246133992876	0	0	0.826941419838738	0	0	5.62523892376439	0	0	0	0	1.06215624002174	0
ENSG00000005436	81.7687811779664	51.4258612460773	98.7228842369293	23.5064868865138	93.8926023898796	76.4489126610579	73.0885779182419	134.243213730469	50.5036610688949	91.1282200030222	112.65933694034	49.3720593312887	103.286025592558	45.5290048076852	105.137587226648	56.3273738081726	101.509850193145	100.139698743462	70.2568290544582	89.8132331050998	75.7990400138056	109.521624564493	109.898576841323	53.3093511983513	107.204415728393	68.0216831319307	90.540147156005
ENSG00000005448	17.5760478168672	12.6491886330747	15.2046671610335	28.4618894094823	25.5245818000195	6.99660931066672	18.6479965661507	17.5499813925568	12.3360245494901	53.9916821210832	9.93417617800719	21.3160594535562	17.1294300307018	25.8381350175023	31.7984046295701	16.7837010071528	5.41142677241408	13.6181441299012	28.6842873067818	21.5572370738877	23.1456380326702	17.0544812233125	28.9303690784747	15.1716789654604	26.9430176061626	13.1979184915379	8.47189859194246
ENSG00000005469	13.5466321796299	38.5833747442105	23.2830373022236	41.3986841891485	55.1691577586294	34.2924993218788	45.153858347611	27.6586878476195	38.004906666271	39.7011848465582	20.8163912804266	21.9987433925737	40.0281172895057	68.8690835159924	22.6145736705197	34.7443453169998	28.6465621058619	23.9211144079674	68.8334023853869	90.3371411458231	19.7831150818628	37.1349696399168	19.5296605072439	35.5117108933631	77.8056069126711	35.3973856050927	39.4514100271624
ENSG00000005471	8.03588653282491	32.4641761183003	16.2700268424505	57.4924682248222	7.24750231984603	23.9382621815091	17.0204295958879	10.603913023945	30.5552970960073	53.949473521611	8.90832627265104	8.98929558644062	8.26833485647052	23.1064392353796	13.9070299943671	13.302187998301	9.25400354688275	20.7373504271458	15.341905506816	8.94964398351586	4.80082282006314	29.1608449502539	18.5235073632558	11.2298605660676	31.3788951601553	5.905177239057	16.378271798505
ENSG00000005483	1100.63604324882	1076.94507825599	1010.22537525366	1504.90168582583	1306.98139722849	1956.97830541119	1198.24147385267	1509.48761022293	1644.23369034305	918.11705711803	1322.45205404269	1179.13362133913	1278.69276553895	1278.19993457123	1228.65101285748	1444.01862982377	1516.50916958222	1228.62894044361	1262.5129006089	1094.13939391122	1029.20426503545	1405.3951584969	1174.22913443908	1407.57092867644	1056.70826661357	1191.66317860819	1512.35935005362
ENSG00000005486	118.765908210474	110.92138036344	115.773615188527	131.742089137897	191.902209338195	79.0883897165478	178.473708726944	157.079172002939	151.765567523328	138.469752633603	155.354024089678	175.15207556605	134.946567170681	94.0623119250326	130.431843881463	162.949304436495	157.478802776151	104.343127687834	72.5267584670914	111.185038402921	89.1931951562813	121.988509964278	114.700116765323	108.529535286774	114.901267524034	133.389857572458	87.0703148835235
ENSG00000005513	4.16447489414738	2.27941571129409	3.41125259649108	0	17.3787920888219	10.774844398999	7.27413160140314	2.47306952138036	4.47839195188161	2.31622275404998	4.26424969954063	3.87223958029164	10.3568622073322	3.45787547114087	3.31262621163095	3.84123398691979	6.37683734982562	8.43594973054181	8.62869977363936	4.92647927331749	4.70580437163938	3.71356462838147	5.00827917558524	1.15992733525359	7.27515966223375	7.46791626931859	2.23143103641959
ENSG00000005801	93.6747901885596	127.662032643743	172.502622607809	74.4080039498585	64.9604879109935	95.4894761964154	84.9738451308872	131.262444093936	89.3567093701604	117.90535814674	159.958054915127	164.355180516834	76.6401864626169	74.5175496411136	115.946009498715	69.8956308792529	113.697912041734	155.439937125253	79.6775966719817	104.358059960233	127.625881353065	56.6646367774139	111.746671632427	136.266204779004	93.1449850188646	97.7202551741051	100.355606071236
ENSG00000005810	1648.09048001724	1652.88758987138	1462.82261974899	1906.28691512863	1470.84152395279	2076.93048792056	1946.20986408901	1835.81760636332	1876.14864747942	1508.84278640364	1592.08238162309	1551.29902031819	1831.89603367209	1422.47330470181	1662.08841306831	1769.8758219733	1594.97029476675	1687.53052106537	2264.99877956149	1604.3370415648	1547.10695512514	1646.34217403478	1573.44700018608	2025.20564066689	1831.79684530601	1510.25878277687	1799.14794392524
ENSG00000005812	509.669814622765	559.137555734454	443.007243322477	491.543011894115	589.609010343598	460.398475148327	480.283818086386	545.816788439087	603.563810222529	377.303832062541	488.189616915862	530.890985196664	486.330562668247	491.668121674218	413.751941370648	633.430504963841	444.099729405441	465.569270586914	555.002017461029	493.464378321913	559.271305910291	503.084364035763	408.105507654528	555.73017732468	455.962887068803	491.240471337843	493.063488282988
ENSG00000005844	1430.50499638417	1121.43212732155	1005.05943657629	1120.29327674624	1056.09607417986	981.813099585442	1277.1568751252	1385.5509359727	1039.40783379365	1183.80577221254	713.768503027145	1363.54874520845	1056.36313978395	880.465007089086	1372.61811728725	1002.32374394349	1064.20321333129	1058.52016130543	1292.02067163426	1296.38900542267	1010.29056992592	1135.14064410393	1291.17402898159	1022.05210978569	1310.83863568038	1013.38328050339	1292.35021834427
ENSG00000005882	44.1301735586772	109.568447763901	51.88607350928	105.9580034333	141.203660704129	29.567749781299	87.8269330517521	96.7135463649879	150.129932581058	112.067514091863	76.0046702235784	69.7435473622676	82.2405034072414	52.4925819896213	46.3168003637622	99.2367096034258	129.442434203258	151.270463313532	139.436575334982	102.276897389848	85.1173118417579	129.258101250975	102.918666547223	75.7449796449845	110.361986006862	211.472993748803	108.071702484809
ENSG00000005884	151.570664235891	217.949517812739	161.059162180985	86.0482158595586	162.942744505698	98.850552811659	34.7188127549139	103.204128504137	147.021797528741	262.058764184015	159.087833240448	129.437526901414	138.967933426211	81.828706045508	149.237497269987	124.907777085404	80.9062923611503	126.068884537572	117.138503941248	130.578633144761	141.568204470358	97.7757836969792	113.514086660097	75.5608414025052	103.033428421998	137.817002151234	145.113192313577
ENSG00000005889	299.652678179236	277.395229823236	361.191988549316	278.889915083615	194.859502175637	513.496252712244	337.861420793491	270.870133175099	297.799794845559	288.051313766081	143.179328406554	205.933391358146	272.947774721193	189.435106569758	364.497893707349	387.156280570817	351.526347381065	325.424375548178	315.758189649318	340.119232680389	353.26085834663	326.97471919716	400.146245499397	264.782753049675	404.714974664234	248.582362730985	391.412993547952
ENSG00000005893	936.075418871388	788.669326291359	834.690501132293	996.67827832569	674.249530826791	725.703745329368	1066.43203279553	848.773800466474	991.254876093535	600.12920435774	1174.00507860526	651.835652809968	722.359932366819	959.740963652195	679.624401431382	960.436053306789	1034.9206605879	552.318196145308	669.686265709133	837.02798249743	610.039425645637	1007.89540797352	676.59074337124	1038.17774172385	806.529792064296	1141.1067445909	956.514578570832
ENSG00000005961	2489.55135955045	4653.85078267281	4305.71813857142	9047.90557209622	2504.35342084705	827.188296016229	11106.4381816567	5827.37842883046	11558.104764025	1478.71058582834	13403.4021311217	6349.362248197	7847.72034318963	8074.13175533385	2713.66571797314	9646.7777661609	11875.65536586	2866.21186695321	4428.71722674814	3746.15123219933	874.287666581945	11300.1557823045	3803.15268005308	6351.1347358872	3547.54438963899	12913.4681833829	3620.98309861622
ENSG00000005981	0	0	0	0	0.755437249819971	0	0	0	0	0	0	1.92427217351365	0	0	0	0	0	0	0	0	4.47386400470051	0	0.781214409863694	0	0	0	0
ENSG00000006007	515.263412508504	539.733324508191	439.477619786322	916.271813416013	573.653780827449	369.463346269262	839.726948905088	706.112698848623	985.361578841156	288.71336075855	1030.51221314239	691.673133558924	790.930930241862	776.98201011638	386.905085030395	1023.21031845212	650.867664025422	480.367800086987	528.864323978501	378.524659107756	283.549500606652	776.88217999324	470.514361808068	1036.45814159987	489.371797956805	1013.19217804547	689.766620921056
ENSG00000006015	72.5959911588754	87.7884709175962	90.0071038111524	73.6666760331927	60.7504613288915	53.9316367451095	69.7309114257165	60.8587094287858	58.6995824564858	75.0792415607087	61.2470550743882	84.64085056253	66.289475271236	63.5377121206449	89.0366750799362	46.5296776779105	97.1529358971888	138.670050563938	37.2790388206858	72.190059758366	84.6275177479517	66.9739189102915	80.9221346687087	76.5175393754155	77.583141542254	69.0131358828475	55.4788217065082
ENSG00000006016	1.09186585070139	0.409616940828574	3.99781070381736	5.44585863880775	8.03330009898174	4.75574200548948	2.36533554261765	9.21754764074171	8.98592842408648	4.48335486809104	3.73611656589563	2.02709362170304	9.0205123857599	2.32041945887772	5.54298284492897	4.37619544820178	1.19569780983038	0	3.730226294759	1.10950521240266	12.3519089711139	3.30563244751609	1.9622177685911	0	0.815258154756708	1.35477092052449	12.290150035738
ENSG00000006025	80.8027105273442	79.6103419280215	95.9609795000694	43.6286524226415	82.87220535285	84.6618171813606	37.6734133643561	43.5116137147525	53.9816513418757	132.877388708191	72.6807727393859	30.3518514645486	43.3767665705469	51.0587587877956	119.81820148532	52.7839693229241	28.9272286786512	99.5787759493728	52.2017616437522	64.541232005653	62.0930920003344	84.0835695254036	65.5250446740664	71.2349234735551	77.7434329546349	57.0335696144167	80.7242031072751
ENSG00000006042	22.1171485573885	15.6165433120575	4.93238779799196	9.50644146923513	11.3426640829202	9.88699697576006	5.80969367346413	7.02233096346394	2.93767372314824	9.83923748376798	3.92788317595731	17.3415268252755	6.18651265087039	0.804116018983616	5.50784302212239	6.77226724429188	10.2838069126119	12.6197700375854	28.0509250550104	11.8003266239084	4.31858059104691	13.2619743940029	4.25033489468824	13.3955417226888	18.7067950720375	15.178741824862	4.06666198262617
ENSG00000006059	0	0	0	0	0	0	0	0	0	0	0	0	0	0	0	0	0	0	0	0	0	0	0	0	0	0	0
ENSG00000006062	125.19132023854	110.725646197554	149.082165230144	90.7287516894234	121.615773553201	130.950878331994	138.810404164305	117.498080591899	95.4157850789909	155.813811544693	126.448475334888	123.611259685878	151.427954775273	119.786330886961	174.708997445784	126.718094074502	124.110362920829	198.952500888853	146.803192085956	141.556799084312	152.81343486169	116.566275817293	181.090655990953	91.6350063391189	146.215712286952	111.283795031466	128.355178513531
ENSG00000006071	0.813248349347397	6.34831196429815	5.10371989325875	0	1.50381602330984	0	1.70617642327996	0	0	0.698687215828414	3.77974850789924	0	0	0	0	0	0	0	0	0.812170582450821	2.25013538075505	2.05608054137109	2.79835294113181	0	0.908889519843445	1.52282026715437	3.50437595935568
ENSG00000006116	1.68953173999094	5.38124600273988	2.02924380095736	3.7153271194953	1.68657016009288	0	0	0	4.55036345173767	0	0	0.985766929832363	0.755400489625436	2.66930826759503	8.04168489472249	4.89376831086094	4.10903403535636	0	5.91571631417486	0	2.18901424068113	3.3025559200033	0	0	1.78692174954045	3.79551548888419	2.76366918443894
ENSG00000006118	15.080422805939	5.15413424251623	15.2278064043105	16.3193787844309	11.9049356982462	15.0996054365661	6.58676025908609	45.8001045979079	29.9660481882669	23.4463854008319	17.7272963013082	4.82461905062793	13.5612970689291	27.1016403149684	30.8997146236192	17.026727212692	26.0260285788301	52.3888178399682	8.01842281621914	17.3622174529989	16.9979599318646	16.8971821596272	21.2317828236352	26.3972274056815	21.7555153621768	34.2125568550716	9.02611863735618
ENSG00000006125	1791.21237090014	2165.65269063166	1332.69526730788	3379.20807757658	1631.00468565761	1574.43062063065	2069.9334272902	1717.0859770763	3081.55520746502	1243.8931376012	2389.57056375012	1902.90997029433	1871.28226918457	2358.35831935466	1083.94689341632	2899.05850754291	2264.11608618427	1426.53777544599	1827.66851353524	1670.41797021763	1292.82939771103	1842.35860418001	1289.74598008526	3194.36807845651	1743.12538879447	2044.47151285619	2097.51639930407
ENSG00000006128	1.88474926533291	0	1.22054188495021	5.23117462254802	2.76415472925346	0	0.475403283620728	8.36935122558157	0	0	0	6.53420907515297	2.91923037844488	7.56126872378727	5.86774140814595	10.2323097842809	8.79123990176736	5.47969087483944	2.39086458778564	5.09669738522805	1.06497465294324	2.22364178025318	4.82858027599913	4.29918603054332	3.70758156341264	4.21958617689018	5.16480142095463
ENSG00000006194	41.0404037080022	88.7977855393266	71.3809550900507	60.9592670928033	61.543425654917	116.188658363404	70.8683331648737	59.8343276801971	36.4830414666656	59.9826420880321	35.1470749423769	44.2687071926944	33.0945200343019	28.754657681323	44.1827538885587	55.2225591686343	105.96624707449	69.7613115744453	67.1303858580106	34.0103839184142	111.757453821296	46.0761871804292	69.3921776119667	79.5513812085631	56.560373650644	52.1987107390685	80.2661431190803
ENSG00000006210	0.545152067750455	1.06250824958127	1.02597126381241	6.63279944562606	3.46130617293069	5.6704459655713	4.24724277433206	6.85755763815715	1.48068687215939	3.23495121917188	5.5840264808483	0.978057763729906	3.10495015535588	1.23720307921513	0.702522453664936	7.24767538385439	6.35076566584652	3.01624374589885	1.07349288042691	0.674973838469807	2.16975323981748	1.11949151850433	6.90292352800151	1.77722420474035	0	3.92636793410886	1.24528153071435
ENSG00000006282	50.7665440437463	36.2584637730057	26.7522285913037	63.0406553259577	42.4794696907676	63.7311746158725	78.2040052532196	40.5536053760054	56.1206288477523	26.1971636607292	29.8782006205938	46.2159252593051	21.1466139374558	19.2652452378462	52.9845772504615	48.100880958525	35.9204186224642	52.2159650669279	27.1993504767792	27.5470070479895	78.0647207162037	58.7206777605448	98.0751737296897	49.0661938142146	37.6248391137603	33.3634430033044	15.5514056344231
ENSG00000006283	2.98002766080777	2.61678761172071	0	0	0	1.05537480967653	0	0	0.78175950576783	0	0	1.55507580785835	1.3000526264686	4.43420187647291	5.62014587567039	25.1701177830334	3.45688908217276	14.6297017283902	2.19656629596878	7.85754240219768	1.85329204895807	0.910552844872493	2.12463164710871	4.08201783169869	1.03200514643822	8.73586076683956	16.3671881988817
ENSG00000006327	11.0499154882875	9.36847277166778	16.9231647387345	9.95245356779759	9.76957116732675	6.93848717635039	3.57606799880952	12.1619938134266	10.1248281968381	20.5107179487858	14.6778462374046	30.2328232322349	8.19079275334716	9.71676379171197	16.65774250346	11.244956739584	13.5890113752979	29.9164279744876	4.41239882873971	13.0430994616323	9.03817856911613	8.66335397901514	21.3128335486545	1.13376351124936	519.111698440176	7.79183225249184	13.0383340197405
ENSG00000006377	0.365153201809685	0	0	1.44394500940945	0.531089353420611	0	1.58336150014523	0.922726083490467	0	1.0607477407365	0	1.84664493695349	2.32784263062902	4.3322489132105	0.451093811352035	0.784027289864905	0.838640819706946	1.4006872725686	0	0	0	2.10635046619537	1.97244595814856	10.8533810741802	1.74315972854344	0	4.5833283924681
ENSG00000006432	50.5995610989206	50.3532396491187	54.5836680736329	41.5041580478629	67.3684075384723	63.4068677788532	40.2272459722731	39.4897573913163	56.4897295646425	98.9498293741212	99.0543864312322	44.9383029986458	34.2114238473046	40.084785819139	46.1749433887324	42.2311118697627	60.0449341842625	50.7714558959854	56.9886374656042	51.7941516667394	53.4166668585708	33.6865086192445	62.9165780023016	48.1285679089407	52.6389409512326	40.1575780667074	99.9606522862039
ENSG00000006451	96.8099991108087	94.4210490619319	224.889714002869	171.349425184562	87.6721901163162	72.442632773284	102.53274422293	109.798262941616	91.1358972735361	121.430606114617	94.991530726524	92.3670958752395	91.8371031704785	98.8070899738758	151.985530962365	131.621459214869	90.8039585692592	102.904283349649	96.2138998806079	125.712916743795	137.848508084963	57.2298600611237	90.2753794565437	94.4228826168975	67.9681035463521	96.172680692703	128.705144187324
ENSG00000006453	34.4198260916986	9.3737754917361	11.3412764763045	11.9694476739873	22.8079138254273	25.1451172704653	24.9026660437652	21.2475824355346	18.7880046282047	18.6503425430493	43.5605248561261	16.877257332441	15.7188770012524	26.3667781570512	55.0712770400144	13.1125001311161	6.51137497635989	12.7176698104364	38.2357979970117	23.0399280624965	26.8311901507776	33.3061310164036	17.8202703652656	9.18545978450258	32.6694525795088	28.7533631314848	17.5199214125259
ENSG00000006459	1097.59772526551	1047.31381015629	527.291516437359	893.729416794079	784.972196362454	655.456845309507	992.745684832485	749.377249989724	1600.57528052289	669.690467782178	1426.95915891464	704.862315019998	721.248375650041	693.440571336983	784.470697986956	987.387208252522	1171.41505938434	772.137981401413	1082.86020486254	836.309341003055	644.33121516431	599.377990503138	817.228893017899	703.215734194714	493.261514899274	548.944631174372	1040.56327618764
ENSG00000006468	13.933650026836	3.36727493061106	1.25133845515399	3.74105599697943	5.40098500933037	32.1107327164433	2.65738748130189	3.62591346692628	5.54966717004973	11.7051323813621	0	10.4808589757095	3.69990644894215	0.80817996314076	1.96641079241414	5.70247137063926	4.51037823659863	11.9343952082805	2.17549770906425	16.8925541155012	11.0090232499897	3.18725326032287	19.2491024596407	9.54146711007126	7.49047365244736	5.30973518483072	16.8560799275954
ENSG00000006530	50.4368919971075	61.8543280665172	99.6971063509082	96.584042241092	97.365658251067	74.4090659346193	85.2324971365746	52.6851526775095	74.3723641446615	44.1881296735054	52.714875024586	69.1258134833501	54.8804358014109	120.097056992305	46.248830825271	48.4430166155818	76.3700852567984	53.4952245641767	53.9553828605126	53.3559669097608	91.193102765164	57.1912041281862	40.5330594224244	71.5914587982018	108.214302240473	49.9954194509901	127.455895410281
ENSG00000006534	119.936318436024	150.441263534404	116.627780222512	92.5481189441302	128.475318915591	118.813360933136	216.668225091699	80.293299293367	152.662482340383	124.278626727396	102.502383286135	93.4779953587367	150.566971102519	76.504377975083	170.385753390137	73.1765296740169	153.427933894318	188.452696252018	90.312680536723	154.921479987709	137.320051659978	92.4322705840987	154.40231096936	87.5083521189156	117.654046653088	137.308680424157	97.1549347922864
ENSG00000006555	18.4834847395475	48.2431540713924	65.7799573928315	28.4334778572076	39.7062678864527	26.4877330121261	44.9250963238165	26.6074429111559	40.6923247183335	39.8683334251523	28.9251044212389	43.2471056913261	25.6316704067812	29.9501045543931	24.3667334950999	31.5899667688523	61.7655038672375	32.7056962173086	24.7759639545738	37.690240539652	21.2064097186451	29.8032078874508	25.5749611325838	40.4371621588752	43.810605940357	27.5276283037226	22.9565844908241
ENSG00000006576	331.801125764218	411.211107733752	434.381940999431	1163.46844022625	439.370047217626	268.748286231666	383.782244092082	280.80063619143	550.254945540751	312.398197609745	456.65610958042	346.039637569054	529.807383766159	281.31895603486	312.114603902373	671.849129509904	437.449583243403	252.122472075655	411.702192557626	190.957357345563	413.575200775201	403.788458425186	268.109267052265	564.161699364102	475.494242398255	539.87658560713	366.206952488835
ENSG00000006606	0	0	0	0	0	0	0	0	0	1.64476981816721	0	0	0	0	0	0	0	0	0	0	0	0	0	0	0	0	0
ENSG00000006607	119.308484641628	159.634927558536	165.06863373947	131.434511187762	83.2672097962987	75.7081827358404	68.5523000596324	171.88715938705	196.995500578395	78.0437514777855	142.842320118843	82.6913386648924	132.928470273273	142.814190317891	173.473404753357	96.4208482920331	166.701376575745	156.089737409078	255.440765329403	133.022990620606	95.7430316547425	109.375954292477	151.254531378422	269.126488889291	115.508031486259	133.182894607932	372.539748997474
ENSG00000006611	1.31250792146134	1.78491318587496	4.67150619355376	2.04632272863865	0	6.6872125759631	0	97.5743404053016	0	0.64096874365423	3.10236032260676	0	0.264274691292364	5.55621341682811	2.98273896607403	2.03956015972364	1.28098000666332	3.49092300426929	8.13740874520959	2.90411288380661	0	0	0	3.37929559699655	1.36298775390458	1.54902587740213	1.49002825262549
ENSG00000006625	14.4219176354536	31.6952392728841	9.64462102774185	12.4686616306733	12.5872664609988	30.6939637194078	7.32303631222879	12.6238353073108	33.0675237246754	19.6656637839756	10.9301755639667	20.1225907671453	17.1491387108707	24.5543906730769	27.7194934423957	19.7581358556951	23.0966295497017	25.9175601665585	12.09158060132	25.9099846481477	23.1829139072704	13.0346499841207	11.1023553292101	12.0287730352387	5.32106779630819	9.34613379812002	27.9815927279548
ENSG00000006634	71.7841571291732	87.3723370660817	62.9980993649013	53.8277503204702	78.3412390113243	101.102975360626	43.2676039075128	95.2846323538815	39.345203855965	63.0230564142285	62.4012147329763	45.462490165058	83.1542585845869	84.8943420398909	54.6349469755277	31.4632316628899	57.2049828593737	75.4740331186385	66.0756232630063	68.8982416822712	53.675547144936	69.0453180854534	63.7569695138438	78.5496210795094	60.1659928301741	41.1712586851048	104.653181947956
ENSG00000006638	307.69857786479	409.354728622268	326.905905823958	325.621936040154	405.460671862974	168.520750131691	590.906451734091	385.336044408307	523.075602087977	118.857340217414	694.215209996476	484.18138303685	394.996514384666	487.073290124715	214.119038563994	632.354460916756	516.500397386066	307.084602803512	386.321762854153	279.403683765284	155.503378548121	450.728782017479	330.170215181192	423.259620615518	400.760722602737	674.15681043503	432.485360084309
ENSG00000006652	1189.83816690169	1463.82946050728	540.739251802488	745.88922211082	1273.56202002933	1023.49386401169	1026.52799019359	687.013296268205	1032.08559548327	356.793521076572	1035.92631253616	862.712807185822	646.420533987193	969.545547234601	397.5451733713	876.021926388745	1416.96987398889	858.429934821493	914.220456531925	793.114051918149	1336.1050412296	737.312821725131	678.245282332094	1156.54088368499	793.791354140168	754.114277026971	819.280156679999
ENSG00000006659	1.17074871640607	0	0	0	0	0	0	0	0	0	0	0	0	0	0	0	0	0	0	0	0	0	0	0	0	0	0
ENSG00000006695	92.2064674739892	55.4006298483226	57.2812247867162	75.6378135329977	75.4577898659298	68.8689322356671	107.664065259698	103.634788415535	66.7958560757856	79.6442843016247	50.1047269036758	92.8429951997167	100.226018345141	143.248614158212	109.443445543875	68.3302116344858	41.3495648205191	104.711907660041	83.8643635598794	75.3167332467877	94.4459213704385	92.0981129066988	95.1689746209294	58.7875362042698	69.6077408147998	63.6352291959087	74.6528013817455
ENSG00000006704	23.4734215094002	9.08539193995389	39.5863786016684	68.4447252345876	25.205848013531	1.88128151815791	1.91415349879817	6.39765327735152	2.04123733657112	7.2959666922942	29.6742601284762	5.96175926458428	5.85872944873644	5.46372343551027	12.5091835357267	3.24728447283921	2.29468703658938	9.94547428417082	8.40057963326816	1.82707327176754	1.99991544725387	3.73938502131422	15.4539534246749	8.69641159334786	38.9650620698141	24.7547693702418	4.84834183697882
ENSG00000006712	142.083457124702	166.500054431666	224.501472077122	90.4204947390134	189.081982710253	153.079579360334	195.281966912676	145.681743235478	109.092646448996	148.053169296369	143.005641911426	154.759958289411	155.091291962836	119.530663873465	205.603457109899	136.727718247204	134.321988919463	143.970601297196	128.090236806635	156.027291961984	136.286806783189	91.3697105193456	190.892703678464	135.170563439666	228.620589981042	126.892922231879	121.365458588001
ENSG00000006715	498.279646035723	683.427551343839	659.239021329293	403.782649568503	733.341148622945	226.481861808731	559.940411255522	393.023902000807	1314.98513182807	315.053207553326	571.865655087368	723.727718459145	553.409751796842	893.560832551152	345.10738195401	772.356312445245	926.482846878514	431.986618455463	544.569592321657	727.963994181102	359.359024607656	647.047175154764	484.401969585119	642.915604308571	574.197630902365	903.134382448286	467.696239601274
ENSG00000006740	24.9922561216844	13.9405239771724	16.3320111779787	24.8537222300988	15.2224687912042	7.10139788706	2.02998686051824	11.3886944690372	11.0749783580808	9.06812228948523	7.73249190833196	7.96361125032539	5.4683166574183	11.0462726945431	13.4352902466765	5.90650206552695	4.50991296961759	7.31181158976576	12.0396241035868	5.27048044546209	5.27225613857883	7.99538721274633	9.40696225814329	7.41890877302037	20.5574874977469	21.176436959282	16.3972448314145
ENSG00000006744	150.002107174177	129.212411158874	132.246860269442	110.880366309705	201.729168568891	154.125772839278	121.330247328415	148.973497173256	79.6837499057148	117.215396892139	85.7235472181581	96.9711125316183	153.060371123827	138.336995686291	95.3778380821138	134.102390078544	180.745377093219	147.683926226743	193.627250438698	125.298991818557	117.728682927341	207.698845154226	84.397748769115	154.842537417142	156.893510689687	118.27876544602	156.216846381025
ENSG00000006747	2.82032415510908	7.58030977460689	8.77158084156796	4.41911093328667	6.26793362478615	7.95808330393946	4.14742324756522	0	4.23432465791167	30.3003118769478	2.34915197190172	9.88498490232073	2.86150175631504	10.3273012141563	6.47527306498757	7.39264804906431	7.74354927348947	17.7217140477597	12.3965631371639	3.31197062524058	3.72818704921801	2.93264061194117	23.8838515069845	96.3842394812186	5.34594496575468	6.65364216368525	0
ENSG00000006756	39.4140837117739	37.6291419706824	48.6311463535428	26.1336689888168	32.0117860929791	55.0702863917623	41.1753253013634	38.1345065931408	26.1484693437119	43.0019625260084	24.9180785687667	54.3078199558441	38.1770895099798	151.542876640065	47.5090220120541	32.8107762297959	35.4534244205907	50.4614436359863	54.3280877586796	56.7765041807866	26.1696508091484	29.1868785899825	42.6584716686098	27.8932962335348	39.379700528512	51.8639571679732	37.6352964755385
ENSG00000006757	20.8714563103034	16.6830677894985	26.9203913532157	8.83810074052033	49.7440697987563	31.1885659045764	36.5320765535201	11.4604050400818	4.72326308374347	10.250268575451	6.99832186438241	13.0015431056861	17.8882420642055	25.2128971352346	33.378425536119	18.9571916915705	16.9290394488133	31.6218325675236	15.7888958281571	12.2736870762021	7.53893946698837	18.0444226238635	40.316608109945	18.1069168969975	4.28577371093717	13.2430016761765	30.0498072725767
ENSG00000006788	1.13973031918847	0	0	0	0	0	0	0	0	0	0	0	0	0	0	0	0	0	0	0	0	2.26969440187146	0	1.17259727488777	0	0	0
ENSG00000006837	38.411220708269	31.6280735505939	33.0156928527345	50.9759313265813	20.115836037398	21.4818257372922	18.4001548828883	15.5657652188849	40.5570030178006	21.09954272733	66.3047200548738	10.0878910549153	28.4604235588623	14.226579639898	14.7502449952344	20.2297389426999	24.0962388190422	10.3530727723427	39.3352197600433	16.2589882576243	59.8957709543934	32.1653787888284	16.8258691361188	72.2515455150595	9.7427202515663	12.5922713666979	22.3789141814081
ENSG00000007001	2.17790657926043	2.05074193187388	0.986307284225812	3.59805577292718	5.274501755638	0	0	0	0	2.06287704751198	0	0.855016432006382	0	5.04782706113007	3.75633698730303	0	1.16333683207538	0	25.7409143715145	2.19351885293438	0	1.98268876218281	0	0	4.83422227305449	0	0
ENSG00000007047	121.117392143469	76.9464239053859	89.6493109123381	189.716131928248	110.228503503757	118.395780242281	203.763740674795	174.776034463603	107.10202459984	166.267341454258	232.616367531234	150.948154387159	117.930786078871	56.8801406977529	92.4750541550811	217.973440622244	145.548766411873	122.067293606306	199.750163029258	124.029234556855	35.1865617846745	121.708570054082	110.809084314286	100.956248944325	113.849944971865	184.739494375924	92.2455962578896
ENSG00000007062	11.4610098308294	3.34951511560106	0.76498678918279	4.47487287336024	0.299841780570932	5.95349223682034	1.76047759272273	4.80198987256409	3.89808468097206	1.93855281377486	0	5.97222831590271	7.86590421054427	5.15632836542823	4.77233742323032	0.569782108592025	4.14143980111875	0.614247701121278	0.925542950218704	6.97900398083428	3.36524381657408	8.28302846846262	3.08006867899898	2.65492037568107	2.84003244955266	0.801053415213336	3.36680440800749
ENSG00000007080	46.7012677576959	33.4783748928063	70.1305503088128	18.0645853700983	34.4652854683881	72.6554547859756	33.1126826392043	25.2982295322592	31.4890096063172	69.6285451309452	26.6296960312717	38.6879601344942	58.7847209976269	30.3516927073966	79.4301071126614	48.1252900699791	46.770359533749	44.1491887617264	46.3887059674446	36.3111164404648	40.7749590320003	50.3276449507589	73.2939641099875	31.2223711725172	29.8832817835561	39.0073733765354	35.8015698178588
ENSG00000007129	1.56738317676822	4.19473886045529	1.07156861750852	0	4.84819931598194	1.23143820334112	0.543023373357842	0	0	4.03991676699171	0	0	12.3171412749434	4.56410151681657	8.43972866752204	3.65853413374692	0	0	0	1.89084331890182	0	1.21336540918006	2.5042393126944	0	1.99756917047402	0	2.23810402514185
ENSG00000007168	992.629260652763	759.407301587382	835.856757952808	904.192081351692	768.843755976877	912.147636927139	793.441237972787	933.621954065265	890.621870112926	682.441456047023	722.26460124153	644.163963877028	483.572860609284	958.517839092976	770.092749104853	718.676232521076	773.510839694746	630.616464316906	603.993431893018	701.055161656241	635.425350244121	588.531226606422	725.735466182833	752.536631042839	603.730623545694	568.130466471293	879.443175626475
ENSG00000007171	1.11118903780099	0	3.2642498522317	4.51850163480586	0	0	2.67013713486507	1.37158373708205	0	0	0	0	0	0	0	0	0	0	0	1.36927691654507	2.23910208801409	0	0	1.13842190756676	0.976820771846729	2.16118716880526	0
ENSG00000007174	2.887423384974	6.75025591059715	5.18708921629182	31.1780808631569	4.23017224944511	1.4873204210483	4.37616533882419	15.9009276764397	1.54628641799298	4.56005183079336	0	0.289885365142286	0	2.56763070118951	0	1.92177918901743	0	0	2.55729545755345	1.20338386208913	19.7547872095291	5.44661186475531	2.06914626774788	0	1.26821548349718	1.67423902335881	0
ENSG00000007202	572.173403863266	584.338588775709	538.947073774408	498.579853293681	751.3346905836	644.97668108351	735.543259649742	914.42211250265	517.386852270529	685.009574791385	706.175776519438	891.211131651881	603.877334503255	857.367885337272	915.098015370942	450.252410784205	872.978369129947	697.734285640189	699.903893830772	736.168924441068	408.375583459477	539.426251650626	718.230527147041	519.443710187662	787.991351644869	647.547657952188	484.366568133647
ENSG00000007216	1.1956982627157	0	0	0	0	0	0	0	0	0	0	0	0	0	0	1.81355253821472	0	0	0	0	0	0	0	0	0	0	0
ENSG00000007237	365.306230815077	391.534825330395	532.540317054417	301.522596221723	560.85413059271	487.336200581526	749.485657543554	448.478469211748	287.092934801369	512.395117336731	384.296893777708	304.137199032717	501.964443757328	374.989256259074	286.755502423923	357.196756373022	458.012773536484	559.464915465383	381.677278011223	428.599489995284	436.421281184033	440.338742900107	442.888054895683	308.433936856009	346.477619225686	354.948129852681	267.279752771774
ENSG00000007255	21.2779593743917	5.22947125472194	11.9980751727916	12.516492144044	15.2962822468506	8.93237230009619	10.5330678787207	24.1039280129803	13.586220022568	16.1188244961659	10.3568456349502	8.88608455476647	15.4962150766535	13.4801153298925	15.9222050535541	20.0012550301335	10.8630511263167	13.5562141485926	6.45617967791045	11.5948005032462	20.2583372310982	12.1125743314472	7.73627445403444	6.58168787795107	6.66765931211324	13.1695917326721	5.48776061748475
ENSG00000007264	34.3603309276706	38.0266517863902	73.0845122815552	57.1574293613479	76.482310079909	59.1772880699799	70.6667271298238	43.3172139345423	45.4938887823644	53.3217633278131	31.9208319053807	56.8106275923995	66.3562646661748	30.2824851077757	62.197457659754	84.9976785933502	68.7325169216857	52.5988577879213	65.1122194132759	57.7638250038268	70.3371337059421	24.3281664821913	80.2504674010769	70.7380431013578	55.3293128065475	65.6451425383468	68.4540591724355
ENSG00000007306	0	0	0	0	0	0	1.44458790596827	0	0	0	0	0	0	0	0	0	0	0	0	0	0	0	0	0	0	0	0
ENSG00000007312	135.297310010632	114.037964941409	170.548938779203	139.311267873566	206.657845669084	134.752126306076	159.307441983144	93.3548017886213	101.870362555712	205.093296063438	106.87831988589	130.788830587464	129.537949951645	162.576441699329	264.585494040144	116.2900772529	119.867911410868	194.348191158046	161.443265871983	129.288661148119	168.04574658948	126.880797494806	220.862487728443	116.906195651004	139.726078189844	145.107207730037	129.756097440863
ENSG00000007314	0.53425908147493	3.21013280569145	0	4.29720701173587	0.944982955672549	4.05341507635164	4.64581664018913	0	0	7.74407653609366	1.89642550021666	7.03507984484482	5.81911529304925	1.18970905462206	5.8721865998269	2.46571574225304	1.25602773975784	0	0	0	3.28424564619735	10.4630110321654	0	5.52004115279153	2.90506192664054	2.15354577919371	5.93599918873302
ENSG00000007341	182.16894540613	207.40090358383	95.6941634254412	162.910623250669	284.415840547058	309.20722142508	161.180468715829	213.255577784253	319.095509871543	133.331031236707	393.204202376947	204.848321170234	224.354242676842	200.55804507755	109.32344345032	218.084392635395	176.061974459107	101.517433002022	160.764947013651	81.608216989228	168.886614875897	313.965938278803	92.0386290140982	333.090626136351	133.447314055292	264.374479144124	234.709622053245
ENSG00000007350	28.0184271054941	10.3112817450154	10.455587738794	10.452013229383	18.9112151968351	7.55939688029326	34.6034307827349	10.4204630217841	8.51426072890377	21.6034454207788	59.7277126412134	23.706700835005	12.7295797008733	25.5253973127943	8.11524258046484	14.7245991718675	27.6376580515447	9.94415274804147	8.36967675290971	15.1182065706934	9.69526684269888	31.0291807474553	4.69744570779764	14.954329812499	30.3868180615206	3.53667753765897	19.0199529240842
ENSG00000007372	2.03284381601351	7.50618629929823	4.40359714740424	0	0	0	0	0	0	4.78432729590096	0	8.96331274457233	5.62451241685514	0.707179193598224	8.50763899734486	0	0	0	8.28440029993029	0	1.57551802383651	6.2332290679598	0	0	0	0.949498940911506	3.95959304463342
ENSG00000007376	48.7910270893734	67.7598608281723	59.6253321873389	38.7828542707305	69.220212020645	42.5911364324806	67.5249509517287	67.7528392708199	44.9858752544583	81.3102637375345	24.3980381177677	52.9859810556825	56.6780654593307	42.2679889887994	83.0233244243666	40.4249739910444	36.7073792793564	61.4901844834307	57.9647099735942	47.853124026883	56.8370370981926	44.5005529717665	79.6680889593636	53.0140761909998	45.3323295311329	67.4626433892186	61.3386199712611
ENSG00000007384	5.63191223600544	11.4637922035153	12.2626279898633	7.79845023087767	6.68099894059386	8.65986151676594	0.49695348943984	13.1578833406636	14.405550758261	14.3009234605177	15.2727855264489	3.69823523562065	13.412985244758	13.2256582706772	4.83584141172714	11.6650324160276	15.2708122840218	8.59754300548917	4.29521976221671	8.25508909886909	2.55415244231407	6.9328370567276	4.38796386695068	10.5318403267806	5.13944770052204	3.52075332021046	5.02821415587059
ENSG00000007392	136.975848652323	116.905797068229	79.8308539212902	169.787022210849	102.531168513167	150.785796966127	60.2361928212461	86.022665136028	59.6095159217775	188.09379929263	117.872496037493	133.766607894095	102.714448746693	107.215914579433	121.807223800946	74.7873547890543	55.9019940453122	100.507976492493	88.7923250995721	183.733049432865	105.901310616473	72.3189953557055	154.530372969484	101.20846387802	157.231841946172	98.6239595513834	124.072917094261
ENSG00000007402	44.7871693482732	38.9538403998966	48.8843793107475	15.5374824467348	33.1233923307998	33.4920049738111	38.4645379879356	29.3390149533462	23.5973599126857	47.1545410983507	7.33017757142584	22.8035892212875	19.7305839244785	21.7112208740585	43.1833839738482	26.2091211420737	26.401309267402	50.746931720116	48.8323375331813	46.4678741199315	39.3813689357931	34.3265431642495	23.5798074137908	26.3089164947589	52.3527959816454	35.6247544351958	25.3768861601866
ENSG00000007516	76.0764252449653	51.295205462693	42.2234577586297	62.9742517519698	59.1936484424738	45.6796790494371	61.6407421226015	34.9646323850577	26.7583541952667	97.6802311628775	17.3171780941988	34.3897776231435	84.1814447873599	19.6050660391175	44.1927547683682	49.0155264251891	48.0436093677353	36.4639054227872	55.2284453200984	53.7349827275417	22.3757470177534	22.7099986850824	62.9929406581275	79.2519811488407	43.3094582877939	46.252089889238	24.0893091703334
ENSG00000007520	32.0945204119768	57.6177161739	40.9800110893508	24.0788350360549	54.0367130353506	33.4476456387939	84.8451318570539	29.7296594387223	17.3637846929218	27.7963472321173	17.6566135027513	29.7565457656703	59.0432862313628	59.3432915098808	36.6431110519094	27.6248105383998	31.8024471634831	61.4320777612798	19.4675078977067	46.7614820703264	36.9582529946152	23.05574781082	40.5829579367855	47.44565542973	30.5688352261848	49.4712654709319	20.8300200571645
ENSG00000007541	139.210236251036	111.951896674842	151.312681674097	179.629583788915	112.03292683542	85.3192013670236	64.2423818308776	145.985602097183	73.6170770860579	200.601264275975	68.827829415186	112.973445865821	86.0510222866077	113.414856522873	157.450065741211	85.7625910965307	67.5610821694979	220.253576675398	72.4437652168525	108.731416573543	132.070462347323	112.399244616071	123.300098565523	88.6790430743898	143.845442109712	128.754642880228	96.1496785565366
ENSG00000007545	81.9764299959973	67.090566966704	249.705145171838	68.9447429433103	169.897816374321	189.266018724202	61.9925320724546	129.143694669046	91.5441112873664	195.159741803742	120.574281078537	186.675824785621	115.35723464482	111.784838331098	160.970636049	78.0669869257377	71.2419216964726	232.205548405345	279.884796951923	136.392271432283	165.536179987646	117.152581131766	198.981743597088	91.7161451278086	133.450437826733	274.877968137761	107.854106361287
ENSG00000007866	14.6781581753904	3.22509709178222	11.8262060770221	8.91623710735443	7.91494671002571	4.03516883845574	2.84821024652189	1.1882075507532	0	18.4966117156279	16.3965665974645	7.8656843253496	7.8737660220306	8.74142113085741	9.69717096436017	4.23297691708774	13.8578308014389	14.2657074034572	13.4625338651585	13.204761773722	20.1045625713734	10.0610211899823	9.12239727425423	4.71818747242225	16.7621269521307	2.78193263515917	15.5672920510173
ENSG00000007908	0	2.79742880890929	0	2.08504562774963	3.40491129288002	0	1.3635399021185	0	1.23555016291314	0	0	4.36282038260656	2.3637427060794	2.3790265542812	0	2.1205633434293	0	0	35.3855483662528	3.66484194249526	0	0	0	8.84519484594871	4.65021387127953	2.37322458536044	0
ENSG00000007923	142.682841250346	109.226225990505	116.669028121404	75.4818567389457	93.4144534092366	135.136137664448	51.901984094816	134.949117752016	103.055319919731	88.2259507068279	39.6931524460629	100.530019913596	76.6833275211957	124.116705466545	61.95998943702	79.2298024038456	50.6184338117207	79.2279549893743	112.016892997342	149.503659249665	145.036300433564	93.1884312608486	106.158570860925	51.9646117819747	100.430043399877	64.1548388653276	69.0195021831783
ENSG00000007933	0.886538760863881	0	0	3.34361134038256	1.90491688913973	0	0.180132440601434	5.06319135559521	0	3.61697254972538	4.46041855623437	1.16463082372846	0	0	0	1.67682384910302	0	1.03241497875288	14.6882667391964	3.41682160247381	1.47049822515445	1.40943950288791	4.4596664025282	4.31748922714978	0	3.19706010403085	0
ENSG00000007944	204.350878434825	247.884852661054	224.621511464773	176.43178214358	267.496214028735	226.033049676715	252.405492911	222.207842849699	170.137799406425	219.83127218911	215.642209607945	157.734903798942	198.805867693412	156.592610812663	199.019210116319	167.395491126468	221.272342955018	245.606025483879	182.629623088576	239.518972893225	236.717374531031	183.98819057814	209.864325443207	209.471946945068	211.220766762095	202.846604536343	169.685137935975
ENSG00000007952	0	0	0	0	0	0	0	0	0	0	0	0	0	0	0	0	0	0	0	0	0	0	1.50615771702427	0	0	0	0
ENSG00000008018	174.896824211907	171.95387869647	176.469616083801	213.66772208687	172.107530728205	142.659054285681	149.767794505901	150.031516763546	153.320667079004	169.737881403922	188.910576153861	141.758079969792	162.465117711598	127.992432517552	156.445167051067	147.052629805794	177.244933519834	142.175923191403	190.330343692147	162.427029502467	205.804875773253	192.164887144644	158.836774259174	158.630850422804	168.697447084756	126.888754506469	180.569608941975
ENSG00000008056	16.0225453076766	11.1493662904151	2.41323996730221	30.2904047414761	12.4639636994868	1.63745838118815	9.21286598544715	5.10951173745234	3.38940755994124	4.9314605277296	2.28557405453313	5.81749817956291	7.41169892343199	2.07363142137464	4.25587188461905	19.581347536501	49.3648700188096	2.42188640903436	5.18669160494966	2.48813722074713	5.26590292558418	33.4122922612415	2.30007584360837	1.32250501589998	10.3925905907316	26.9976950455702	21.4781932646941
ENSG00000008083	1155.21869229764	1319.34577105167	1178.38427793314	1224.35462675851	1438.19804746769	872.475027519435	1467.93960469238	1131.42225102929	1983.17085080191	724.959388502612	1937.18901073678	1187.82167171371	1438.7309674882	1341.06320655344	868.088355255258	1802.6864495382	1352.91837647561	1027.01543505756	1254.27787912411	1048.1773473112	1020.80071161571	1761.36869317456	865.577002679275	1453.40016775656	1260.61662327524	1820.37541953958	1227.81393368832
ENSG00000008086	229.229776172339	190.803096703912	176.361250179304	196.36303290894	167.26065973205	252.828509648995	162.641344061319	144.916277600483	134.939475961145	133.66915660475	198.673181763703	211.038367426669	142.921406569866	128.328638977768	162.831704359744	170.414469468385	137.976826382791	140.8801153916	247.150601821129	173.662782581614	144.014365698836	161.305262328687	158.246819574548	176.144392890919	196.34661376764	148.791569731152	168.970616301247
ENSG00000008118	0.195269459704078	0	0	0	0	0	0	3.53574192759939	0	0.554937620519072	0	0.690074221704889	1.10346872106961	6.46792900410639	1.00532624380836	0	2.22240849394054	0	10.1080177220603	0.497698832772125	0	2.71962282722436	0	2.8990146096917	0.936383720679912	0	0
ENSG00000008128	87.6536283709105	74.4441635744114	111.477979551767	80.9737166229903	99.1006157332021	85.3138052331676	116.639472429897	74.0723581541928	86.1597573976159	128.729032873807	74.6503755551002	98.507446230889	79.3573688214034	174.203419723995	113.908125530241	67.2765701979439	107.566217695305	205.167673691995	106.605990372232	83.6009556432176	233.631109785898	104.3156289601	111.511280998294	130.596714128607	107.912230407225	70.6438068717452	41.5588524630001
ENSG00000008130	706.660546487457	714.85965969857	942.587700980915	490.858800120472	810.669083393505	822.034998893233	1240.42479528117	559.077528512261	550.8052520686	1036.74130060078	922.889243611958	731.590034812455	769.544344677214	549.274170493562	914.023068440589	494.718087669279	761.019074274907	1049.68326135849	881.637229119963	812.865605804553	781.4349087607	669.35008113557	998.914228480622	528.324112486776	848.236985495491	674.937540330249	661.005794800237
ENSG00000008196	0.861480655400116	6.51697347061122	0	0	0	0	0	0	2.31013115961819	1.24144849260773	4.17097355159973	0	0	0	0	0	0	0	4.3144307731075	0	0	0	0	0	0.684120218120445	0	0
ENSG00000008197	0	0	0	0	0	0	0	0	0	0	0	0	0	0	0	0	0	0	0	0	0	0	0	0	0	0	0
ENSG00000008226	14.9318444639531	15.5654806497389	14.8716877864403	28.8645425941725	8.75128276391583	11.0089145289935	19.9892204597568	7.6380991280418	12.9141849366302	36.8387525200598	9.78730356650753	10.5091814779998	13.4829076088539	16.0431740697894	44.7201094023229	8.03305508158896	29.2715260619972	16.7777418914531	4.5514959434409	18.3737077404302	11.4893979027884	2.98043864712706	37.5614464339618	10.8423745518198	4.86344770629023	12.3600874334097	9.27729873273018
ENSG00000008256	57.8729716117004	43.8201994822163	123.780055236031	79.5491947849419	47.1499483131219	94.7028983785027	51.6364944963019	143.181177435581	73.4287613864965	103.299887822931	83.6556312663301	31.5683710467618	67.3274273515971	42.8656883834279	76.2253353846672	54.3001633259343	46.870939042531	71.6377549034057	48.2055496532716	36.2671575713468	52.6044120801235	31.4802425543636	50.2828824337116	83.8942324307406	116.492677665265	30.4542553574993	30.8537720720316
ENSG00000008277	34.1593151846592	27.0482537020972	25.84783254451	36.0702736448118	30.5032508288763	50.6931246839133	15.9347150139973	41.9504801155992	17.4982426308362	46.5808983281284	21.6350403836648	78.1217823492972	19.7957980479544	43.7036637749418	56.9830839051137	26.5852135612832	7.97605136798695	27.1312151811569	43.730343205937	33.928177983492	27.2937983188822	24.1549392053197	32.2285944260487	15.7800680852245	27.6543068615397	29.4613972373724	76.6907066220118
ENSG00000008282	394.538677904376	353.390737420409	227.778700332484	221.52170659426	350.545105682764	397.339929470819	295.219720996187	312.263841572403	210.617940593349	229.685106765393	329.821494055509	238.687194575425	266.070244294613	323.93376943269	249.69653654676	415.381636836811	277.535645158657	223.334509552216	279.97276726643	281.776315350429	412.206607435023	302.064102425829	304.168854463792	394.13663704199	340.169636965904	385.308178056758	390.266074862837
ENSG00000008283	22.1299108834634	88.7556157565005	43.408115178347	36.1596243953592	82.7812652049645	24.4187290873174	55.9026378533183	50.1181362851051	31.0455812370011	70.2963814476456	31.8729039924864	33.6594240544238	44.2425720819033	29.2032022152345	69.8758829976361	21.6264530648159	41.8297621297559	39.0491544658302	24.6520309629785	32.2730592420678	69.0802201338728	45.5269596835934	38.0903154418926	23.5211802177683	66.4606670505037	38.5557138487964	27.9302394055059
ENSG00000008294	522.844065926981	558.174497521056	404.105848755313	614.34592110274	453.676097100352	494.003541915356	565.408894703059	622.678606549007	422.223582707521	409.172249932343	768.269838223424	366.58624019987	466.106220367557	305.530182151496	400.082817822092	471.411139126822	498.195576289445	335.368778758053	595.693363768429	382.917441822604	561.155310973007	580.866932452309	340.20396609283	409.041032270194	624.495754045545	320.21437752569	533.963573966472
ENSG00000008300	21.8464082225307	16.4309453863653	28.2867192832652	11.5260109963315	7.67196999880001	17.0834795265833	18.9138762393908	18.8424096741807	23.6653309277953	28.7946271992629	10.7628986580292	10.1098761959732	21.2955187221696	24.2451296281486	15.9669917918013	13.7681212516957	9.53443269144691	24.9311250392814	16.4854501123669	51.1628639462194	17.1002276022108	18.1749329317809	14.2064316420833	16.6654639852012	16.9262889371458	17.5923844856966	77.8437924698765
ENSG00000008311	76.5894644971863	62.7662658862458	64.3305224634617	73.808815011774	50.113571562802	73.2572444607164	36.0697744818943	57.4705094699465	51.7100782971387	56.5598715947068	57.9163174210229	52.9321471251379	34.3019175972676	60.3296444730241	70.3284432722224	33.5385787841272	34.889823505943	37.4440201698629	34.6994728210299	30.3888813267393	48.3967129711972	46.0834532701372	55.0643576824899	74.9322659593195	44.6917109112635	37.8317386782443	79.3524583027861
ENSG00000008323	12.0806554351008	9.36244408037345	16.6825178287065	6.73232469243672	10.0572417744202	46.7167819639105	10.829414392623	12.6360277932385	9.57266085440216	12.159694578574	10.0926740228784	6.41418211867989	19.4014729119916	20.431782658186	14.4969795102413	1.81191040378126	9.36547720768733	21.9857188946897	18.1636066633025	9.24221092360199	15.7958409492628	6.15803870016043	12.0423327355869	10.4065264868582	21.5108450304681	3.39770250915696	15.1216919813117
ENSG00000008324	46.7359804119956	46.1475984733189	53.9538885724599	64.0700028689265	54.6188030366402	45.2147382036996	65.0985304990395	68.199773800333	54.2549648680849	54.1014621962629	42.886803704665	42.2633923441843	47.5427609971844	48.2001765881783	64.3362873958993	47.1781614922924	38.258351471774	63.3082075730558	50.595852829399	50.3475678018834	59.8623147139016	37.0416381019212	15.839888211828	48.9758989848062	75.2667213597346	62.0098283077041	39.9228118811096
ENSG00000008382	46.978912145361	30.196758588975	30.5670630768245	14.2185407620508	34.7792044853607	53.2436460156826	29.873679904333	25.7171418562409	38.205187010353	31.5395039549687	28.1948791513543	23.0462434913438	29.0413758076781	40.494829213757	14.7535203772318	58.6711585981097	29.1077706161542	46.605755433644	38.3632552248981	37.7984430814834	45.1173942286062	40.7681443043641	37.7635008690285	18.2313765843036	56.6217004302918	52.2154772131024	26.326024920146
ENSG00000008394	71.4747987651786	66.3800803324802	40.2116842057977	59.9965693010314	67.4516956333245	180.736046184779	58.1853142250642	98.0834084717201	37.8354178219367	63.4984192046451	55.8339543543196	81.445414405922	52.1335257875363	58.2387233894834	70.6543472580097	81.1518697735895	41.2203798103948	54.8723080233572	82.0132241534465	59.9944897926108	105.788449881851	37.2815783790844	54.5585310041984	48.7990422333802	56.9116474624297	59.1396623037665	59.9631246946774
ENSG00000008405	86.6981071172523	53.0939499367688	47.910732475112	72.2909060936008	91.6834070069437	45.9469861923633	73.2450654472964	149.084201467818	49.5639201714409	56.7292002358076	58.7568029750752	79.974453862173	81.6470439726094	65.0118531208959	93.0387947847698	110.539086732812	47.1557385327065	54.6117628271797	59.0043439594446	48.8897147550906	86.49968907091	68.5037909314905	86.5087347982767	43.3308188391003	49.941819822605	76.6494637236262	77.6448314109537
ENSG00000008438	23.7618579738805	17.9276210593466	22.6774210472838	15.0919480922907	41.0250879372481	32.192104477815	69.3998212797667	15.1145226917454	23.0044597965121	35.8762955618792	13.5058025585162	19.3790893738874	47.5733150579738	18.4541598428972	16.4963491916702	22.4281336764437	16.1255613712816	40.053936476508	38.8756553583169	26.2293926729592	13.2059801795825	41.3450216926092	20.3677634696138	20.2151562299885	24.354280743745	20.994356058423	5.51811329032441
ENSG00000008441	308.50092504606	280.414159837153	463.150288846815	246.985567301568	276.563880612117	262.339249543597	176.321160856604	241.135137764645	250.978812461654	380.210909461348	427.448123431055	421.721877791077	281.646704402442	364.900261501256	368.24882866108	248.980910152012	266.221622410946	360.292508100189	250.995351801504	262.803653938486	301.471207262097	311.593157217583	381.582897737296	307.781471751275	422.022003158282	245.048010907858	236.729625552804
ENSG00000008513	731.813726688557	603.970928666051	661.443353958642	845.292834226556	384.903264078749	636.280716920011	574.060038438689	547.194916673998	458.654583130257	686.192718254336	779.41283444608	597.761608266371	721.085748808766	676.950221646433	769.431552758982	531.074057387473	593.765787438684	789.766430164507	880.43260996896	793.132808085324	680.882159133719	695.331914719383	871.528083907084	509.33113324888	509.788542398667	615.06682420699	635.624949257456
ENSG00000008516	718.227885961259	746.102581321577	1246.50882598738	636.492308689728	747.672966132312	760.317223149289	1051.62786940702	764.036250513671	523.349280467337	938.674803023666	626.226517266937	692.090626205776	773.891015694422	687.811725590658	1029.1815072845	468.659972778442	679.747248338561	1081.4950807945	671.741404397679	891.665879529193	798.390060155347	821.434546852302	847.75752181743	642.139674696406	1001.98893450451	797.01364241601	681.946068946748
ENSG00000008517	480.888457173695	444.803575634195	580.611337462139	365.599617377789	875.579357792387	485.979584349298	875.31329029808	464.515867460811	252.673677232559	578.193911606852	331.631857019098	385.273628546938	892.957227657895	365.103404144237	477.716070357283	498.604425945821	380.139915761558	700.739215594319	440.955507545266	506.345615200349	606.722115444726	347.430037290261	504.025245851821	414.453566790925	510.506890180773	478.914779796787	562.20121274183
ENSG00000008710	322.97513283284	171.886552631407	618.467172417677	317.553035428091	297.824734912195	370.09123249638	142.845066957777	199.48900507816	179.931703247305	478.788722203538	199.646521366664	269.86672542992	263.617953231051	217.970059560094	358.538229823648	163.329082327683	248.601893318124	551.316534035845	221.285551920998	218.234141442102	444.039486297518	264.106164145333	314.094706464725	245.069984336336	433.063190388486	477.125890975581	272.399834897036
ENSG00000008735	3.102620672126	4.24132517354187	4.25641359086827	1.92440010820239	7.05320941139381	1.33452564625456	0.516135739136578	0	0	0	1.9908002471005	4.99425437546988	5.80312104231037	0	5.39819405236623	6.02182877083042	1.23753704825679	1.79467774905307	2.84548544972622	4.21487105065437	1.12611526249628	9.12155300453245	4.94798672634155	0	5.74543647799169	5.57703335226198	8.7149818173382
ENSG00000008838	166.664727477155	209.038867193021	255.263582569618	185.531440144606	192.935846731475	226.977860713133	115.679865916703	207.643146132651	126.137566138159	283.133829072097	101.664580429673	121.227638173914	144.882226916965	173.835937047335	207.590843718555	197.693453937882	117.652233497648	208.391550798772	223.022373536536	177.855349165916	230.384310470912	126.590082819271	225.287178670364	88.9864470035526	193.151096753724	410.956432485318	160.605806926618
ENSG00000008853	53.6126494193007	138.07529348031	186.037719181086	68.0690717700901	222.094984613034	84.6625570083102	199.62336272209	72.0096231620338	53.2768803781615	143.041552233668	36.6517934767366	164.187202244517	172.409519332847	117.094594255227	102.39168539659	117.695098642408	104.3504641538	66.7742364340365	91.7540498981155	123.059849110382	99.6552205440469	271.568433684398	119.58208314514	82.9280642518381	193.639851803535	114.100419381203	62.5627566822762
ENSG00000008869	395.483908721879	456.683429279829	248.959917506815	469.446340306332	376.807236070729	503.020099661629	473.118780225568	517.188352697829	460.703955751072	316.961859176207	661.025430069042	357.80459297652	576.988401993125	415.189586727419	637.514309729664	435.163884939033	372.333784017865	286.89792065153	365.87738737681	567.49012136916	306.068419069165	443.663862769759	302.508082257875	620.339086780098	575.538059596008	366.511469351961	512.404205662417
ENSG00000008952	529.939989350466	770.535546478146	244.665393475521	518.927974933207	439.266036613633	692.364122123247	305.503328627911	615.563280588753	768.526939553073	383.546151856466	540.042434680099	362.073462825846	490.904196975074	701.829483976448	317.637487671387	584.965654015458	579.811943539894	438.321765076589	480.356815250846	511.766507196637	491.077992322503	468.065878784124	416.246149925561	680.209402293061	425.563893444344	414.47119461169	430.22851637108
ENSG00000008988	1304.31614953701	1420.79010266425	1184.33657167177	1105.99992505358	2132.01926165129	1289.59884166436	2359.09432865648	1436.07546540345	1439.56308230062	986.971717279758	1042.02436913902	1532.63354755241	1888.13257428703	1394.11305691371	1041.90211321774	1882.65174776961	1342.95723372306	1597.90783055101	1408.22455626446	1435.6348407653	1608.47936691789	1213.81016854069	1122.56616963812	1934.53746002967	1216.20372333464	1379.90288971396	1565.72696988578
ENSG00000009307	1886.10770656403	2074.77688649829	1817.98385521166	7200.67959681383	3017.41002912891	2651.05871930922	4160.3463185958	2287.96466172296	5418.63535577712	1742.79831754809	4178.21067708835	2858.41927566804	4089.51630372057	2860.54953193909	1846.65777778341	3471.05509978098	3997.07976204756	2139.35390480049	2603.59751060867	2546.82838754687	2216.81686967213	2916.12036966874	2080.94354306968	3430.67581797201	3803.54983635762	3902.93128758576	2814.94089429583
ENSG00000009335	434.683204194557	321.592809019858	401.129669288405	335.0077707386	385.810786837906	292.92768509409	418.742161122606	432.276149491552	408.390616687179	465.772220130295	366.268756223911	313.331040969215	428.843243994607	315.502225456851	361.692403856136	330.293705678575	337.373127744	423.537596644023	434.015519063297	513.890823882627	347.05207740781	312.140739815351	362.42941286599	384.054785763386	389.650368768234	389.737352213279	366.130260358418
ENSG00000009413	586.092343699042	615.792820084631	653.610371503328	522.81721675285	396.117723069451	779.261613947869	383.33044741211	601.854188439975	582.763272301541	657.626108618124	599.914084487943	575.159979283545	421.694798960146	691.101581694838	708.841888076073	422.195233272504	557.524074792738	490.946048526518	501.850379216133	563.343294684855	497.804442666047	582.46267488324	517.762354814695	560.033971818157	489.458687410785	560.906491342074	531.252151106477
ENSG00000009694	54.0319475351422	55.4900117801981	53.3781943978952	73.3791854527312	40.657212857285	64.5004278048779	58.3376751093929	63.7979983349538	50.045441776657	82.8404803557777	47.8478884934914	47.2459724824548	38.5222738497155	62.3613104826128	62.535759564149	49.9652309138118	47.9602847149301	36.5103945746955	58.9580846824527	65.928127848072	49.1394894560568	46.499614410896	58.5987595569517	38.8780559181697	64.7205363266755	29.7536779632281	41.1186930158267
ENSG00000009709	0	0	0	0	0	0	0	0	0	0	0	0	0	0	0	0	0	0	0	0	0	0	0	0	0	0	1.38300097267364
ENSG00000009724	16.4372114407683	15.2486023710572	14.8770263780926	14.6214602309778	8.61698453260517	43.4803619351228	16.103272849769	28.4034271473866	17.1399811845968	12.5072872264134	5.33810391593025	13.7635849994751	10.617410629589	7.32745181470352	17.9865282384589	9.19636362928744	9.87513236651692	18.1651879040862	12.9769499757225	54.8917082021455	25.6957105709014	8.32092979752262	21.733750622036	14.1452235368728	15.2608769428678	7.11587172463825	22.4873805844127
ENSG00000009765	8.02413255605396	2.61337381577483	4.17316268650205	4.59451929676401	7.81300489377941	6.47704707359108	1.21961937042227	3.44754926365733	4.13133017514976	0.509094820213523	24.3549972605682	0.300194469901198	3.09144106905014	6.25594889639389	0	5.123651889551	3.95011413939201	9.05592458210802	3.35294042889034	2.40127120706082	0.400333051869496	5.07589123564134	0	0	3.71500681036822	0	4.56753932663051
ENSG00000009780	52.5248957774032	38.7598914521381	22.8222310875892	21.2246620780339	43.775543568275	136.323488021048	44.0008427050519	40.8088455650405	53.5875477772475	53.3127473896863	17.7263325778132	37.3377415671872	35.1812148117754	33.2160374267679	51.4706757697059	45.5767610483562	33.9494281241883	53.8035628497222	29.7648883400701	44.3451272157238	25.5798204584319	32.3242515174692	30.4014740931573	70.6751114332507	23.4461388100425	42.9319296437587	43.8464776405349
ENSG00000009790	429.726451184326	436.537932967073	483.807126546422	420.699771825174	361.16952926873	598.624663416401	376.43402120183	488.326662326643	332.229067387481	516.173315977648	414.002548256018	434.116193695238	396.900693485508	523.470584324919	534.531326510425	365.067794885538	429.786683846334	449.610982175817	453.184581815172	517.612735024497	430.034488484279	383.45138580783	504.210084804301	309.042405777087	528.686454275962	361.430644428194	526.272287357748
ENSG00000009830	39.4211629185898	6.5987441818537	46.1910361897649	35.1703747524997	12.979880410873	37.1256922251985	27.5439980313581	44.5341918845569	47.8388562180754	54.8871577709451	56.3184040366114	70.7118881553414	30.7933512180628	36.3892149859226	17.8964529420957	5.13681834065861	7.8909091700913	33.714772888583	34.7379981383857	50.3563923930358	17.8163803492568	23.0049951398403	65.5378087121449	22.493638469426	27.8134684240865	15.4252007782936	51.0002052523748
ENSG00000009844	284.015440311971	264.152147975497	170.899804605992	193.880543971123	241.251449024612	248.276298639653	257.457132696511	245.895238945611	230.776713172301	156.968085337276	230.106051583756	256.084560132614	223.20313579064	269.800504340949	156.038747212716	243.887809303786	336.191811413877	219.543246931281	154.199918573697	204.523886531076	254.490973074799	203.203789086303	199.634017380008	246.059030455376	249.9024505397	270.880721332042	273.055594963671
ENSG00000009950	26.8571980037076	20.6802695573398	40.2634660797367	27.6534128705034	12.0994794362088	27.7103686122859	16.1900457297299	31.4245389597801	33.2439966612882	26.9755744701125	23.0805371151322	33.932788875596	17.7088069106297	20.1854214457356	30.7638340895811	32.2834336746516	30.2389948981178	39.8690437677251	20.030444232908	16.5866334320328	30.6237754308294	22.1242085099232	39.5837333822019	16.7939749795624	27.7704435667102	25.3287627729512	37.2132255301045
ENSG00000009954	402.983326219158	521.89692045395	583.919913414321	533.996114667009	514.491596505746	580.421741128246	465.686287698885	534.369665322099	450.681592522555	509.448429665768	469.544801813293	481.516105730088	428.343046924628	415.750972411844	475.16626453855	469.11613853661	427.618033294227	493.492512187879	522.762938313863	491.402888801809	524.919615054695	437.840641239121	470.203825679942	454.223761324182	409.651845786868	450.2610362311	535.634368107551
ENSG00000010017	807.339019247131	1170.9437285292	773.901059254863	1155.07483739905	1499.95032479101	1136.15755219262	1057.70126941715	1095.9312259775	2528.133305963	493.529304949731	1760.09721766111	1148.97429677126	1517.39085659129	1336.25437049274	752.093486604269	1636.9578028912	1523.14499134317	820.607402375247	1024.68437807377	860.596763289886	839.214745205266	1735.34591315248	837.228039277731	2039.014974431	1018.56705289563	1658.31743724369	1480.38310529782
ENSG00000010030	8.47497858589909	0	5.82657604128911	5.57477958317563	0.964326714068493	10.2766017947155	7.92771679049179	2.31091890927688	1.48185675939722	7.34323732563268	15.5023394494959	8.08105303331352	1.95688541831922	5.89642578601543	12.3266827634313	0	1.37103918111052	14.83338718764	3.01265831114797	7.01285199064962	4.38515632840007	14.4193258635824	2.26119651987094	2.32058150382082	2.76258949892574	11.2160229746568	3.11396779777439
ENSG00000010072	48.0237697602358	55.4335720673425	46.1041689017187	61.6541435954202	37.4440402377368	60.5047638537016	71.0039973770413	116.85150409428	70.8364603705081	66.4512153822067	26.6469107461849	68.6596439557707	32.1557381428728	36.2269534764355	54.9915831103771	36.4378958903036	79.0572362152623	31.4272692847569	55.5614836342145	45.9091788320383	41.6008085758339	46.0508845523495	65.6013265024381	49.8559096407174	80.6358679341029	26.4175065596239	71.5992011699938
ENSG00000010165	100.521720861474	76.7517314367566	121.734665419543	109.545222724727	94.2942078036171	93.3825211969357	124.536710885649	131.983932015065	45.3628315317331	143.375699861018	62.7716009525979	115.462643325265	113.377788352857	57.9149453284698	143.852791534266	125.817713098184	129.170363101721	90.7897351002108	264.738115868366	152.454532320369	145.859429345605	148.546147863676	102.837434859285	60.1466841330516	107.013275349846	128.938638205712	68.4849764243966
ENSG00000010219	22.959288976361	16.2398187349339	39.9618757655238	11.8738495384474	21.1023308116502	30.1640229469949	31.9782297134662	39.5193874608896	23.2399461201311	24.3428514441619	23.3714891677704	21.8877431159834	29.7482389412295	20.7747898665812	40.4879854804458	17.3153557256868	33.8493910241361	16.1871024105775	36.9379424902942	28.2285455209277	24.5379935062817	40.345481929359	35.6646773153528	23.8736891819917	35.9369170438109	17.5818027719315	19.8462894900959
ENSG00000010244	1566.75183010277	1467.31396048486	1186.60715056368	1870.67905949569	1629.75805278656	1529.64652651908	1158.18034107795	1600.39322087555	1535.75213001926	1105.66982813366	1514.42266868648	1367.52503638698	1596.13238270347	1354.29152373358	1068.85102367129	1421.33055752539	1364.16739095056	1192.1575422291	1418.3412893406	1359.73062417669	1518.83498372566	1356.04231403869	1177.35016456245	1687.74948017825	1168.44798014225	1483.18933431756	1589.86021031837
ENSG00000010256	195.767337054114	125.943380809804	205.757926100506	222.401498541786	169.809067095082	136.766067656286	168.671205268908	237.712276360915	182.860399883637	193.054301138832	118.553856869154	237.82617820613	171.831148625906	135.044969305267	196.795532187838	252.121274302884	128.064814880113	245.792848946908	201.919747058592	299.414564621746	165.519630115971	152.48506197948	214.656839055076	99.1357828079662	163.794990006151	156.809486946569	166.918238512328
ENSG00000010270	120.556397626923	121.960360393603	97.9604301639679	148.493725579283	126.039261705252	80.02331847926	234.625193556648	111.098902328452	288.040160199471	101.32519811342	147.954960060751	154.719253883765	171.165977593367	169.905840045979	97.1852878783466	216.381261340976	165.897120446059	98.7268824403662	146.257857441574	82.0176590564424	90.3251909692423	275.404337009749	132.729140475632	179.476234413911	143.165576782785	208.491397721402	201.383076270155
ENSG00000010278	1880.79943978778	1943.64220339977	1419.82721915136	1138.14709635103	1455.66600182922	554.46590108369	3145.77643396727	1580.22314688997	2320.98632524017	345.829639292281	2141.51324409862	2874.77015868247	1486.9179799779	2095.67687604327	655.957091771065	4812.68503313929	2663.4969206525	647.117422177044	1875.8082900603	1366.18535692244	614.47644845978	3804.37758935433	703.489011120287	3692.96696162091	1305.49105805303	5857.23927377909	1911.86254766197
ENSG00000010282	0	0	0	0	0	0	0	0	0	0.545372827207338	0	0	0	0	0.771837984834629	4.41217466596612	0	0	0	0	0	0	0	0	0	0	0
ENSG00000010292	468.4946256705	338.003937352764	511.308941142348	304.698572176416	360.228480434933	300.866977238082	331.655711481797	308.634295612681	422.307323165946	359.339185561771	299.654086354411	351.023298175927	266.487998228939	338.210774098986	601.16848474569	377.300775719533	340.370288167185	369.837309930087	383.062067919656	499.795264040993	454.82910506573	332.271553358861	343.145922216747	457.292540918309	359.244586802536	308.520998247847	308.705640900995
ENSG00000010295	92.0935729350654	87.343281284158	120.036254031154	67.638180547327	93.1080099230226	84.4676668307079	68.4066912383295	83.771620590008	51.217655327656	91.9904528914993	80.9558538139602	88.5998669013951	53.7606774226181	81.0475462172949	109.759005184411	62.6466112450284	59.4614433457177	115.260446163417	75.3163530242638	103.378434151379	69.9951329513884	75.2499630694813	119.261250554828	62.4230812190891	86.9564520853323	68.5789086742753	82.2684866673763
ENSG00000010310	13.1084207755388	10.0084229667911	38.12121812871	7.98609273158349	16.1247724096848	5.21464067875206	2.71559097032146	10.5422134023438	2.17987289768545	13.2355863379276	0.98533179258872	11.6990894041477	5.33375649295332	30.3470946184498	4.17668776471481	22.4906486475263	2.57886096675722	4.20334050848978	25.4700013207618	15.6207205377161	14.2440297764797	2.42531071649776	12.0174083770594	8.18625291317009	35.2140350391139	26.1587576225415	2.18939235818304
ENSG00000010318	105.839629610836	47.7758094939549	56.1900780474397	82.0509658883447	81.7651600322308	60.9039935359779	59.6402711564467	108.705874239003	92.5710890234999	34.4126260479133	113.220042840591	54.8059102972387	127.68947272227	100.099552315442	30.3740127963375	102.49041746114	83.0705675406419	45.0757715446659	84.4274501231054	72.3139533142009	93.6642178282091	179.662294241019	52.746143853478	156.92118677287	78.9004620330979	176.257899603671	129.144545691337
ENSG00000010319	0	4.55856576790059	3.04568755438854	5.96072486227398	5.23507516920377	0.969912849290877	2.97296295517879	0.914859063693632	2.09280907893636	1.25304181615178	2.72309034294049	4.69654354827953	0.579167667244815	0	12.6481953946313	2.59970948328191	0	5.28560996469016	2.82233696709219	3.73273079287376	0	11.2007287828071	0.587628474400572	0.769382661547755	15.9279912169554	3.73938546199828	1.63930313289458
ENSG00000010322	322.332109251953	294.483077921668	469.220797013466	228.681658018324	401.652722298535	273.160958498403	413.823671958902	267.810565710716	348.324435239757	356.86820519015	318.82051099175	387.869758778592	419.3140392916	261.679534380859	459.607595355601	246.184580165271	312.63706526003	465.914265358048	454.986017595112	439.194175322339	392.097325624752	427.803587042418	396.068735749718	247.017398159719	453.447114215164	354.090933036892	243.020958310979
ENSG00000010327	396.078848909578	203.691023794231	272.386483362881	151.921230058474	193.684310736431	215.180122638687	163.436571808458	246.298246479721	362.769804222968	435.422319251188	314.915572508718	210.408440314946	243.931318906063	219.784729840287	357.998007525299	144.062107853063	108.420329909012	269.535280256734	347.686501119058	154.550733802568	257.157175220479	166.536686724134	305.180933437441	131.337745720577	282.317439684177	230.039060579879	165.655177092927
ENSG00000010361	30.6287381590318	13.3521850434228	41.4604820765532	26.5828615310776	45.0679042761368	11.2131398171308	21.5271655498842	23.7990192621287	24.3399659342059	48.4738814896214	41.8916488749803	37.9052929482183	33.2448738508654	30.6334689039772	46.3307771798642	43.2042450550738	21.5265887131956	14.170412844362	18.8581762432162	26.3360756660187	31.9042377770464	41.3313340238891	32.1419378660112	17.653337554356	19.1987537141207	57.448412025036	30.7473890435466
ENSG00000010379	5.75221193599674	0	8.49969009934739	0.988205164850048	0	0	0	0	0.6348836832828	0	0	0	0.889614151464767	4.93556944516651	1.31645884975221	0	0	0	0	10.7214578786645	0	0	2.15068426274812	0	0	0	1.65823060153772
ENSG00000010404	1512.93462575294	2088.22115423637	1859.08242169163	2348.36726355411	1838.82802009936	1194.35628576175	5277.67068533142	2309.42527594357	4015.25487125843	1309.82257259685	3837.28216473745	2701.25173501068	2608.73690478283	2525.95773711725	1465.99016491822	3537.55304065109	2961.78936216983	2150.8979389704	2301.11130229117	2025.22340926826	1244.6744685115	3696.08475158485	1398.99206813371	3121.43793784898	1998.78786057304	3625.61872415911	1850.21150006765
ENSG00000010438	3.21278598137814	0.850202693405579	0	10.3313382684757	0.762985810378498	0	0.431451114533896	0	1.90957786301956	0.761129706779282	0	4.2128077301691	0.676012969921295	0	1.20497163459203	1.99404777562952	0	0	0	1.99503012464928	2.47949129893006	0.89234705671543	4.9329993387672	0	0	2.62219179819739	4.71399527840535
ENSG00000010539	73.3030999047023	69.2305735977816	95.2300945582208	79.0671168540055	77.9692887482864	94.6849148032075	97.0330884005691	94.5427494668401	41.789385632091	100.415614523071	56.3527939725998	71.3916304644311	43.5782794021708	63.7095034364398	63.3232328874679	71.674227286746	68.5728011993319	86.2986608327094	63.7734135066163	87.161681712709	70.4502971416183	51.4531160742284	94.4104071759837	73.2896169003083	55.7050826377483	76.2315690913106	59.1798944350949
ENSG00000010610	662.204903192843	591.857903382881	697.791349124792	503.901638719375	621.363546160451	655.594404480829	955.493050060108	503.943006199654	504.387178541986	688.402683187022	512.01912987678	583.963992383242	531.927127087037	532.174425424318	691.139720644664	509.97262535454	524.458089015851	701.675059329916	641.797604193639	643.817360391873	775.488863839847	614.7568926352	813.067283275845	445.518372172997	574.448265923881	517.98193811148	658.561100225423
ENSG00000010626	2.07412131798169	13.0407637777923	4.92068388686892	7.94254599505525	13.9346009339105	8.19816029758067	5.5047912076974	12.79529578737	3.40017662307909	5.74011083538121	8.68859420351354	3.49005589275642	12.518148499561	14.8573535942864	14.5868987202396	21.6327084348137	8.72207723636521	1.40253409107188	18.6981661551158	18.5800455847493	24.4062365853319	3.1895650789096	12.1454767576568	6.65605723319237	3.53552136376176	5.68083179643488	13.3292369127173
ENSG00000010671	1037.57020700663	1083.56225079125	719.843166763663	947.655508905099	984.469007243794	879.222723632267	812.585899946642	842.003245665288	839.637252038825	481.541785902548	723.235114239421	1041.3143293491	790.679507629174	654.101888849348	413.232292281406	939.88049470438	1339.15952967938	615.015257874741	1028.65815886534	862.656907352169	762.070043754019	941.806993980033	543.114214604538	1225.44056753682	866.349073156059	873.91763933096	1107.07264979923
ENSG00000010704	51.3487794242366	50.1108623266567	43.8530229884255	153.237602182344	60.3474938938636	72.346225101624	44.4385762789289	74.5759531379624	80.4756690853069	20.2197772742099	158.859589983976	13.887390082073	86.3024942458138	42.6856212563588	43.6655032286721	42.9931142469316	63.6549046869071	72.0642736489736	80.6467098532815	29.1842149922599	11.3180915808695	43.2848980870498	27.3551814332733	46.29492349307	68.9031138945397	66.75374316921	86.8489720712831
ENSG00000010803	134.751302687412	169.086791366719	147.44067638518	182.79080428386	317.250809881268	236.311593012996	207.00508789792	247.967353189479	270.420849878399	159.540775387967	316.913313095834	173.004072485521	256.272032358124	203.249006578574	117.242172199289	203.681406944547	231.664667841158	176.623825192185	204.682290833605	130.020795499981	219.835437158363	297.448720330841	162.002873820216	255.815958479534	306.304320268609	230.105193443022	317.314738051882
ENSG00000010810	903.024957065155	858.114791172344	879.794469620131	857.058546414378	907.767682443447	850.587450135134	911.859112129536	1013.70272753681	963.474764700731	581.846716154732	990.284355756533	757.622734461389	857.664498929324	838.893665057674	624.12200380271	913.174965662466	1126.13438905267	799.157849062789	756.561666589341	938.237782091333	802.0687980995	739.309862966925	651.01270523513	807.251081993232	703.332623430179	956.764676442503	992.449496614297
ENSG00000010818	596.558602828357	538.006685620975	710.253741734228	602.850390465182	609.038248345264	638.729749816326	759.726891852668	724.9319755428	583.125891169007	691.756341431092	544.320319976486	631.18395929254	551.235623239221	585.368670097554	724.796825734987	761.292703233555	534.542500068738	672.934417979775	1432.06736614698	664.766717690596	803.057496643798	488.749657484741	600.518698853436	560.324038096073	568.027457728724	496.252277656264	596.902350119569
ENSG00000010932	0.929139245788073	2.70589487285269	4.8525488183726	0.425257717913458	1.43869490763696	0.819484962100586	0.505294331155626	8.38498854968997	0	6.2199330041304	0	4.65036975692484	1.62434681691746	0	1.24194719770944	0	0	3.15945802318231	0	0.497893237417556	1.58016060086076	5.05901266348013	3.43290773050302	2.34965202621758	12.3359605389375	8.02488303006429	12.432882110982
ENSG00000011007	236.858113881532	152.685204677807	230.550123956209	237.203448096614	167.451861119893	172.668979883848	223.484271720617	195.612700085626	301.284651047445	167.053624300487	324.427283427022	189.783778849371	196.512451408581	163.36126548704	210.424795520857	201.890388435769	253.311678444236	168.042531863523	225.933660492907	213.826818214151	222.959358792153	128.62886874318	255.677676924388	220.738790796437	183.93407552373	167.352370217825	220.046859312246
ENSG00000011009	110.702734178256	110.980091495669	79.7341704299239	51.6879250395568	89.7192727696079	144.455439882253	136.654419588886	118.111886930967	89.4383628027241	79.2208992036132	112.604533059487	147.326265207984	122.64254040751	80.2873940659333	161.265546176704	138.958224247377	84.9045510985754	172.912596905094	86.1233939352023	138.885552587827	108.552158219131	81.4760779803842	89.2961339017882	85.353017464126	74.7696543015419	135.088776325846	76.444468917293
ENSG00000011021	305.795252096843	133.958151682689	183.260564175608	511.388194278786	290.365070543666	78.6939601589455	99.2052879757523	173.325722579827	377.438594436367	95.1340605811348	248.052309966526	157.354957905439	149.034409072373	217.041412869469	131.568042586869	137.029899577558	181.879223458111	178.519804824666	276.144051033727	139.829826356331	131.999702557624	261.153129705388	105.563065758305	153.491230943874	137.653127493365	227.191995150621	307.790637200517
ENSG00000011028	29.4369997882697	18.8448793354483	46.0753452072315	19.5355846053155	29.3680665139362	16.8516842244778	3.31313118189316	19.0520416868389	23.3075111033229	14.0057948037095	29.9330895002452	52.3843286141069	10.681286626959	18.154821990944	25.8717104772252	45.4929895571396	22.6510162695618	85.747217097882	24.4689252122426	31.7341578025744	23.4070554592789	16.2389775203318	29.2122813633325	13.9216687634454	19.0767159127414	32.1325561515548	10.891484138466
ENSG00000011052	0	0	0	0	0	0	4.82696341631084	0	0	0	0	0	0	0	0	0	0	0	0	0	0	2.11219814142647	4.34302340316518	5.09246745859359	0	0	0
ENSG00000011083	0	0	0	0	1.09042150940257	0	0	0	0	0	0	0	0	0	1.70664499330922	1.38347979138665	0	2.91103291722023	0.723275960588063	0.708746755438959	0.826007702282001	0	0	0	0	0.864998694902359	1.25301850647198
ENSG00000011105	189.202873088836	338.883687464377	385.486381099425	453.753318756795	244.58467910405	205.651168718687	1080.94741654249	373.955506435664	1229.56428492941	93.296429181831	939.582433146812	385.438716583201	690.516588834234	569.946234432948	195.443595552164	619.533582714426	775.10786292258	229.138933768117	632.975085066448	200.977332515901	119.676483781737	965.685280364591	185.816139132839	578.96258263157	238.9007922007	637.093490288924	341.747517104043
ENSG00000011114	0	0	0	0	0	0	0	0	0	0	0	0	0	0	0	0	0	0	0	0	0	0	0	0	0	0	0
ENSG00000011132	71.4009929619094	137.181384129841	59.5296081095343	47.8994723181714	136.203457230497	109.984450677801	75.4395396143201	56.5796596284443	44.6822226922533	159.304565840792	112.125760660403	102.661143787778	85.9052625711486	39.2289103594975	124.77422184024	81.4165610591989	36.290106742369	179.616507709871	55.6958653086055	53.4202870985783	46.987106501136	106.999290592132	101.696611364926	60.9342327554795	67.3581672505936	138.821670180575	80.5296964203819
ENSG00000011143	107.285189823245	105.553125117462	116.22695245488	77.2451088012961	96.3485420856876	116.897853210869	68.5942311102574	148.113437955916	113.856051841827	128.488161057258	111.050468112429	106.370055161447	58.2438778595073	96.5069623494082	124.295154556928	94.9693780613499	86.106817799192	139.573215068924	110.28847344202	108.289251005214	101.460335291128	118.504647405132	135.478275871051	115.015593788222	103.932045780981	104.839752269832	178.406246800759
ENSG00000011198	243.987099605356	324.175562942194	212.800774040306	429.513318572557	242.171370499241	305.916700333346	311.257791662081	270.860119351857	374.26531066923	223.144280491849	240.416435462216	186.044862705479	254.247360103806	258.584958893749	179.842361220855	275.781748533401	369.084867044027	227.100701745325	232.717403741627	204.056652501453	255.912456791414	288.093195431972	176.26571218772	239.274703704592	296.216363784068	259.623282362065	292.732550402251
ENSG00000011201	8.29226104852419	13.6124364626973	1.91997363496349	1.13394848200073	12.7822985147269	13.0745616290054	9.65582540750507	29.4629636047939	6.74129209075203	5.1654116402624	24.185551062141	14.8244640428888	10.0707072956395	5.98351926633787	8.66213444883855	3.15891692946384	6.7655421151463	0.577478320923917	12.874268897119	7.84459720132238	1.91298227416297	8.65307770897537	8.88083724900408	13.2140000415176	5.40196144581184	17.555704921841	6.23249321430994
ENSG00000011243	287.860431292794	237.90083746112	337.367233808593	140.343050495536	188.775708469954	246.941782548785	187.868741173611	121.14314097314	253.444087936236	296.497197364823	156.491062173855	166.686161082229	179.637048220941	189.849441399354	400.290865708109	263.173496929781	180.513942280953	309.367424922098	183.145562169198	185.979605751536	155.13942213019	139.323794503667	215.748564772662	150.396192232372	175.885324752768	207.098356891502	219.954634285567
ENSG00000011258	998.647788033508	1196.73698683033	545.367387704321	956.47937116923	1449.3399082307	905.052287963542	741.978045568034	1070.13108294326	1818.39184302343	347.088375119302	1098.27247294567	957.896167315231	1048.02994906549	1151.84560870117	410.814515707988	1387.93816905513	1262.21987096128	616.887044334907	958.195207980718	654.375552072164	863.095929510269	1076.15917163572	476.914323289218	1392.90909204463	885.392639682651	1059.40028152219	1212.65770088717
ENSG00000011260	74.3203436649963	125.576114117023	89.2770277727539	96.7921102576316	111.064849297293	130.671772797179	73.2849258267264	88.6543109866748	93.6141412904286	95.6250570622989	68.5159662889699	59.7350822164492	100.558539525556	134.052934043276	66.2764595405019	79.5096365065102	90.4040172108024	57.8754426691166	56.9253165167733	61.2693011769654	100.120344181772	90.9366290001483	82.4294567772083	73.6852489723115	75.7519464083506	76.6134173654897	76.2770018729451
ENSG00000011275	1360.45565865366	1359.93634985541	1274.37173541055	807.843611586585	1639.86663589548	1177.70769982931	772.49404123402	1204.35807941653	1749.71244126012	471.003434810315	1288.11748029595	1006.36620223054	1494.19645555398	948.330794300141	502.875268753339	1422.14238709438	941.778362498303	707.776391903247	1187.03522326414	809.285495286914	1064.87173645841	1946.24999729633	1062.39497038448	1718.33621710242	1164.63480281313	1694.35885954056	2216.48759713528
ENSG00000011295	126.194495985856	113.196986270025	118.726442483019	185.327891051942	111.364592717155	153.844230372393	89.909055014738	138.299512504566	112.511820393939	121.493045760991	195.535466555958	101.251939597193	83.1210634541071	107.228989110926	142.717082946387	78.0366627224394	119.946159040967	125.505258391607	115.13421430528	91.9635817742635	122.782137829308	82.5178370184902	111.136850319994	82.6651376316945	121.01984226713	107.878579569215	140.157802455898
ENSG00000011304	815.585962078923	1063.633150844	1028.89567396978	851.960867808722	1333.15537080165	733.437175025799	1267.22054813488	1024.99515171245	1367.47013351337	1104.16256230196	1364.40029101184	1308.38201422219	1372.92090413864	1103.13321424512	1058.91258042669	1348.87893501238	1217.62703743429	1142.59292132235	1098.07899729836	923.13117531664	893.401767960436	1027.51197550868	1522.17706362491	1167.69119127353	1262.52941515115	1326.69490510924	1002.98892840944
ENSG00000011332	7.50394282667952	7.8079246987997	9.08703701168133	0.781346527791122	10.1709051465287	9.18574834559341	0.353389805585609	0	1.12076754154049	1.72338020232581	0	2.35204893626016	3.21091074004974	4.35603411932992	3.81290982137895	4.01241716125461	4.75109654984032	3.69360265427136	1.80704930011476	2.33644260439116	7.99376617602383	4.7396764709161	2.75728735950761	0	4.72422973611233	6.89405472636454	0
ENSG00000011347	9.34485930098227	12.2159292117543	12.5753373118809	12.3559110485784	8.19122098512022	9.33895231922913	3.70919036664013	1.40359599671364	8.81588253025257	12.4578963337619	13.3131499983337	18.5519693717463	29.7835956955323	14.3714974844874	28.9869672659744	15.6846868397869	24.2243062218839	29.5710534636947	18.9882727982181	8.55494245654403	9.84681750053063	24.6441953363546	34.3714959620473	11.1807527812502	29.8272808581564	6.49119461635963	14.2595510884936
ENSG00000011376	55.9189182885253	115.000041905716	96.0750959730295	54.1872092792544	58.7272493911474	76.9961368143104	51.3736776549032	107.423844359352	25.1896658630841	123.591374640236	57.7409412830476	89.9094223776758	37.2166674041287	46.6711281257893	124.454592804421	38.341072842114	92.8416972470251	71.9715123023889	50.8957066638106	80.1543073494948	112.38178102958	33.4166117031446	66.6477685487044	38.7412502879801	99.7396416063117	70.6439962328804	35.632900819318
ENSG00000011405	378.200913903798	533.022600087857	341.798463114012	475.22975907127	350.779269921372	254.976163806447	544.491878562339	455.762572305931	317.79624606167	243.382087355621	358.758724626184	354.037354626881	523.043070855978	238.052786779007	659.86553715129	478.64696424114	427.313194922523	307.123149875641	405.551047091208	369.50302377099	364.898215238136	414.213909787871	303.74031033131	436.708644908159	335.174784550814	737.425712300169	343.661316799052
ENSG00000011422	113.733932433351	94.9008965216951	87.4639651029563	70.3513048349745	113.231029532459	105.507170127327	212.141556272926	92.2073752774204	93.9611059443617	106.291219027215	266.209928509548	69.4473455783263	72.4660443369713	62.6337274314733	138.221233785405	114.577914143143	221.879953747673	163.988576602432	105.453261513394	138.237018896279	180.588923000231	73.4876596897288	125.252209524355	79.5448815501697	81.521254528835	83.1398381064963	78.0876055689726
ENSG00000011426	116.180889075032	86.4894689411024	135.822253390752	140.702494666329	166.713261681699	198.391247477969	98.1687548997281	66.0175795823236	116.245681328184	79.6704664976649	199.117380812738	186.315483111557	208.173095340936	74.9904698718391	73.4453543363141	137.077742001763	144.443070290553	43.0303820560498	78.843796198306	147.671248641706	79.6784580530165	144.174882197435	108.153561216907	281.819324794537	133.525141406846	88.8405630721667	168.055173644994
ENSG00000011451	178.064695402147	250.57461148293	190.673537534112	102.812294685448	188.972730491076	172.549852555879	127.929140479056	118.192816096149	111.882672107832	195.93130075301	201.75812342454	148.474291020143	117.419242334141	110.472761851987	196.85658693678	130.734871848995	133.079064620109	223.434866076309	96.707899994957	145.478148410115	142.823264469911	133.674380081695	218.837027024556	138.303940993322	185.95093797576	119.218088336997	112.721633229543
ENSG00000011454	507.321710982522	654.730271625022	550.398109183341	681.502923459152	808.929248801475	942.920891483722	465.789316405783	715.072842169674	1146.58179215398	345.660997458142	767.345116848288	570.537498622898	562.235379930534	785.150439323554	304.842036247122	885.044335712534	741.888641036984	359.387115836932	648.18891000923	433.534257635874	427.766525407786	822.859856834127	579.266461729522	1070.84275621508	762.350755635458	618.044212230473	1069.24799361616
ENSG00000011465	11.3956117980341	28.1116692325561	13.6392044475949	4.55362815045908	4.95861320714522	19.5114606664468	1.93826652249118	9.30429778945466	4.35628616771319	26.0628929833795	12.4277244434134	22.9494684938368	20.2727572327936	30.8972226220903	8.47699585923024	3.58567078355291	15.2802814824509	13.9149999723484	13.7652291094233	15.3515242260063	14.83096804808	5.20999762114156	6.39102544820499	13.2363663973286	10.6301935664254	9.05007585952733	19.7714848075855
ENSG00000011478	36.1666939655511	26.6215687406564	39.1625852967149	12.5271795399716	11.8206913166151	10.362115655617	20.5782347012683	43.9961138409492	41.7060820388738	49.6362740851911	13.8775596685101	17.6035523457495	18.8922645544494	31.6695212937873	12.8488948596889	18.6252871209482	30.6392113555367	50.7336361408082	30.0872562805688	26.4453866708648	23.6621272610726	29.1682537570821	19.7756200388634	16.9223157979471	18.378654141094	36.3349475744055	18.0801559423967
ENSG00000011485	147.767292763124	143.208884597844	67.9944149726914	93.8434861543677	64.6675332777104	74.0772740468369	85.2339350104347	65.3712537965158	81.10977412092	99.5936052839764	78.3629782178316	89.3706427474581	73.8120381352146	106.860010994805	141.681110188686	58.3382952936331	84.212421814431	166.852927420397	91.8314915311993	175.203447219441	92.5261222646175	113.732908654888	80.8034807877027	76.6974886042583	141.190117173696	76.2283132491539	57.2056115359208
ENSG00000011523	270.334783694278	171.702648009474	223.777067022691	288.420174792215	267.600735340035	246.18395818584	326.300647302241	182.798570680722	260.437459158921	243.120261421735	217.578333246366	169.35580510832	298.25737460259	242.940570732534	269.14922826609	280.978304420993	227.632620668901	241.981034403419	154.32065982928	284.607983672823	203.985239671826	236.482566805954	258.241733244526	245.533871384806	288.739928057651	248.036845748061	169.44001029595
ENSG00000011566	113.373548174099	87.5878013254629	60.9451043011772	117.524265282292	100.074040603943	106.384211305358	73.9143352630483	92.8462190081783	150.137978166051	73.4579091442765	121.056486828732	120.216211239025	116.209191207862	162.352401795648	45.2328600812573	137.335876466755	68.7356503714915	81.2060718937638	135.802627471496	69.5104583602051	140.556881235358	210.587697681925	154.977152667734	182.915814914233	124.559056196656	156.084314258167	211.990958486704
ENSG00000011590	4.66642498548329	37.4854948711852	32.1057795645707	2.57805184142546	16.9366313173456	7.85685486662613	2.64388208447725	5.7361563080084	2.84536513080256	21.0685064650335	3.72994175791665	3.2983560800738	2.67004235408795	5.95459830346056	22.1637020832957	3.93843670482924	0.795588614292243	5.60642536296692	10.4211547574903	16.5356942971815	4.27506009983537	11.0137109109876	5.5203301654401	2.77887034647484	2.15160151248245	3.72286247241089	10.840633301755
ENSG00000011600	191.177157749605	182.158351888795	178.856497454145	147.661350585747	149.732801649022	225.535319895797	319.101088827599	183.182335261202	187.104608883865	226.474424309935	334.677737449065	229.122590899688	161.919003216946	170.651047790968	238.008757574721	197.440943885838	219.973706845395	299.772582938673	136.205256637394	207.472044216168	248.013649305001	166.709234610652	240.012069501426	145.800303969737	170.262402798246	165.647486299879	150.046550376702
ENSG00000011638	0	73.3407915878424	43.5439880988572	97.3955521567618	32.8835414726222	36.784130575573	0	47.8105889549491	149.993202554743	28.6475212070107	0	0	50.4245818310578	18.2534688049554	34.6675152743965	0	0	45.8991761897336	0	55.2136831219562	0	0	36.7527953377229	45.7800460078667	0	78.3076894999917	54.2974786602765
ENSG00000011677	5.47071566780535	7.28306726877202	2.7068353994006	5.51107500889623	1.25403196935782	6.92831504243314	0.785069463540876	0	0	0	0	3.18914149685734	0	1.93917472225428	2.14458617478905	0	5.70823846204514	1.79406214034632	3.51357968397306	5.2099378810173	1.44268701176044	2.86750666164749	4.77115584411695	1.3440992140135	4.55532750551751	1.41762360528361	0
ENSG00000012048	157.408272862142	123.372890721058	179.873038634732	194.350654805999	124.215166826738	146.604308593468	90.9030008042989	157.025810505985	254.12016131681	78.4506757919203	187.707447005343	191.067809458958	138.810993772883	145.705052614723	166.186262657163	174.730026189753	169.207676241433	78.9609490919984	95.2089012731457	119.789329631413	192.843382257324	218.758196975709	132.263976745819	208.554355153005	151.908807349417	148.693192907522	253.032918539713
ENSG00000012061	151.382660247784	101.201662194042	107.168257296966	109.514486164818	156.39859267948	144.704559354374	153.283244589495	108.084748583718	131.361991585975	175.754495004468	181.521189708119	122.140376244801	179.249363727294	107.561321961721	158.72275283768	103.844213775736	110.139534872588	139.451703499387	105.147476180847	98.0236017550236	100.430792479453	103.102420270765	161.712945172036	104.030582775152	162.677080588747	134.764455072246	133.542760305529
ENSG00000012124	254.231139406358	220.151620579224	405.165717441202	330.350944042458	353.626194166984	309.628600727718	201.744547150721	195.25700313503	234.751231006908	326.918800232041	141.606063866865	340.578298608069	234.682685133838	303.218314559156	339.917936440825	272.583282880735	203.672037104822	271.397395270297	314.429049423365	396.473717306236	240.828410839256	275.498851310122	218.828219053599	329.585137264198	300.117198767828	220.345833439551	290.455647295943
ENSG00000012171	10.1305278460329	20.34890048153	4.99375788585707	9.33786330884231	5.59671842446357	12.2542898659052	4.81936111680125	4.9169723138162	0	10.0830751278478	9.82198901351522	9.45851583312441	14.9764903704765	17.275017367101	10.066161561648	4.74672902098534	5.33038392120112	13.7923988322819	6.93298124991097	5.0792650866837	9.44834929172835	4.12670764074295	6.2228784991876	1.15623883555318	4.53932907427104	7.97596083880153	10.7648051039876
ENSG00000012174	37.5704948673423	49.8373625371945	80.6157260723422	60.9092186287042	39.3834977264711	87.0380186653776	55.9697383112361	59.296871368558	23.3356325780207	58.0587010912099	44.046512367609	36.796146235117	43.2952583728044	75.6690979608653	71.2202469133507	36.7330341299789	58.1622185967912	79.602895386295	60.3077322650172	38.1515014489351	74.1214189399482	39.8230205293708	55.1992061567573	51.057628086487	59.8017150042629	53.4153541573239	75.493483782039
ENSG00000012211	20.42186681648	25.5568222950295	39.7729397453009	12.4902329495032	65.4290946230729	89.840812396651	51.7925637409375	29.3729632204525	68.5950223807569	36.3798648444158	15.1571945355462	26.4777270798604	39.0175842612394	42.50193545574	40.3411485838336	25.7308821116852	21.2857598713465	85.5361310612197	17.051550377516	32.2211177722561	40.5569545271855	59.3194554561815	53.0106683298387	30.6821979440454	27.5187598224056	29.8103616593769	19.6857335603296
ENSG00000012223	40.7991113741083	30.2857967625652	42.0943906739377	34.4801110170033	78.7802439909925	26.4404526087579	742.743181181325	45.0546963831258	58.1318738962493	68.9863385341077	87.5955987499987	24.295649850317	154.759366865851	28.8867564084735	65.5734561859442	23.1359744814645	31.5532580322969	85.1853795092446	32.8919454104324	70.0936542999864	29.7637967125217	35.7686897455979	43.7719106973841	96.6804016309956	39.2392628812736	56.1891986934002	25.8818826502424
ENSG00000012232	221.340330676789	99.4599678638416	232.168107608846	448.480273008538	132.452507875304	244.923095372025	239.557015955384	219.837389800187	111.220831055962	251.820796648274	176.532736622936	190.660802547136	262.11270087964	240.603987255302	249.775477861408	303.666251578732	235.375296558648	305.558886632662	259.626259466877	286.412556948431	267.322996456872	145.504121246231	189.802025074703	125.352332257135	247.546527986975	158.664084909579	213.332260984287
ENSG00000012504	1.30286732598852	0	2.31423691525217	7.57819614176399	0.625508260778683	1.74797710549838	0.5337261110634	3.60192833181863	1.63729193495055	0.470611548231688	0	0.950839040331087	1.45396460320977	1.22294935418892	0.734588451899143	0	0	0	1.38549936918825	4.36799013550887	0	0	0	0	1.90996990251668	0	0
ENSG00000012660	792.632241711514	749.346400393056	774.897570423832	1018.28933202428	775.59565670302	991.104473276755	1309.70083195103	770.930429068915	776.586928600286	894.208569082082	1065.1846360396	803.787530475588	803.650994373833	815.571191322883	826.977123775592	888.593765570042	913.009724298313	851.535296401431	774.943642758176	925.505124143256	777.59531100412	767.477726140909	973.351851032972	863.630966025288	846.985932402764	912.67199102738	787.900997416423
ENSG00000012779	349.985924059708	284.434612330042	357.773474785367	0	321.548433113845	0	344.421134634136	0	0	180.24608744043	0	351.07292471116	251.284239062588	0	0	257.547390070747	328.992718979272	0	379.326204801709	291.277300343016	0	0	148.979407464494	272.352284112057	312.569334661324	299.071469566834	323.063245787823
ENSG00000012817	143.754834786794	261.506363348653	190.326880108973	250.128288659633	100.410628380451	253.833711396459	251.966646713356	94.0508622988061	138.801980381622	121.113042439214	238.824274083969	152.385736742342	150.433319857219	142.930318624127	196.293175604149	117.509990005573	89.9112111492368	89.1692429382017	127.346462137607	153.508629414872	186.976787531073	172.807693312343	104.541628377529	201.032946079329	258.008744424062	161.237953978508	91.3359364358378
ENSG00000012822	526.277852105878	552.848137275344	385.05531419154	595.05176069832	674.438840523306	431.378023554801	659.361202374029	571.280418065518	719.160901701214	368.515601779217	714.096916368537	628.320754763812	690.302127819057	466.941919754142	382.31525873609	781.379217204459	724.156790116581	645.099867595917	520.963391714023	408.586496795694	393.325190627702	577.438501780386	310.82000796955	657.488359075081	457.682791343304	637.806673209298	525.807999741777
ENSG00000012963	117.852228321285	152.553753675504	115.070883450604	109.876064610939	138.221897202976	213.470498884388	138.263444200188	173.480000451206	95.0339719866525	151.961577708424	136.517695499123	153.987621891971	120.040593575452	121.68572299267	140.416823699684	132.287181270647	150.631497879341	162.573691754242	132.97942514315	151.009090989062	142.590712278553	142.61162116272	129.999688718023	163.528693879987	130.244356509772	145.500696673517	150.692117381921
ENSG00000012983	743.606349002505	908.795740944891	551.662725335141	791.527591182329	900.634823568053	520.795323318659	615.045175980321	891.914436363085	1349.76163854463	340.697239976971	880.572148945883	679.147917482883	794.729437658802	814.793164442562	358.148851723149	1260.47600215307	999.227423497667	619.165642393714	553.54292860569	608.94375909252	561.953875243921	803.170212403719	519.385188912085	884.753150568123	501.148681602788	815.651285892622	661.929678496903
ENSG00000013016	1312.60164813936	952.378171049525	780.369202246233	933.135406875818	1412.75147199974	422.079817413457	2074.12324757499	1327.31669332497	2638.45135015971	182.979998161069	2131.00135326398	1788.86239090875	1540.99703930292	1500.85605168663	569.313570638314	2042.66148752927	2641.85883376127	641.60942263857	1290.80652570905	706.641922435498	397.023901711391	1827.07894662953	604.438459876066	2079.3719507697	481.224419268842	1804.21164398041	571.911522425101
ENSG00000013288	278.874915319151	254.644875475931	318.076374071191	236.674229957281	273.535193041859	251.60228134709	317.099939436507	223.501574939605	172.261500972217	389.598216989536	316.805324904647	256.727269783664	253.094785997732	239.819091400864	332.645687877882	167.229023174648	233.279829843657	253.759215049984	256.629456623711	243.279759353818	261.005174050307	246.026370558848	363.649682581803	194.450501235025	295.600461091958	280.459555439286	267.542941815365
ENSG00000013293	8.81642644268173	12.2765656116519	20.4345873484593	9.11815277359456	13.5340109816532	11.1250715410348	11.2033800505808	20.2821312402936	7.72183972144942	20.8447796163079	8.87605972067894	11.4303160835875	14.5981771104044	19.054488801287	14.477348554557	8.56411773092143	16.6848649597063	14.8493558737622	8.49315911289596	8.70335914181036	25.2009882806147	7.72001240625077	18.3450760913037	17.588041243085	13.3989579308123	12.9622276387983	4.19427129954221
ENSG00000013297	9.74375249832363	2.09182450737038	4.23104248049698	22.8031978399812	0.976331410814327	0	0.925062185986217	0	5.64946623889058	0.378766627332153	0	20.5151343708077	0.719821179048871	1.2358513391598	7.74356187375578	1.14308196924016	0	0	3.23491657095825	2.73688996207376	7.20571807337223	3.5023257806518	10.1388459810555	3.3254287774177	0.573595938629764	0.880995455080642	0
ENSG00000013306	1656.2629437881	1571.60064205098	2176.29378903401	1304.68919057299	1660.76149216306	1614.87675829648	1082.39071281208	1605.09722686115	1224.18715869707	2346.30429530593	2144.2421471684	1728.61969657684	1950.29138955936	1535.56144268859	2412.42242386759	1195.49724152477	1344.81996637592	2148.47412691192	1447.35379876884	1417.2285830132	1882.9534825598	1670.13964872859	2193.14523527547	1359.22668729315	1934.27542352076	1807.20829441653	1331.85452972677
ENSG00000013364	394.595374907743	410.78485594684	424.561449830161	244.741016701669	383.940022936482	362.207278486351	537.813273101767	244.115490876213	403.735002490611	367.118039529891	378.331475261162	400.852305372299	295.461857270355	318.96539629357	452.902269644773	262.585716090375	435.047388698048	509.829692064834	260.963233129928	352.406239989727	382.116570867599	315.343511485007	480.21884454922	282.885069272434	453.345256150953	451.059372548984	280.612292688441
ENSG00000013374	235.514786214989	300.321397101057	193.139948077356	292.102201140527	217.969427041305	296.454956926867	295.732130460326	264.796614808658	287.431072013445	227.449419129454	216.012183156604	180.534409376454	211.466518333818	285.65019980717	236.804566047053	208.895788239262	251.382787212356	188.511916009028	241.771941568248	263.220999163446	247.490278249486	220.087580725552	201.370785850678	277.526912651827	189.063945442096	192.479086796395	179.911345083906
ENSG00000013375	73.1969114389704	34.35024854204	36.9284548952599	158.360899912813	30.697853675242	68.4824729493768	42.7717470643274	28.9245555666932	38.1131444114221	82.7388208776726	73.0705438883056	62.41839513863	33.2904693933026	74.802510508197	70.1747347470824	47.6133162725354	87.600202276374	52.497514761246	53.1623300766242	42.9398594989839	47.4192600987778	86.8389669975965	68.9830659061008	122.193179682606	66.2453499164527	93.8049935349138	63.0780430056638
ENSG00000013392	14.6497588171272	15.6216979266905	18.2691088906034	19.4869371151838	15.8060306012001	6.47135123873605	8.18767646314548	1.56934289928597	3.107090963413	8.94679347953024	5.35490766662077	7.61756554024325	12.9969107808712	6.866362480161	11.6389192859651	11.057617114651	6.43256538183953	2.68715194210634	1.22641651081567	8.5205370339999	9.94046207773472	6.54185494721973	4.54622980228826	9.44945797005706	3.56085990675293	9.46341757281731	22.8173539094593
ENSG00000013441	471.4745477099	395.630180936241	415.243692022236	380.142310194176	293.306200254364	441.394788652126	265.707850997221	484.499520845059	377.205304960685	331.406224433166	370.126689669076	369.987641382757	302.86272287974	419.074005624906	316.137080821178	370.631686403036	381.509371417266	238.179836239083	277.63345219104	398.035680705032	486.264228407376	293.937542356445	407.257335711751	415.769575423957	413.847320483963	317.018899983521	531.004320723522
ENSG00000013503	51.8357659582567	61.6622141814493	73.2561524599796	56.9072014177583	51.4215878357727	42.2040715976495	50.6790031863359	64.8827420498824	44.7316948121519	44.5540665970872	35.2846247283056	38.0003910117355	51.930232671932	55.8606656328908	31.7200642986705	46.1133212951597	54.2440176083406	54.6000837625955	46.7658236394997	71.5366196300148	61.8746942257955	48.0614264569554	75.4663271219273	91.3371210615339	76.8111487843341	44.9555868221166	81.1081122450738
ENSG00000013523	106.222937193982	63.7165256110538	61.8645935659909	69.1464829283161	49.0889049182063	131.135741220329	68.4914890727253	127.147086400161	58.3496867320407	91.8230085699054	88.7726363075193	117.250730382303	86.3112083850205	83.6087269742943	106.448481916311	46.9706930718236	50.1908559711362	97.6308060545627	101.230738007504	106.428711520701	67.1945067372916	64.6367964937104	65.0262665446573	77.4768380247494	120.834508402727	93.1287711626782	78.9602204975197
ENSG00000013561	252.075126290888	224.505221349838	189.945526738964	227.854572206082	249.831482804331	330.87389101679	232.995499045727	337.965422174715	300.541220774809	207.267768484838	315.716927507559	253.268269099272	189.77887130594	278.762339756842	231.393573246209	247.19258971841	293.350116967764	220.089045666446	351.470362773756	227.474203851381	218.130777550399	251.883977973117	265.941709573365	225.916658978495	204.61755890728	299.600591162199	217.967924624622
ENSG00000013563	63.578797136493	181.843667304646	393.480331981305	123.868276761203	109.713411484169	37.2393104287027	176.604430531207	68.7269271160217	265.380169003352	79.9530084590405	141.436946635453	79.2704424544264	89.773980036583	78.661918428072	94.9047761074509	119.17397833594	104.323785447572	120.937756584014	76.0443402373308	117.406747338447	60.8786327809116	144.875001725001	110.337996813795	105.236649824126	119.954185979717	181.145639240187	62.4367477090271
ENSG00000013573	83.759706699076	60.9222957418196	113.86192435339	72.1080622335738	85.7045056392012	121.173058529071	50.4911599878726	118.054699693039	62.3403719167486	135.575314084229	132.859615360928	66.1808267762153	87.3683614456641	76.8382541744948	114.921660074551	63.0382486378775	75.077121084905	159.203208214849	74.3814074657632	129.422864560861	91.9720425192963	83.8881732505239	133.212309369838	84.5641985080445	123.398909030508	85.8241359509654	102.223781948606
ENSG00000013583	155.089783885173	158.796782862892	100.752681187838	155.033996010771	96.0439565942415	83.4627644832944	134.955840860623	138.22804983366	138.391058788585	103.650513314367	224.477498347544	122.342060801492	137.598901033486	165.558397025816	114.871930820954	126.358322818735	144.682326793364	74.9644778952774	122.279416573698	99.1260462762937	88.9552093041216	118.106241688179	120.596105342973	176.461315979062	102.888623919173	109.179088057691	167.607922873393
ENSG00000013588	137.65492221991	175.206888506468	145.466166143786	93.9232596747199	127.03840959718	195.865365072589	27.562354595661	237.580006020836	89.6039828160674	191.251941333458	61.5780970572172	173.763508349287	133.14955004294	128.196141074641	220.462483704916	88.2785692972381	173.493835483658	147.338799827995	107.048299798712	133.792052159827	139.570318993717	135.917811630238	201.71626497109	118.823978170677	338.107457554106	160.706763875177	195.375834348218
ENSG00000013619	19.3274356547322	20.0822354420913	11.1309852500038	81.8163982967941	12.4034790917137	28.0163250458753	14.2549046482917	11.4626607753126	17.8346012288865	19.9792755991843	42.9809427347134	22.503215720416	34.6205205237187	17.1914911503835	18.7931922714785	16.2986935298757	9.43894193375483	17.5232242590364	8.75643563157382	28.5171060265349	7.58813121461054	27.3566487405302	13.9223192206646	36.5192527118864	13.1395774333355	11.4439647017048	6.56607245492015
ENSG00000013725	268.712654504264	313.132605156717	358.760436692912	255.033192275541	356.166970227345	254.349171414708	300.904109919532	366.752874403309	270.390695474404	336.747176164136	224.712064157135	324.230020697114	339.849289679723	329.754442792376	370.543595360449	222.09254964814	264.040449749096	239.221472242539	270.064715179231	300.29182724073	344.607491360281	257.640656300385	343.493494852809	248.787914141732	364.997196635053	347.376218142718	361.041537269253
ENSG00000013810	517.777183883006	420.969582542131	294.539289951889	307.569930072978	518.173249454858	353.380696991767	386.574952863128	381.542654241093	490.519367489276	318.12187723912	482.505638474833	424.162074890933	344.469638019116	378.110107934005	362.617423210957	367.355186839773	424.043170131857	400.195456720273	342.768670476972	348.224048594275	375.620106238889	434.408807251252	424.425758558031	276.619365265607	340.433995685943	465.66475609959	343.667713752507
ENSG00000014123	158.128095908867	146.454911403118	125.661099973832	148.398633048218	155.791916254297	183.491791326637	174.629014110172	198.594735581049	153.03460434912	148.921518883421	87.8523435537886	139.121597651957	166.925512778738	152.644677505943	169.828487452872	134.553081453761	145.74230882625	152.763970472699	146.161408377363	187.419691600901	170.698973313587	138.439434857914	136.050247899972	175.576347323322	109.33777569354	112.362103411967	158.866891082641
ENSG00000014138	72.3066144239194	73.1834581076164	137.221225633296	143.989282000075	70.4552521170079	187.240550198177	42.0121553582369	71.7090762172922	40.100858266934	61.8547648999604	85.807033316169	164.882026166504	45.2905315483748	36.6677162674783	73.4177327194673	62.5494973508165	72.4196434498396	59.2517535932928	83.6564106886762	106.669201427467	46.2889057131119	50.1765775827357	89.3601991605343	44.930787939688	68.5881058616444	66.3227990462035	96.3823402427501
ENSG00000014164	157.455069295792	164.895579018029	128.760654468685	48.794002917015	151.078590619824	119.473259617404	107.884492585841	134.993087718659	157.49841769064	101.19352686997	128.853962021578	125.415295103457	142.175885523047	125.298140130731	221.728558461048	125.565758355181	94.8531218437277	186.135803554168	84.1079082574961	116.708577614946	143.486742310193	136.575382261563	182.721799502031	125.283992230696	148.345241128763	123.042941247587	112.53121626374
ENSG00000014216	1359.27963625915	1467.19174867742	1474.79791305158	1859.44283499129	1375.39332176317	770.800475817196	2614.97813251366	1807.30219719048	3382.98983405535	772.202746895828	2454.85757258332	2352.70705495088	2667.07704179791	2026.03765553058	913.378696222993	2685.89555888505	2439.91295795606	1499.08771878332	1646.55580623359	896.879025836076	934.195465019915	1230.74428673683	1675.78745578176	1924.60181847879	1632.86596443057	2825.54484924686	1164.24332571556
ENSG00000014257	73.3243236413066	34.7645082777944	58.3739063817183	38.2825436821922	28.7451464115063	72.8038073412923	155.826619903176	148.656437156865	62.0398192930805	82.6710981393189	71.8165290322508	63.2785473727686	47.7994169597528	56.3088514294689	59.3093207399157	22.7383039605761	56.1828497406724	109.512084825192	82.113390853203	76.6542133827971	142.104430428377	52.2234586052579	68.2341226349488	36.1489038244117	28.2314355712679	35.3240972613073	72.5710807863177
ENSG00000014641	154.390538209075	143.543075856193	154.283892634604	236.030317852986	166.045734247961	170.149960041196	145.066724118405	153.166443461589	124.472386342972	192.498498106991	125.915194059804	153.068200751155	191.171971231377	244.693165793886	168.68236752312	158.780457315037	162.917049712055	181.061016584621	177.533615114259	215.197029747472	201.185211498584	156.778946007455	159.918386206605	176.193654015857	161.334499318416	134.945505922615	197.88927855083
ENSG00000014824	193.148748116677	198.085899537337	152.545391830581	291.311561191094	141.271269740561	233.887403170453	191.358951186088	195.961043645929	252.068710398674	225.531845953284	156.023607702409	199.675758444777	179.018947824468	152.175616452578	187.862803146375	135.045011334502	194.784512229395	118.074160425908	250.591013707178	194.240391162888	185.565104635861	175.593955390776	208.9621223376	237.723068725338	167.050337490987	135.638831227184	247.31682006249
ENSG00000014914	37.3174654955275	34.5027073267736	53.7827680541007	53.7080774885249	45.7077801602501	31.2847770671593	93.4323208904819	36.34501095168	32.4984128321325	43.3299490702378	21.1838599058537	35.8792417176932	37.6542284333692	54.1377773646451	40.2002580892857	36.0737626140885	35.4607624037563	31.7315015642672	34.0023107081791	54.0774104271038	33.8881661039952	52.1805732204703	41.0361157470671	24.0438726684897	40.7987063529274	50.5814046886971	33.3948467688371
ENSG00000014919	109.497283578972	215.3691512637	87.5374682301162	65.4546399641695	122.239409347162	211.385423491566	126.361332595838	213.143621804842	95.6079539415633	115.721082891959	155.883604612294	164.425951120911	119.003962372482	113.665580002465	104.619862151276	127.914943402794	130.882662678133	191.439403289724	171.791128410053	279.873714865232	201.27178136416	127.119187418104	139.898622735214	154.282415742443	145.374370983219	81.5704905365665	167.988590159047
ENSG00000015133	574.63892948275	710.322293339654	692.355847444874	860.11177496351	762.458214326715	487.82636515732	560.210454684631	566.858636569647	934.480172272039	705.297139433366	640.523271245662	625.771686279129	445.469610545456	460.363344661272	636.740148670529	703.897315725593	594.709255727339	562.528239951728	758.623222239677	549.165740977592	701.880710024038	523.569975542464	702.037345731749	654.234033781315	668.996240098226	692.788827357254	467.370816084196
ENSG00000015153	147.694184280473	139.669779946634	253.097938094854	149.532653552378	97.4506963016407	166.872451212299	180.543113351115	98.3848465436246	104.096841746498	135.420059511484	133.364960688822	148.314530580807	133.045720029238	118.241294055262	95.3690736298904	119.3618108753	186.194351928933	156.297050418424	117.107481278569	109.447902072357	101.313855152228	152.712950751694	139.33344561725	190.627338455713	123.396641126528	184.840461506609	304.018189138315
ENSG00000015171	332.304659929661	390.542893789509	415.494557849866	434.540149038185	411.654492707659	240.742386388477	445.230320705928	396.6894672124	517.918421117802	243.62942828635	540.628602564132	352.058508438174	369.779730529599	435.488097725492	321.303648430582	544.712845555161	461.361820279217	263.925432371363	405.970330056248	378.973607367565	269.422126218328	323.437208000136	249.415077430614	522.193408389515	291.49920483604	498.992251671218	435.935532862393
ENSG00000015285	383.42172705603	483.184426839664	477.520206677452	465.253699494211	495.564945181011	433.522626912936	778.136852889473	454.56067936259	488.43879548805	528.846223513971	589.245412031486	542.269796369222	553.253204390295	465.025332702076	592.804624350144	534.679058812526	582.440372210559	613.036362033377	515.239269522568	525.980786155534	505.420557081091	464.403115983584	492.219945424246	427.502859885764	555.596691241031	523.344485931027	429.545787886737
ENSG00000015413	0	0	0	0	0	0	0	0	0	0	0	0	0	0	0	0	0	0	0	0	0	0	0	0	0	0	0
ENSG00000015475	241.797568431152	312.791267174942	243.658447264388	281.721960733691	221.268426820441	171.391310289058	579.336670214024	183.813708390268	252.31986799342	249.444254258331	205.753527379389	302.105617665266	281.820407094731	227.488993254437	243.542504828068	257.266477728346	299.56135784019	314.977598249755	211.570505627646	236.555508587587	188.288962795045	271.919073684642	261.646853462883	315.942849521695	229.885036668982	464.345215294332	157.851321937867
ENSG00000015479	923.058477583055	1124.36173555855	815.563310079702	1689.69680590043	1223.07798278326	733.235465210786	1449.46938384508	1428.54683930935	1574.32765937219	773.050962032801	1275.02863832901	1098.60485203189	1441.02382665181	1173.2618450357	931.092764914652	1434.40761126576	1333.23025375589	1086.27541062557	1158.4143466708	1053.47851634669	752.399239439962	917.699817891678	748.304982095526	1452.0601190501	781.082856128085	1327.06053500932	778.244274338007
ENSG00000015520	0.831232362413376	3.02621592285237	0	1.47770493250112	0	0	1.587563134476	5.0666882058652	1.1414464608744	0.452307523526199	5.34219941234952	0	0.669018315824363	0.914323717064676	3.32926338949365	0	0	0	0	0	0	0	2.40535829972066	0	0	4.87085377287247	2.69161480851238
ENSG00000015532	99.4699533537936	118.861144570775	106.423242240282	104.626152687453	55.3986124137396	67.6629720850315	145.839871043418	67.3970906513924	92.0380559518681	85.3530679252533	227.313279290208	89.4952888802288	107.321787612927	104.341154584411	119.187352850067	112.340577570336	97.2184458620769	128.705278557937	140.700006380556	74.2659048434733	64.7672064169953	142.97747087602	101.705377460883	118.438829145153	112.849510745205	177.807477053287	57.7486474680416
ENSG00000015568	236.051748019613	108.84666305906	153.121727828343	118.583076902488	99.0757648774349	179.354924337987	112.370590533338	302.039887288124	45.6468578438189	187.463925408811	171.768402918235	126.663075890076	116.54868580183	80.0876602575082	148.622626462841	268.464792143458	128.93203722319	108.406608801175	197.660243324777	278.499317924263	115.276107862347	185.349663249272	167.615225045743	113.810878548156	97.5542981483729	84.8208436233921	294.027989535725
ENSG00000015592	0	1.92716219338198	1.80560787354294	0	2.37481896628125	2.48637815106746	0.490799924767964	0	0	0	0	0.896180129205367	2.81232486652383	0	1.23250840522456	5.08402248620145	0	7.10878680643456	0	0	0.974390929107619	3.06840115661971	0	1.05642787540148	0	0	10.2779596354214
ENSG00000015676	214.723243724688	112.352380735707	194.084053510107	173.275111083899	249.118595437698	347.84223804343	223.99225793016	184.34349373865	189.277824743197	218.853594877058	136.710816722878	237.611574570172	143.206626604102	179.205740659681	313.12894417201	167.771036451824	151.054305362514	178.986389123471	172.843465210489	197.841360168468	250.379255875484	196.558139591318	255.684128480613	158.422122738415	148.555612586061	153.87003532959	252.495959715672
ENSG00000016082	1.96955121005461	0	2.42548202924082	1.52497667742707	0	0	0.630234747776975	0	3.54601155509022	0	0	2.7275363467085	0.405196757089294	0.723597934050139	0	1.67634834392309	1.77860549517379	0.784701700157218	0	0	0	1.57354684564237	3.07416702948351	0	0	0	0
ENSG00000016391	11.8554280300305	16.5164097419489	12.9804647834846	3.47538274107731	11.1519954865463	5.79095990911862	8.17846576355697	4.19475411844207	7.52732461142379	18.850039172208	7.59028235229533	8.87219877665092	4.65171730600937	8.7973190978684	22.4976150077729	11.1366597485765	11.5701806832051	9.14476447322249	12.0648283424135	15.576777924876	12.1899671473355	18.2655010006016	10.3274312260694	4.61129921304371	18.5964692118363	12.8414285993371	8.88412433727781
ENSG00000016402	4.12047805119443	11.2390828466431	11.7817887953074	0	14.8531875849797	0	5.80104076850031	7.91684344479805	14.3447943707915	0	12.4431811097763	2.83608641625196	17.2478237858251	24.7223704753828	0	4.90649770004641	1.26566140089449	11.3940654258859	7.28843552707375	0	1.09796732142434	4.35148488196472	0	5.93553354828022	9.72065962726363	4.27563168027067	8.53642530825901
ENSG00000016490	0	0	0	0	0	0	0	0	0	0	0	0	0	0	0	0	0	0	0	0	0	0	0	0	0	0	0
ENSG00000016602	0	0	0	0	0	0	0	0	0	0	0	0	0	0	0	0	0	0	0	0	0	0	0	0	0	0	1.38300097267364
ENSG00000016864	72.7696190248433	122.347905102307	50.5745020231997	86.6666878151812	39.159371903011	100.270180172851	39.9903431361798	51.2380917238075	49.3482006078313	83.5432616926991	66.4905529949789	79.3117417624422	46.2539903181709	103.013210719661	107.40355131737	51.8317749745459	61.8080851370367	48.0052672001303	164.208802150254	79.2719049356786	74.1426047816116	64.399692130392	92.3311236739592	63.5508050236649	64.883430366431	56.4211868435559	111.016269142047
ENSG00000017260	1131.73981557122	1522.72245700586	748.793834888094	990.365035850905	1098.21878056028	703.760113045594	752.107180930266	682.6852110494	1370.23229426735	396.994053011301	1058.6996338569	914.528013429573	1110.32586411181	874.349285245615	468.3413731486	1334.45370175224	887.57621691338	750.631752526389	597.808461740386	754.775234988957	816.835546359605	1059.44386648081	777.333610548448	1324.43740485291	972.281112807816	1336.7504867678	865.834192981666
ENSG00000017427	1.14382321999305	41.710686302986	1.04410516300322	3.69020921412933	9.43965761262119	0.793210032236074	1.10146780597351	9.15765114151083	0	1.39332293638363	15.4680944335213	1.30813374167104	48.2779563547392	12.2469539429212	1.96546357667274	0.569682536551719	2.38174027835855	8.91445035727928	0.57832867086737	1.18320351177474	1.04003195514514	0	1.09781426087672	0	11.1339564620061	3.00278390466422	0.660665157214868
ENSG00000017483	293.367017050401	245.659672111135	234.829805665075	204.664381910126	188.886348767033	212.028603292152	170.690057389487	268.619360893991	259.201925104179	254.465133081451	305.861331372969	243.156315421889	165.77722235963	267.320406972757	292.841175738287	99.9842831591716	204.454438897093	282.22547611434	226.390106472751	193.768354742071	201.226838809877	278.55495190021	248.339827935504	160.157414480459	286.220277789988	336.38251325041	217.739309622099
ENSG00000017797	514.081790465975	485.398750514843	463.677916132113	538.675596661175	449.212439762412	435.481493135113	701.26160295329	454.426091210097	586.155362362563	606.328419321436	578.406940530412	582.082206533841	495.544947567546	576.124086929797	456.636621146059	722.921739669108	635.010997499936	462.06275065347	412.723811181099	446.880959315562	411.707893007739	580.503611199376	417.986108702025	488.924933623011	523.958289804626	609.266645829663	429.590974695162
ENSG00000018189	53.1588578551268	81.0835769885734	107.558686366024	42.6419682125519	134.517813540557	81.2252283962052	70.4783175880247	53.6077428729725	121.664106405167	70.5686437735143	61.0624982085797	86.8311239523035	60.7387223040559	164.936334468697	101.836533187732	81.3401568028664	54.3630403648833	58.4103630829728	62.45267652857	121.42446633929	45.4384481394169	127.052159354355	74.4874013436803	79.0324870138024	86.4810517749713	65.4214138228752	74.7776280617048
ENSG00000018236	18.971701920827	8.32182562289469	60.347021487852	10.9087787183122	6.16009030602985	8.15236150937559	0.812880982052225	1.82417538051757	2.95495222319336	5.40741929657183	0	4.76514145352348	2.9462210574804	26.0050073504524	27.7035673773292	7.11845302053579	1.29198630611056	6.40603305243325	12.1812773234919	13.1702142186276	3.72250131743124	14.5895441808563	1.73484067210398	0.669579290654854	4.07585055680417	4.25442043240233	10.7231741759458
ENSG00000018280	613.154260405806	720.801641077283	863.818574947338	545.114497448758	655.28964013793	724.893237893263	1093.66563450682	671.245975405214	426.885310852203	859.021866425787	705.717157234081	702.130490248116	521.721195026485	658.80212425589	871.056423546335	559.183062798128	926.37538010436	760.606869969412	709.679548182754	700.142031273894	770.220673905348	821.742549604533	809.923140009955	360.127769283948	943.073988156243	680.551235484812	651.927580569958
ENSG00000018408	30.5776931772296	25.8089353903333	28.3376631625095	87.64962363449	26.109611653997	26.5093019592516	29.0470034649922	17.2395589259808	32.627881081939	108.416264233799	33.0860639638722	12.6505987543275	37.8095874106136	11.1135836325196	23.2762037477833	37.518892049443	29.2261922149513	61.2485084624694	23.5996496948169	46.0373212298772	40.0300011978028	8.48953747818581	32.4503787793102	31.0174911302989	71.6026274811742	40.2580375301738	26.1071610938197
ENSG00000018510	221.8310617414	198.788266591451	240.347444956537	244.801510575213	185.560614760539	129.732005324994	241.186101957923	258.503706286333	293.619179258895	216.34749234459	158.708390414109	232.093273349083	199.258535730821	268.323846855289	207.796082947804	273.809336832153	224.50367856483	168.812166686652	276.585360991008	242.530921377885	270.918222830162	197.821756322892	219.019839154085	273.758991549105	226.23128097503	181.447902115609	282.511992783853
ENSG00000018607	0	0	0	0	0	0	0	0	0	2.15737446497392	0	0	0	0	0	0	0	0	0	0	0	0	0	0	2.05035674171878	0	0
ENSG00000018610	54.4013068913119	32.6598980825989	39.9321820726716	42.4749511610538	84.5714883535423	66.2318932818925	44.7477890582377	38.5806902384824	61.0621020335091	68.441271410962	18.9380560047524	43.3221403343194	55.338013765832	64.4946609054049	23.7597743597687	55.6403742788076	46.7984799044415	33.023205957851	62.669993108473	46.0155121292653	39.7150436098528	44.752433427761	40.3923063711239	21.2601591310556	52.643407786006	34.4847324539821	48.1920785020508
ENSG00000018625	64.6564300691808	137.014377903689	81.6004682825794	117.379812998532	132.867505449349	75.4149410203466	10.1462538802433	75.4476827221439	26.2875284392407	138.447535562227	35.1073605091384	68.3489212158999	105.040583402245	90.7514652796054	90.5832479914381	72.2831478303957	75.6210327828783	85.6218643651321	47.4860693196178	69.5899861471392	73.0556920928367	83.6913628870232	83.2902109880753	54.1714525865219	106.484025640694	40.3850777091907	76.8288990695235
ENSG00000018699	545.962814653695	688.595189908898	373.742751507862	440.154098241997	905.187397898855	648.638010947677	305.586745329546	569.125763433814	578.54597566448	171.004071604665	864.073222732269	495.476021938825	836.138676588778	458.038348903671	299.978185730654	760.795130855175	747.036413046612	374.158230436922	589.328290110176	354.034611737432	563.254617614923	1056.22309992167	427.31250459311	1129.0521868222	675.420682744761	867.732717355123	1104.15323021874
ENSG00000018869	14.734086429348	27.9098611526839	12.0139432914033	12.1455160623322	32.3614132070174	14.2840777423463	15.2790355823766	17.3116519285158	32.0477392814458	20.8900153415704	11.5835997089342	21.8610826331253	12.5212462898681	9.26864996645705	9.35349006975046	20.6096181788975	14.4731230282302	15.9856844713509	17.3080508240593	11.5657795242929	7.26228096295156	35.1973394923875	20.614301454043	21.5576268476924	8.82402499368407	43.6899514899544	22.7592489299446
ENSG00000019102	105.703563848481	205.824661231253	116.767714175708	253.017074808548	206.284041113275	41.9314332996898	495.947238867876	307.585854428343	666.764245733335	48.597329621005	508.316914565235	326.605876592339	317.854540513772	403.904976252752	69.0280339214647	396.548954065728	385.76775968139	133.798410515178	282.632595299849	152.621020432124	37.5807031424828	367.122744843946	101.207212379111	430.71218032629	147.805903500459	487.959014420841	239.923849404259
ENSG00000019144	21.8244536730636	28.9689858240453	79.7430601413278	133.952030711996	14.3527041001422	28.8362987977062	20.0875567427651	25.4565150010836	23.9373731808283	26.1944393949669	16.2929362911914	38.7363163266197	59.6788405321612	18.3722898080681	69.9036093797402	15.2638411113357	23.7372129110549	40.8943220960525	32.2032693767021	20.2897220335951	27.3845894370249	8.14431950072086	22.4622141804599	15.0357810393933	34.8279434044871	97.552711072506	35.0923601471238
ENSG00000019169	8.36588435824839	53.1605105472813	5.41132034448032	6.38368672306388	2.36652043413785	8.65922508417062	1.38925377178864	1.05402292105462	20.6281560326735	3.51744111790595	6.34158733441915	1.67463583054714	2.86058018169502	4.77139941061863	5.16140188162407	7.11653542090918	6.11331691537635	17.1060390493811	6.58429214347987	18.2223513912721	38.9072373939417	6.04611513364635	5.63558762876821	0.906750526339943	2.43683772716501	4.65319023767192	3.78208742831804
ENSG00000019186	1.34549134483874	5.6959281823081	1.30660145014886	7.47521633076307	5.79681617902906	16.4064142608344	2.43593318824564	35.0549559365943	3.34369519290313	17.6177376953213	6.71107339773653	2.34172876176293	0.781274526715646	10.6083731939321	10.4992844894105	2.65686213960247	1.42135343272152	9.59557925082646	11.6064511631116	3.37849409080752	14.9790635965072	1.46259135860512	4.93555787199156	1.32997483465351	12.3262482785284	1.48003598953023	14.2196379625917
ENSG00000019485	24.8249194976833	39.5448602867788	37.0015801587095	43.7828754114747	50.3195850005088	40.5610620046194	36.1256500835587	43.1700464524219	39.7475301502185	34.4293878208931	17.3247617455925	37.769456986354	31.1658122337726	60.5335410117735	64.3875345652925	56.4457134687085	38.7977472830693	74.2286423129697	24.5000589026968	64.244361088184	47.5383833082831	101.77752564286	39.7023718951109	77.2916243876952	116.526271366375	57.4222725400892	45.2231531043067
ENSG00000019505	0.542585304484592	0	0	0	0	0	2.43944190640137	0	0	0.87743774604005	0	4.61262918298309	1.51122858338548	1.08679716745759	0.881290802688356	22.4759509218042	0	0.224960354241531	0	0	19.855164029741	0	2.26343551231822	0	0.874519784493103	0	1.27217498709163
ENSG00000019549	1.74575583948765	1.09909714011737	0	1.27138526947257	0.709353087159808	1.64545189693314	1.87415077942503	17.1873340355295	1.53923577017853	1.6904631914881	1.71555031917869	0.916017177171123	0	4.04184637047806	0	0	2.56488754654121	2.60380497161874	2.56898888930996	1.58400403516907	4.30875398491728	2.11744664255385	0	1.13526305533038	6.8492156688227	0.815595919735954	0
ENSG00000019582	6631.73483014477	5963.69387310581	7165.49607334061	5554.63198784318	7016.71264292409	6431.2465932739	10090.3246448457	6206.25584590066	5035.98642184291	7687.67015414974	6676.48072655617	6521.33418521365	7608.44689428377	5771.79640134149	7760.07194751273	5968.08157737017	6099.36497434788	7829.41086895617	6413.73233913894	7096.24319073821	7159.72003059881	5996.46321020356	7945.30693467132	5130.8495327926	7168.91862181986	7142.1432052223	5380.93510584066
ENSG00000019991	34.3971523435899	35.0656300716048	9.3977861630764	20.8861642466021	13.7265809605071	36.1618418806127	39.1206320658334	11.3901205596492	32.9463281682862	30.6708338940197	30.3766909887906	42.1628480550599	12.2933167885815	10.878820440272	20.4106512161304	35.4549377834725	41.7389959049598	32.7052768962031	35.2368792775397	10.7929800879678	23.3668621120852	9.49273124015645	25.4595996074919	2.24335999294664	46.0786215868389	9.22370738208676	4.27175341765709
ENSG00000019995	254.562472885051	335.463483142068	250.972446302748	370.961519276004	246.018146860452	381.94257950735	244.622702699756	248.918190456806	251.556900781709	324.314992250264	304.157267084627	282.382030112454	230.80347992486	291.962470751418	415.73022589345	249.160958368165	350.611383178989	251.040447600286	294.803824863285	308.61463083518	299.466604935611	329.197038265963	262.513962150418	242.609793104572	220.087626350371	206.355452972054	358.927388821814
ENSG00000020129	165.691937190217	128.579265486269	106.774485800274	125.821397200031	154.488922162701	78.4810855887876	54.934613390692	97.3528716104945	136.421152313633	196.806401367277	87.2050135568197	149.136828104057	157.416701553441	122.847948167074	220.605743055105	95.0224606515661	132.444805707318	239.519862517708	159.308278686731	112.057199390223	109.063797717229	109.036293965471	196.549279235726	127.130750383159	151.109131605852	208.432776579198	84.2979939331093
ENSG00000020181	38.0639748561062	18.176473298357	19.2093459747753	29.356485678617	30.1084127182463	17.383834097073	27.8003709873066	19.4784868921904	15.337453898923	29.6084012314425	21.2663030413027	104.826790688533	22.1654770852822	10.3057266994769	30.6425248612418	16.420996575489	18.5408232813935	18.7742372168522	44.0278376005341	22.1379520141053	28.3691444687566	16.8266788696847	33.5045100324194	17.4654182300249	24.4526997024099	25.2424869384888	11.1917309642047
ENSG00000020219	0	0	0	0	0	0	0	0	0	0.562105733368137	0	0	0	0	0.72933070226875	0	1.24232851634134	0	0	0	1.05914770622214	0	0	0	0	0	0
ENSG00000020256	31.511647051669	36.7047774798929	30.4375786143044	62.2428120678142	65.5788503121078	66.3451862910416	45.3751678861616	46.4217610733363	45.4855563327434	74.7474495850975	61.4502521366081	49.6262288730656	59.788408834191	38.9297930538236	66.0479003738944	65.9113739429359	54.2899545918019	66.452678160293	91.2497130740205	47.7299448818606	98.1019662212984	56.655273101653	96.4527660941264	94.1084261455416	50.2064399975856	50.6410981525974	73.2180360381246
ENSG00000020426	27.6237422228084	24.5427656187758	16.9679856483369	72.1980068358326	32.5385488220818	46.2185260290316	25.064809159288	25.4056143444598	50.4864674359892	24.06219126397	46.4801770837366	35.2997454170539	33.0733032496608	69.3564044523254	17.7956206924099	27.9546911681133	47.9885319092897	60.3631468700216	56.3829657257352	38.4702273955728	24.4041474061419	56.5951111129827	40.591865072391	70.1340525975274	31.6233548069259	36.4541674922031	77.5456014104177
ENSG00000020577	59.6953807356451	68.7683851687534	9.87188856268521	62.8240737763407	71.1719160196299	59.9856827788159	63.378987956025	97.2220065798041	76.3806706324211	22.1195027271305	49.34886117684	9.46320765055859	53.5316267851156	37.6256492700439	22.5240862811799	169.108387906951	28.7353395712819	30.8149428507984	131.954296416481	26.320279459709	48.9286604971372	114.605205073509	43.2705774608252	175.19415092959	38.7675779883785	90.8342717668305	86.2096502281036
ENSG00000020633	534.600840168557	543.301116276076	518.853961016158	339.461755250253	748.383164110461	482.32325018011	862.911632910913	538.201654412073	603.65800650921	568.062481201673	477.270671448277	563.169592793157	619.507534205172	444.568920735447	576.645429053603	658.118321708306	499.405661452779	742.089944059836	459.601600434204	623.927137525203	511.952723519913	514.071047454256	505.978972603148	490.941762933653	567.704003942731	507.085758370073	522.893737249202
ENSG00000020922	167.49091159772	224.820992672579	154.150129016332	126.334972589073	168.777466455151	178.691275349736	155.717607871652	193.571022852027	192.29142238075	120.110982310198	259.9795705028	149.862872119981	150.975361320656	156.064852742867	160.836215980846	223.027331446401	253.963888062207	151.069666653894	145.324012825362	157.721241120529	222.59241154514	252.863686872862	130.607265456797	312.120466409161	164.111838910908	140.117521899862	203.668764834119
ENSG00000021300	59.3299034112101	43.1158960242166	57.0757428609914	42.8685634437082	114.051520020963	66.9395260804583	80.7813777954178	39.0154514318593	62.2186740313755	76.8381533986507	52.1857049744349	50.4234272851482	73.1721588965728	75.3776677126444	98.2934380072739	57.6415608872773	51.0373725479176	79.4279521259864	63.9730141020274	64.1513270930278	50.5308278014259	60.9304525133507	99.7173389152995	41.0197145863127	53.9938420711645	61.7444064300526	35.7924606294225
ENSG00000021355	2087.17172258299	2805.92032054279	1242.25727620925	1700.8288037495	2573.39424909813	1432.18490001497	1772.36706249552	1801.33626154016	2919.96305255648	710.095218069303	2491.29553442831	2108.76164775148	1964.49708048295	2451.16117653073	869.139386717749	2799.26906526955	2769.31226053038	1656.75519567875	2131.88853439911	1539.39073508449	1608.34206509751	2477.18646642585	995.969807494024	3206.82752240045	1696.41481032171	2641.17757290713	1966.16390196062
ENSG00000021461	0	1.10666332536697	0	0	0	1.73125133996124	0.934634386005007	0	1.59630601169213	0	0	0	4.11955772356194	0	0	0	0	1.27326948209307	1.27824585803717	0	1.08696490221776	1.05122966228462	4.5204735958499	0	3.86884278595516	0.829254465280629	1.52720245453742
ENSG00000021488	0.946939354350537	0	0	0	1.87679404424609	1.20834726109563	0	0	2.3219042160137	0	0	0	0	0	0	0	0	0	0.956707071422865	0	0.976192675772691	0	0	0	0	0	0
ENSG00000021574	329.293931499105	328.125848726405	237.053337948107	429.692612289136	459.43475222287	528.357007988054	408.339806094509	413.179924637747	647.230503691771	304.404867426528	428.613418788967	391.120575855432	535.296185041284	407.398164244025	260.674177293562	341.141373710807	533.737576690212	213.091966239615	337.973725576468	380.410998982725	471.064340761626	626.416761844018	350.1369697656	645.855769952843	489.254535320937	352.645177811531	539.250911662739
ENSG00000021645	36.4640921951275	6.65518073166072	19.2276197371968	13.1882264052938	10.6842462484396	49.0308526347439	0.463649506426823	11.5612555159146	9.32844599380011	1.04613070527465	2.82451705909387	10.3412507478406	9.82079359342409	29.2610946199751	20.0095552327195	7.59022100041306	37.617213751555	8.50377638706736	29.8654768515511	7.5009851000027	9.40202146444053	37.8764844501749	43.0462665339533	10.0248029260522	10.2092964123489	21.7653153222595	7.88271898017869
ENSG00000021762	122.803891524077	93.7817368672352	146.210906913584	142.068456859018	70.990483491202	183.562005266695	86.3528093014122	91.6957251195655	83.9380918075464	95.9265965335881	102.316493722666	60.6026104809534	80.5655595166402	119.113585142128	75.9009821704453	100.984431500672	65.0710535999217	156.092136111237	71.8858752990364	77.0306871296573	142.863120820634	104.721882965095	172.858133818042	51.7359323578096	107.838601466582	168.476470163323	142.394202753291
ENSG00000021776	509.610154911517	492.307793117322	433.16868427226	477.032150684807	548.613251365438	587.818002691959	557.151920420381	455.781734673189	550.475436443494	435.741870295816	656.408123041128	454.34659408677	529.39301746054	455.858201659704	365.133090008711	503.51667423709	503.298846028006	464.624966617206	542.957832105856	514.744007427422	499.482333472924	452.82341759376	426.723086596287	470.846152799578	477.329851872305	438.335777936657	553.67427653048
ENSG00000021826	37.7581278191275	91.9818190430401	66.2747404294237	39.2668264437321	49.075491725385	77.3953303421252	20.1759647904567	101.512099623483	46.1225504250517	184.38935325733	26.3004203412011	34.6632636227504	17.6068868505574	45.911805935205	159.427402519659	53.4228444327621	25.6973271459749	42.0214170773431	68.921559394865	76.8669351989932	34.3708348809345	117.410914131378	67.2983013926276	32.4283412078146	54.3600883055014	15.9001725086143	40.0273705188597
ENSG00000021852	0.382118418127492	0.859295606281269	0.813951020038106	0	0	0	4.68218054919534	2.50582811352456	0	2.92034002127332	2.9220260572899	0	0	0	0	0	0	0	2.02041484978234	0	0.857275287584788	0	0	1.95473089261069	0	0	0
ENSG00000022267	1205.35887385439	1309.07079310428	1251.96920793907	2163.36041484395	1828.28505751225	536.904396938022	3972.68128210607	1906.28164673783	3600.92816473597	370.905526597997	2890.34127035289	2757.10810446065	2912.04083063045	2573.48096513915	904.838115860619	2902.83768278653	3690.32774418888	912.506321117429	1564.69301461808	1438.94127950448	349.068311977744	2970.0788464407	1252.8854449827	3097.49571527485	1703.05552028028	4115.89924995439	1138.85132965861
ENSG00000022277	330.55891861663	257.51793366707	227.330077781902	386.026886247007	278.331890317996	280.555084535832	476.742196428147	402.269448845507	416.573488625814	315.58194656712	423.745914271347	290.907111293178	327.455631332373	338.328955237824	281.86858299527	311.989771457866	389.703005040551	289.893245130915	213.000062111785	252.256067572548	262.021679184238	266.385334032304	277.290438546896	271.901336833076	285.784487005491	266.723950279843	374.060111403224
ENSG00000022355	8.4205540070687	2.48578434100857	0.948574089805744	12.6747214284129	1.05358100749665	0	0.5303539460137	1.37529041031242	0	2.83961691571101	1.70309256765019	6.92810739265927	3.11622781784163	40.406376585299	8.13052700130931	4.03151314216713	12.2535408796077	5.29457392201778	3.76706485414816	2.57569553882079	9.00365363046724	3.88479221526238	1.60700087838297	2.73988973446757	4.76802257840501	29.8011773770196	14.9987912914604
ENSG00000022556	0	0	0	0	0	0	0	0	0	0	0	0	0	0	0	0	0	0	0	25.4637414732716	0	0	0	0	0	0	0
ENSG00000022567	410.82059979655	452.512225049104	413.961417121547	1157.29195528167	590.126082021327	443.743971887069	609.531653403214	442.951308838564	942.520241211321	241.263765857114	900.077070085082	510.493713056138	578.039076833169	434.711250187271	386.93108366601	682.934070021937	537.895279210976	249.568693728233	446.247471853887	369.128203650725	295.831168982057	1004.89591871678	327.726907501594	688.187391331655	538.409118262977	825.566680526315	621.336386977621
ENSG00000022840	2128.80203879957	2201.25360270851	2176.26741468056	1914.51083133798	1745.50047919868	1893.89887405958	2116.11692400987	2202.78599120804	1995.40179083502	2058.22492369775	3387.68910841626	2393.55951160906	2025.00657748767	1873.94767362189	1849.34796938726	1759.47545683786	2143.97280924902	1838.19046543762	2243.2057466458	1824.53267850674	1829.86007015645	1832.94935679203	1973.45077535111	1741.9384240581	1804.40014339051	2464.7157280895	1965.18742125417
ENSG00000022976	49.2957168020597	84.8757398233811	71.6985547077531	247.402171820642	100.007460300968	86.4802294528222	43.2896169804831	145.401521901316	64.3610880280853	55.4726208574836	81.9927921452087	44.6374051720482	87.2965133492964	109.636967289592	74.4075762118526	79.373956057234	137.41536529032	66.3980550611551	72.7804474616785	77.8104773493879	61.4378873333392	120.647209199198	66.4900484490778	92.3533553358257	60.8956111880699	66.6381911796819	89.9082764338858
ENSG00000023041	211.042076319128	103.793682601165	195.557468204379	143.159525992905	78.6225571077395	163.020696336978	101.997547632282	152.940643428721	116.30109774595	149.463123188683	70.6605527576182	100.140654688837	94.027400143075	126.238558327356	159.50470548479	42.8886121870566	88.0125464929867	184.090122354905	118.969452438234	112.232469885269	245.668765184418	176.759481285496	150.944538815628	106.255306651815	125.395986953948	94.3618497455079	107.205389460852
ENSG00000023171	126.634627485233	70.0358878770945	66.7143740457911	38.8713916929199	32.1161280194557	138.016478550044	103.545210073697	90.0048254622541	45.0670180975894	57.3870661062487	38.9705738232061	52.8194505151621	89.0888443658364	64.460748249189	45.4142678613496	40.6075119168842	54.5805125815662	197.151223813954	30.6034712870222	69.213933666962	111.410391555333	41.2577324773567	86.7166783164365	96.158881486595	105.941870160821	64.2185789680941	54.6678734936296
ENSG00000023191	0	0	0	60.5030443418471	7.11546240938419	30.3883425358134	28.617732330378	124.747021162289	43.0847156393153	0	0	21.8973170416034	0	0	6.7602254457418	96.8887916591497	0	0	0	11.2483022216092	0	0	0	17.167683336189	0	0	0
ENSG00000023287	268.395581714008	226.136492908178	332.19615561977	260.207435358748	276.609049311635	341.621491757097	464.355838780001	241.388679625371	245.357771913959	258.765884839891	301.304495924328	343.755008204873	333.834297115029	756.914797859993	303.664563064547	300.664550223785	275.301809910722	291.416650460097	225.251400110115	368.180071849355	347.824418026439	221.03455591191	212.419409516473	214.721953286243	286.687895255985	198.45527232378	249.374721524925
ENSG00000023318	220.267330908413	268.12644419264	225.950346036348	250.187475050207	181.738798407927	245.885637857795	241.224087104772	200.714844776992	229.74514393933	219.236429944287	197.972877336731	181.055042470604	172.334969487371	202.310730284619	176.595628169786	177.165570844739	208.708079537574	182.093776825515	184.628786028499	213.70084590015	246.88763323286	195.191474945626	217.870819408281	183.149331406043	181.241885148229	213.147616875079	172.427372501528
ENSG00000023330	145.543495101362	169.214755206908	125.506514012116	127.589731177378	137.876775383051	193.099376694194	141.548023251958	105.057182204847	126.525363805453	119.844195944626	200.7764248345	154.720306334331	150.135753594174	139.230006282002	126.981437401331	124.104450705983	145.737497905689	126.953404857253	104.719288578129	138.362727177669	140.963487619515	133.582815792365	148.489252625972	149.964071556659	132.028028994032	148.517063900757	220.297135569315
ENSG00000023445	386.406425475833	393.437036592843	471.973049000819	362.98564638411	410.514934072148	449.814963579118	606.203000845962	443.335739294337	306.174718288671	404.786222333731	246.788783783295	477.61822732751	395.98211754338	375.996423009353	435.961404510052	470.7240316687	429.124777243404	425.530946359723	468.972810144424	491.706093787855	532.413980997821	469.502433549301	374.628873073111	479.085811235575	389.649207805452	272.738092344715	446.108946449162
ENSG00000023516	563.537896988856	570.819661795225	524.570933166133	663.110063976699	600.028587591615	634.218705092375	776.616703385641	670.821571822104	753.667732426089	589.484590008714	475.256740471394	615.384955748879	604.173561513902	603.797696519043	551.186449977641	672.480966874241	510.330883642269	576.70909432194	663.509721776051	663.770371520279	542.851874695959	596.054973773557	572.649710686728	705.177539550021	508.349448146189	620.188751711612	580.096739364706
ENSG00000023572	49.575921991323	123.276214807495	99.7116162001479	99.5825924996024	131.69037174705	119.787572985898	83.4039167490888	40.8328717142664	218.92663696894	85.5894987474976	36.243717314965	76.3315583335276	90.2919629094439	66.1744268546712	144.40083038692	89.1397068586318	40.8740274649394	32.9855858302375	112.151515959863	96.6589325546844	67.9772644460014	46.395281134607	33.2020642962993	184.231493790628	79.0685306484043	73.8081539218903	129.213205693132
ENSG00000023608	38.3913263276994	27.3818227431674	26.2273026087484	14.8313497421866	24.2666476197249	28.9469114460707	16.0931956259218	29.5514160788547	13.027300127403	31.624087731089	27.2595190612297	21.9837858554252	15.2084413124014	43.294898289513	28.7680838070655	19.3006141645469	30.5724073702804	24.6428024455988	37.4242014119757	17.7099197263895	21.1637236818353	16.0420095279667	18.3972201778005	16.2813800353781	21.7622500175039	19.7391116915798	18.8513787572603
ENSG00000023697	455.332889466779	422.90405176663	212.953109755654	900.167085176587	599.241842692527	189.501096711545	281.818301425398	421.377021742128	491.977437933406	201.071993497713	346.289365914574	390.868788137245	374.514899978486	319.380608744278	165.838172501061	492.795590286487	619.020606115164	262.521350502298	327.399148057588	212.644324558176	364.937567853914	414.527671437224	166.75699024989	604.966661688656	523.101155644042	422.338103625216	477.050772889753
ENSG00000023734	418.867751188944	400.78562645339	333.286339952714	524.313401065959	435.115905472334	360.270145736684	403.31521527884	364.844277488504	477.849534422999	302.60734526686	471.72544972156	425.033594028021	439.998020972428	339.11712778185	309.889276200372	482.074010355612	493.016832201086	333.307971543507	347.108737130051	348.176635217266	318.272931765176	322.629959669614	269.146095923604	447.977088547633	481.955270444483	338.964824704795	408.138781575212
ENSG00000023839	3.75266460239236	11.8485093448663	10.4427461959189	1.54433983181491	8.76720423053817	5.8003397639008	6.61759395972318	57.2591442942572	2.72383892179721	16.4007244008609	9.41794314523351	21.9422841017679	2.90909164112418	35.1609975326464	17.1323176388336	9.27157576238729	7.65459327641734	20.3562704440079	24.5687826664067	12.8354834113929	10.7187352508805	4.38175932192369	3.80880011493757	28.586132086501	6.52850080662997	23.1019496681392	53.0435389830464
ENSG00000023892	203.365104760241	174.689242477348	269.158038029273	95.2088703583354	185.648458056928	204.849616387787	123.335591552784	186.67746754574	138.632934165145	339.974676005874	183.882110694976	210.254051003541	153.935075993883	194.754896220472	314.597483558181	174.790523506136	173.916164017844	322.332791350159	169.436659822882	254.062737063995	289.287519819179	186.721389973844	293.361162268002	188.281618068779	196.426229171856	270.345548979992	214.205136218379
ENSG00000023902	1302.09223764309	1569.73521375132	1147.7263647156	1328.96997373899	1831.81732588813	552.582468209648	2256.00027355759	1407.24970164943	2737.33201043826	677.538911837909	1815.74118391971	1656.10349128335	2206.34485248974	1113.71751164997	804.97914174383	1790.11877596519	1795.53593585586	1069.1772800009	1206.91402985462	1126.29991424217	773.847812322002	1778.05677604431	763.582990439446	1553.65365534887	1203.68089925906	1967.70370750336	959.358929523982
ENSG00000023909	565.386407949107	632.720951652191	398.068289643773	756.933700174661	668.843341241575	579.528624881296	469.765141332293	660.678790519071	929.194847296278	330.708092633893	562.352143676128	496.681812159757	661.438280273718	562.943219292063	291.390739717027	982.096721587476	742.719099429412	305.327918767709	587.38394156955	494.34446059765	732.626696125215	1000.76803503078	377.029499441846	872.238430685736	615.630326158966	835.188020217373	1064.76049391605
ENSG00000024048	908.868216778279	764.251912403482	830.432959531095	705.562032702005	681.010604334638	885.935001100162	1011.62710270516	806.564946929559	836.348512716543	768.849984496881	891.753807298897	797.630990792521	687.943374480345	925.197845257118	845.763852086602	721.086351639944	795.492435632961	677.783891513313	866.041013952849	882.77141682924	791.754017551685	743.405738416024	794.160629944358	883.630291191551	780.295919373869	673.821051315657	912.233150054576
ENSG00000024422	50.7773908510642	113.503227588788	82.2433747174688	94.24566461469	60.6062969200278	22.7315244133176	213.650138116128	133.472541542401	322.396605144363	214.37195934921	87.9387229731495	166.039474218477	168.418199526984	89.8499912316238	69.4728832176882	137.40722357347	163.516610489324	128.807932252953	35.874492203334	77.0010976451575	61.4699921221896	162.031508040394	76.8079472807942	154.500423959017	39.0553741918006	243.051841232333	85.6041423164115
ENSG00000024526	133.733177122431	69.068589692811	63.1714871056415	92.9634175001724	83.4550280034683	63.524424877619	38.6593821123742	92.850744452214	31.3340101042486	162.997897720162	46.5802746346172	133.097210364155	72.2377421362599	60.4763469491761	69.2157954238485	75.9785624720666	56.2092505262617	50.6568561881555	84.0278500003796	60.6297991216512	32.0408699122183	49.5787759362593	80.5759579117952	58.9176824114622	42.9978363786883	27.8105684667473	72.8003052363287
ENSG00000024862	76.7697417312604	73.9594649245044	46.817698455591	39.7356944356858	76.6949583309489	28.0296800421363	62.8223213656627	42.4873389746857	59.2399067659011	47.7517893433133	67.8930445409747	59.6105674758502	41.8908459596076	54.9186391523869	48.9072115143775	74.6894346816721	87.0243714863293	48.9046133846669	51.7652875776581	48.6897387897415	66.0753482489918	40.8533635437292	49.4554420668184	75.80051930347	38.3903180174636	39.3390660320981	59.4736543527398
ENSG00000025039	68.6383601748384	60.8444062724524	77.1237126693199	168.703923570541	61.3177899024594	41.7818534020889	126.177485720725	120.814375110539	123.170987893554	86.8708859424556	146.262082528981	77.0717550871546	64.0691677988517	174.252854842006	58.9933110157031	139.526704241983	71.1188622410376	56.4915925130311	42.511097862796	49.6788726334165	131.064672244545	99.6538209447307	154.011738261448	46.1594926648418	64.3782965417517	76.7779626981321	42.5840652776211
ENSG00000025156	41.3758177707171	37.8706516159177	68.1609793203398	67.0048181072777	41.9603468965345	86.0373153201417	49.3668964440805	45.164809089822	13.8548681885558	55.4263376830785	21.0951529035356	62.991461825364	30.4370472268888	45.2400896506931	37.2822275336753	34.7307182928323	92.4792287968525	62.611759154948	60.8250842423563	68.9384165519969	84.3694844667163	72.5832521741477	47.9600140334615	58.1872895500504	28.7199233881403	68.6859480047479	56.6980972840959
ENSG00000025293	344.506366905915	420.187677618995	420.101037332046	496.170389065868	390.622801420306	385.907178970622	474.213439413092	548.706167417752	557.522091834214	262.184726202145	455.15677915019	387.524330015759	530.286188126648	458.036007793722	324.034242152923	444.319589751106	521.532990297945	379.995775324297	413.330005314882	335.989603617945	384.041199636632	572.050102862225	280.984336133633	452.799525626316	414.694323619889	370.26491710919	448.11644204361
ENSG00000025423	2.10154718806623	3.66946128118351	0	0	1.52581384928808	9.11688935744484	0	1.64937304754553	0	0	3.80012814649961	0	2.96278231315304	4.67961397393547	1.99210067842567	1.37264245872261	1.39280730293158	0	18.7493794559152	0	0	9.44426592098634	2.20458340603902	0	5.91412277767381	2.32912414606513	0
ENSG00000025434	34.5946844687506	18.016151779252	12.9111833863112	22.3917838311282	29.9667122293502	4.86965084647083	28.9280467925275	25.0399254412899	13.3318046256089	25.0444860941051	7.47627595235033	22.7305533006223	19.0370703251391	9.92750544387661	13.6963893819581	10.6447403274182	7.68508491874959	17.1422216065247	9.54207750199692	11.8806518344926	31.0117341694752	9.70675076537593	37.6279201829629	12.2839764803441	20.9092392904781	19.2918215254414	42.5155563537188
ENSG00000025708	430.752987900344	467.660039106437	467.18036725922	326.34652826022	438.518649270602	387.593006787541	563.334322530991	386.015956055365	356.867932412876	519.923327133324	412.570202498561	388.92269672064	354.310148435878	395.70250086075	494.031391390725	392.630266419191	466.976695727117	548.762320196246	286.391580105241	485.505715592421	525.831276915417	410.980247145021	609.788009644339	278.477403607166	450.389657219526	442.836225946446	322.18771686741
ENSG00000025770	67.7486825628626	73.5524475447444	85.2107386242609	55.0529410556801	76.0324678808961	77.3272200764312	63.290084467756	95.9059880524122	38.6852968588248	88.7061474509213	71.2317576052352	54.5488218777751	73.330864409065	46.9797405834982	104.371776302878	71.7765929408209	47.2826110368942	127.642389712178	107.074890275986	86.1536578997241	77.2374524646642	54.4881624042658	102.18641462376	63.8909548224121	77.5601116161373	71.5395486050486	61.314767621963
ENSG00000025772	34.3011431739396	39.9739713620728	38.3640992359226	29.9130721867803	37.5969104916304	54.1636130010953	35.8513252460706	41.1815891018723	49.7429450508991	48.6402536563369	27.9082564899227	52.3931019548862	47.8425094812748	30.5938751726736	54.101159261948	49.0001382072091	32.3615233594231	48.3041875431799	58.8053463289081	61.3209053978696	60.7675306911961	41.2030637069068	56.8465836765862	42.2478261645792	49.0956595163078	36.2174816204807	65.7250937119527
ENSG00000025796	494.780998122233	260.155325409389	280.769015825102	443.14241470255	478.58129457634	482.261330226154	279.864386377755	282.800123826332	617.525288368324	194.572677039782	577.922366460763	266.373909623078	316.815538859509	363.300681216212	302.113514466051	463.025963449428	401.901868869215	206.733320206622	291.224326925909	308.501018682453	231.113336842563	454.445482165624	277.774287828668	336.477271870126	348.608650953093	457.992662472694	455.382867074219
ENSG00000025800	453.577406165023	440.624965378569	496.665252713245	736.677627243005	468.728267811566	577.85296549796	469.798451649364	540.854881017563	566.714197876528	413.248965643492	456.249017925033	505.110704465388	449.172258341995	568.5229891729	448.622543957597	514.459091122347	516.598539666878	544.955514261952	525.075589648838	589.395870356017	478.385263060134	401.592101601237	428.214653402586	481.489040030201	552.731042137156	393.539961985241	493.595048759718
ENSG00000026025	2515.97533117314	2793.82417135503	3033.76515478136	2182.68651069433	3367.6392445017	2438.63545925251	5441.15079334691	2682.61438031857	2828.93151137732	2971.03121826391	3663.22811178959	2545.96930745517	3661.48135027554	2339.61692130804	3043.89580546013	3386.09093233897	2661.44835135583	3697.16820967545	2521.55792562335	3292.20915038201	3042.04934005941	2422.68204985981	3036.14309311918	2327.70270692937	2817.0643086727	2812.85395708068	2088.21618436327
ENSG00000026036	57.5693798705746	40.627924493435	82.6156016586377	19.1776932210665	55.1392352488097	64.8832684513721	30.91836195122	31.6108511266424	35.1275049153887	50.373891441099	44.125543410696	54.1233170374694	38.2316739947458	38.2029192805655	57.7759196630995	26.9300894870105	53.1012097323328	58.2794368064229	61.9219003761274	60.4275981407395	44.5296960408546	47.9726195488976	89.9016613039922	34.8287039924885	25.8702227025569	75.6567821970358	45.2154019393092
ENSG00000026103	108.695582541042	98.2351771859264	94.7904218023926	33.2745582044399	45.4402575767528	162.111036976376	195.326222387551	96.7855041422367	113.164514082664	122.985432994511	180.981238482293	78.4055388751195	96.3406493702054	69.9956695539183	92.118213856368	114.652090798562	114.299481636509	141.259569861701	96.3526158576182	117.443954740411	77.0800914451133	56.7546188043783	138.034926268699	114.993991483242	102.632147680273	88.854022825263	84.8989926149541
ENSG00000026297	890.603329414162	714.927165959191	1025.12467606915	864.586881601546	606.521123641051	925.524582744619	1129.65905113893	783.14366343581	622.658674673072	967.254043128594	683.483881351765	783.234608952193	605.176880786064	846.86567303371	973.634558000418	555.011164072048	896.73913628818	971.971988952877	813.192445080394	789.291521254009	850.982074452803	821.163233735211	895.610880940523	590.641262433707	841.670792525296	705.21997274706	786.680873591014
ENSG00000026508	1732.36010943066	1657.12470860804	1920.86411367276	1434.44745272507	1401.58543623684	1748.492377529	2705.07554191691	2650.80526683299	2003.44073111303	1723.28693353806	2096.04246729679	1968.29048783015	1738.81971959306	1837.36355142973	1859.88617510263	1457.20343833155	1864.83376412997	1773.28022037848	2010.58416430962	2184.17255642883	2128.10248120661	1679.87193519271	1656.68449076095	1657.97049437531	1836.39429505227	1566.76735226914	1902.64128300245
ENSG00000026559	25.6964336813723	20.2845559089204	16.6954476234891	17.0566995099369	10.8338155999372	26.8433222995093	10.6678323630015	3.19380781593588	16.3952256807076	19.2066040948739	30.3384341134489	6.28256017743082	24.8378678933503	14.5232671153146	34.7807223216817	21.0606388269475	12.1709688151333	12.2589410968762	19.4802835430612	6.8450440507583	20.5321922436404	7.36472909962203	30.5090745461571	27.0047773525736	19.721815189718	20.1978839981993	7.52059044566664
ENSG00000026652	38.1379932409622	90.8820105931152	37.5872388609048	23.0690668704648	102.246231477431	48.7014755921264	68.6466914560414	71.719347548875	143.296792631185	95.1942772222584	135.658158521846	70.9161968240963	97.7973176236423	86.5073618005378	62.7307765973061	70.9009444186027	59.6481710824031	74.3160374328496	38.6896878531742	97.793886438059	74.23076133052	81.4160406392881	76.2293048481428	49.0057708861249	90.5266938168108	96.4159482670214	80.3215788925063
ENSG00000026751	145.990056002903	114.24886138043	186.113970317505	109.859084033254	92.1208020691026	168.630272500988	210.103457179901	105.786062348999	136.184337151514	107.138328156389	87.9006262054986	127.33396944105	116.944707859187	124.975666621664	142.505799563393	121.436759117832	133.677021569626	110.181899589197	159.855778758083	166.347809751379	128.627322328542	133.110143421212	126.181687218453	152.510508335658	137.415224624025	77.4595109328513	144.21749886509
ENSG00000026950	458.744882568868	450.395075814898	495.53774065551	527.534880812499	412.810178949121	484.900827156285	555.305456262967	582.045110789552	418.389299203652	583.447134998415	559.117913701912	472.091290682887	394.023510812594	505.142448450125	579.733951212854	451.502025222222	496.377830478866	412.088537702029	638.219329099615	577.418361245679	484.427465898229	486.24958766323	505.425710985031	384.813035613695	488.926891359963	436.869904046254	564.192691930584
ENSG00000027001	52.0630358140559	39.7908960048489	22.9859996512956	48.1470133678484	42.8752226214464	61.4917928118906	36.5075982602019	38.8452664270356	41.0770819238906	36.531446311335	35.1534124783532	33.5031681425092	26.9070153674625	36.8086870784575	54.6279372569161	19.950523513026	36.4471692322977	35.5345059989167	31.0402151686295	27.1419427572084	61.1540939504649	34.4485934063272	77.2571997681992	26.320156931668	39.489912193588	35.2197931808895	56.4661046432914
ENSG00000027075	421.025097127299	395.021717830906	528.708220835637	367.49012399915	520.439548854317	420.360559260835	583.480219717965	455.355390035062	326.85359818118	571.054711844092	258.129368832157	469.583454745027	650.545036066928	579.341604621365	832.899215115996	415.676283932857	318.047722941305	944.60001193813	401.434624605866	470.101861874398	469.015847163445	424.277930276426	576.243001569439	654.576057104015	511.371370527914	261.704362903894	459.45136240069
ENSG00000027644	0	0	0	1.12241897423928	0	2.91717165521759	0.590754630015794	1.37888449872429	0	0	0	0	0	0	0	0	0	0	0	1.39798414150345	0	2.6399797661996	0	0	0	0	0
ENSG00000027697	675.45849591487	620.497685677591	438.941852042753	554.454873837553	555.020163155462	613.506219770848	880.353790926428	490.923578769128	404.708087469634	487.808379651433	762.457792514392	459.22711348281	377.37747089684	421.397754884506	333.661144877424	505.26295672719	531.102091585273	454.967454540493	391.885078770886	444.913553510926	722.559082245165	376.22773890432	513.236776342963	474.599074046723	540.47783555486	444.368652310294	469.471201372729
ENSG00000027847	43.306143523589	26.3564677596009	39.0899531337865	73.0485778499903	32.4838704913828	90.5333429411963	29.4127748672729	30.3627208632716	16.0870730593857	50.3849746136346	38.6337089523755	44.759200931643	38.4427761443905	24.497165858853	68.3900606484146	32.2568249072079	67.7502075319152	39.122000687382	60.9132450311164	58.6014111193102	23.9191723274839	48.1334644858546	44.162641517788	50.7656203363073	55.7747755813861	126.742979998456	32.3057880750785
ENSG00000027869	75.3226782607754	99.347064094251	85.3758477256731	85.4815600039001	103.958625398887	80.404604802166	132.330409559962	72.6119822711492	125.755352083781	90.0530998813067	52.8544276728619	75.0113397184044	83.2197535648273	51.8997165190354	75.1116838728735	85.0154505495547	87.2869431732775	122.105947903909	55.9466866657613	79.1928855618015	77.0226660236858	65.7382627636733	82.8818196583184	39.0952285426898	87.4668120994316	72.8195110636593	48.1129085597958
ENSG00000028116	344.715119675411	492.791317957985	289.85045024365	337.42884371776	434.4375592202	346.039583278415	314.180271243359	401.271221994216	460.123700849671	181.001051686191	510.889377336544	340.911223739134	342.338983854737	429.411133949323	191.165490742001	507.394141341747	433.686869101322	252.067000283886	327.849932187911	290.591247820395	335.95272239244	645.875313460169	231.059614229629	584.249880487787	337.930014595167	517.194367218031	470.260725708975
ENSG00000028137	799.223891643133	1166.47686238098	1098.46511907564	865.710268395074	1170.44043153197	1078.29644061882	1902.84603259571	861.673791456753	639.548489033596	1383.49671861633	988.658007920926	1071.8614018477	948.946150629565	870.601617672907	1676.06127951848	872.538628856918	1193.32111239927	1689.27125746075	788.643201900598	1125.62525632794	1120.53527229967	762.817008822609	1313.22955775253	892.173520416588	912.504780213284	1127.2874445768	694.001029990482
ENSG00000028203	180.000739391498	187.78722649505	194.965703715272	365.809713207272	220.206405017511	173.353266324006	190.945870201024	149.518654830666	304.756751969119	152.832886863805	285.925445530724	211.252206290134	259.40732981034	415.86869832834	190.513012007621	383.135041073084	274.542403937321	144.047042522453	278.778976727853	218.238930043097	215.951999200753	237.542787518665	166.189765563981	308.078969253713	281.323323036323	350.224484356144	322.777258339474
ENSG00000028277	530.826919648921	402.451225318798	368.036053912835	196.937291081757	503.950358503998	142.849703566005	694.237640078009	322.407918297785	416.220916183037	417.919846087124	307.313205680461	375.811481112555	424.336419172422	245.891924815156	313.187464219707	333.80688000308	330.312245287717	486.903599004258	233.628085154597	308.315648122802	337.356625578545	256.774766519651	516.741817194518	297.44031723936	381.12793936749	369.16753892782	277.447518942605
ENSG00000028310	85.7960702238272	62.8739086781667	98.7183698860838	69.097116986537	92.5161414229219	91.2988727630552	64.0389983536969	136.982321453694	79.3274179625562	137.040946748758	70.1619524520974	108.283241463522	121.418377329786	87.6730928324031	94.3569522871163	69.0651359066559	102.89275158247	192.473973186041	80.5820033368889	110.715479599197	101.197962399467	58.1474158335862	75.0679803551878	84.5539083981556	98.297479198553	77.6333839113797	85.6541484756936
ENSG00000028528	316.654031611619	378.284791077371	369.335005200411	452.603849127969	682.950886530224	488.566592454133	566.076673234168	520.580243834326	439.194123417473	409.714033525049	383.960100538562	523.503972659845	487.480209610246	469.836657764934	462.401910941253	546.446616099715	520.458908664215	605.071175637797	444.161318500922	502.350740883143	513.546881751923	245.422321385949	508.471489908059	503.948355013641	488.547542432526	615.188217265301	362.32301443934
ENSG00000028839	545.702452613394	460.783076823962	465.242223964932	393.198849083492	530.810476411903	375.560542923014	286.633337277599	301.681520352985	418.303517923966	191.633345838885	427.47561766618	337.167047680274	384.523478118394	339.179098354175	342.825100970129	417.568724607888	591.00134261466	237.287401586464	299.760600122862	270.423028919711	541.36470250155	437.128770000802	244.098394078548	508.792740091595	418.025669441737	409.042497075641	454.396022349432
ENSG00000029153	84.5565879416173	44.0151301882813	32.8408051251831	35.3881647428434	92.3668246358847	53.9497878167531	30.1047372907781	115.633259737423	51.497900527658	11.8715424463392	77.3797640043003	93.3206335372749	37.6446994667952	48.9584039654872	18.6008294339866	64.0051954759083	77.0014442082384	30.4002374216712	36.9194092496568	16.5921761245128	25.3299772144939	44.7031333819986	59.447305483585	149.599210861626	34.8218885133001	105.313881890208	65.3952838307327
ENSG00000029363	797.462314698147	866.076123780829	710.664883738679	732.938804112398	622.742295812475	729.245877365486	990.33832123079	822.575410522972	921.0928496616	885.91265800532	911.843012263389	631.583396941043	726.1161058906	840.463183774551	860.179138721856	793.111453527309	618.632751488711	848.814348210421	998.156741767388	1050.47017169105	799.362771337626	744.179538353236	830.615756302553	601.749418746096	724.260368944644	611.163167179397	661.178425734155
ENSG00000029364	183.454458821584	214.909913169387	372.581559441455	332.157796910886	232.224275303099	327.609838006943	216.416078520727	335.544795151687	260.274515202751	234.118610972997	270.938984897451	210.664062872961	258.858470023844	290.709024846823	381.163075760755	296.074085036513	262.307198992083	257.753608346877	265.641395619528	221.445465880714	299.257018923019	235.983868249513	236.497883095856	381.412709233686	228.219814321297	299.656730809176	304.638681961566
ENSG00000029534	1173.29190657625	1157.81312307506	1247.2489094138	1863.43684622771	888.375450566272	795.471702763046	1206.08810598518	1370.70856221541	2062.51834625402	1318.31597523982	2037.73507463511	1258.8788851068	1362.01100227732	1492.24554897603	1485.71084866434	1523.61244612265	1372.58251068726	1112.31963261955	1153.51469138286	957.887603540703	1049.95579523987	1275.93773094553	1150.38825191321	1045.88405687938	1263.8194319887	1408.78498627912	978.211692953314
ENSG00000029559	0	0	0	0	0	0	0.481529301989422	0	0	0	0	0	0	0	0	0	0	0	0	0	0	0	0	0	0	0	0
ENSG00000029639	34.6806428376853	35.9623097832229	26.021692107318	11.7577638995784	35.0713334048887	86.818129277859	23.2474569476669	15.0818679086786	10.6283013707628	26.9004034718889	27.7254510326388	24.9559972373828	31.3753976495358	11.9089278370013	34.8376451636386	14.6776353978676	37.1639073941243	58.8218767240295	17.4896785380055	55.7372035572806	17.3027347687003	9.93870291119426	54.1206732322117	24.399626458736	28.2646202879397	61.5274239421646	16.541083493692
ENSG00000029725	324.338724375338	312.558188498278	294.028399049058	358.445445051623	308.796439141827	329.320729549282	269.428560026026	195.193777173067	324.408507574498	243.798319745245	282.487697969861	332.832650898781	196.507561858907	289.075344719205	207.261682806131	361.205423732921	311.75275045684	381.54250037361	267.757456550802	385.316901600522	173.827736696388	452.941428398177	228.38579461498	295.208837028436	249.223460160501	355.692414989928	372.347881482552
ENSG00000029993	23.4873537721179	45.713323001845	78.8601497221507	22.4062098264696	34.0147178711466	36.3809143745352	12.9895430971574	31.5698225708941	49.3143272540827	72.0637718913118	34.0280000260657	22.0633316056006	41.9701867038733	49.1367017035203	48.9237253057258	19.1579531429148	71.007954311876	51.6871733475286	24.5766020292658	99.7111444909708	38.0918043797048	94.0303877909754	62.9727365774506	19.5477498892781	40.070148290307	19.9347446220509	50.5914760844996
ENSG00000030066	304.439639282204	262.159570925277	306.899311288275	303.150610910813	214.814243364871	342.778423330852	229.409161887973	392.992890598323	291.907268612987	439.394306473936	197.234663550009	288.997178545439	260.017555575928	378.201071189861	322.674877745136	350.045362824072	239.620287378549	360.814001331168	261.813314556602	384.638319139163	372.298271594201	278.151464811644	303.797114284344	328.327637690346	422.311686665534	203.509575593943	303.654965825004
ENSG00000030110	89.0884695100775	89.2543979148033	90.0687617127997	57.0915953840744	93.4587699573792	82.2215049381664	77.8441327386322	88.6739464385482	117.414363937885	101.2308132659	83.8652309685579	108.063421538821	112.201346661754	70.116683494734	103.755182501035	74.3828530352095	97.4005783057421	135.171552678943	83.945638654973	87.6971416892684	90.6001384786446	92.2248259628497	92.7137052348514	80.4919298996362	100.835900689812	105.274019333088	93.2001373782465
ENSG00000030304	0	0	5.50452242529225	0	0	0	1.02111345770811	0	0	0.421612439908005	0	0	0	5.02259546234925	0.500531625721427	0	0	0	0	0	0	0	0	0	0	3.26148381552339	0
ENSG00000030419	280.819946201184	243.904974239327	303.798167423305	282.479388340191	391.394230579949	297.312805856718	246.790442713266	242.886065013236	341.125192692818	409.672547677813	98.4000796608199	298.917653799528	205.003342719271	159.238032979023	384.883089967486	201.272167020258	278.393874386967	346.204164813067	168.843001366514	304.088344507878	297.02576670431	266.85074968385	235.706681295753	224.618545564262	272.894558391884	542.08373771169	270.93424659194
ENSG00000030582	677.050016570661	606.19656289318	616.548248147646	718.680214454405	690.198199398158	648.771105181631	1243.08808685835	666.197597821148	499.89433979467	1018.93531210879	846.498326096296	601.365502608309	563.843962804579	454.431828095218	827.737932393414	489.671089231028	629.471912793519	819.305297191821	593.264198913203	701.531591146555	765.403933617878	611.618159733969	1023.61477892973	549.29465319479	548.930130486703	702.565067329594	438.708026251485
ENSG00000031003	3530.3481980947	3223.04202975518	2302.06253262984	2502.95473039033	4437.27374443402	4285.04732205283	1531.82591204955	3231.27967625216	4738.03925460009	1128.22487758475	3227.72852922701	2542.60306835782	3340.19361599051	2981.12012190728	1554.92589733478	3847.83545494591	2543.75542673056	1409.12153359799	2852.21182720113	2111.70492522658	3691.62537158195	4197.9750150638	1977.51446100827	4896.5378016726	3065.23775246459	3313.40925683426	4468.27235747471
ENSG00000031081	49.7489297843156	44.0312832390588	173.999698216284	313.284501649116	116.720765225389	240.153007463515	238.237243479928	61.1623591591856	175.785725767005	168.815096627623	174.604057626538	247.200379479137	194.153287123021	41.258232113035	47.8291547126276	185.804313979406	166.903462358702	53.8607394123207	127.518802120487	64.694294627369	182.274791464897	149.643916080408	46.9648854424171	110.670668416288	138.846706064394	130.383344067569	49.2311475780083
ENSG00000031691	19.8488239337636	16.5109263538116	25.938680578682	34.733623332561	28.9032625272061	14.7443328533137	19.3635206483459	6.49183708893076	8.16354102274604	25.9766731456421	6.81108897030768	15.7267225956035	24.6654099474718	23.0903452569076	15.3896265168428	17.265117663882	12.3863807449005	21.4675897406979	10.8017718791543	13.587294575761	23.2021210708185	18.5841338710799	14.2015237854948	12.2971072930726	17.7871394438553	26.2255077211096	17.2947026705656
ENSG00000031698	306.816559265603	256.275633066531	326.752153757043	250.0675877319	305.139479865367	265.039686122292	244.062987972733	182.081177975564	221.491394076773	277.439219231626	157.101316189393	250.893359532274	247.83214166137	308.566698906683	280.432397103316	259.7644530077	246.748709619906	344.667701800914	343.843080883315	310.52709527971	291.833533385061	228.048101193776	304.511945183643	253.056988913945	278.379485657429	256.502808523643	295.918009469337
ENSG00000031823	196.500166123409	162.262230722571	197.369145922861	196.828708611105	246.662944194628	273.654199844073	199.263206751473	197.653406372968	212.354776955327	285.407678122662	146.715446062131	363.06798948608	216.370999095691	138.745382781674	247.647358371442	112.427424357829	249.341661244416	172.659301400799	149.694476048034	259.720057795645	133.651079808289	151.410539515999	256.995242247324	149.16204463475	215.240749004595	357.739721486359	251.464608599582
ENSG00000032219	177.948066108756	263.339482691102	133.602381820137	415.218667928618	113.133035464865	267.224713381611	253.8112912139	255.734256529782	385.605123272049	147.968056456211	338.352788324948	281.814109705528	286.914116649317	187.567630360169	206.371631484204	324.606821394918	211.779765182548	226.047144222099	175.286039054296	244.902149292102	250.158582987858	273.292355203723	303.036175147963	427.770168650317	273.083118854562	171.354396502965	260.472550967255
ENSG00000032389	37.1836861975781	35.4595612462666	58.4405789464262	33.9410475330994	48.5727368985813	68.6414296004399	44.4947424445145	80.2503400697327	23.848157307483	31.2716952762681	51.1943655675108	31.2158665686855	70.7095006397711	31.5468674710093	105.776724240383	45.5388596722809	44.2117941131259	51.6229010502723	89.4326524871288	77.361008469873	45.7286926821522	28.919618719469	64.7976570237802	46.2871752886849	53.8128200348486	67.1360458908419	33.4150580287892
ENSG00000032444	358.692051248025	297.485227090976	407.504163056065	414.681552000729	270.24405364261	343.801010079531	424.690654372741	360.940183868338	148.955654605947	354.873976451789	391.247286661743	408.896573387414	381.677009235719	270.180224615955	505.849087362431	232.767255942859	269.850509057755	414.073735892425	285.274802648234	389.619655154633	333.961696508005	340.946434464808	809.400808552132	153.384225447229	578.668514155272	456.859291819782	330.307550384296
ENSG00000032742	94.6025166148322	110.178037687678	87.6222146912609	96.8728776466549	167.916921373021	117.827035511261	106.29215550163	129.161499630096	175.576529465759	107.981953079938	66.7779673317532	114.207085384586	91.5854028675104	206.609336920327	48.2046093316255	159.730212095574	80.5361184581908	65.7449656790231	161.260745695101	131.815122671086	65.4546828933696	72.2373352220857	50.4702128787036	123.27365316654	118.219899275047	136.356537877904	104.367364635586
ENSG00000033011	86.5967573160946	86.4929704204226	55.9484092552349	103.476260911795	41.0813232127153	131.649585782165	76.0556185933579	113.808639877259	36.955202979571	115.655996806948	30.9081245751692	61.1920725315968	71.7513310740701	92.5890188250652	123.538622085133	76.684511267585	38.5365604891978	55.5548032724447	112.309172413796	52.5911508842963	61.8478399054844	91.1356737935464	84.8827797676779	66.7484949368211	57.3237686668553	80.8368199517512	151.708539597207
ENSG00000033030	121.041587780847	124.009745558256	152.945344637108	110.605782582858	122.60606301437	112.989156839359	128.801764079973	112.459587937688	108.096226328761	106.503998746668	69.0978815738142	115.001073822341	101.632533562305	153.435009592107	120.083300373318	106.287669880547	113.951310977926	118.627718497573	97.8951183907801	180.308110693728	83.1087487255745	117.507495676186	152.662193117096	82.3842101915898	70.6036465080733	123.225286344927	151.902636511072
ENSG00000033050	80.445572732306	93.5011766928458	163.730089049861	118.953704287294	62.832563015387	118.261341825739	71.3703670540098	68.3480497814348	33.57047085541	122.520793327132	60.6408254311779	103.843444006237	76.9108767965178	157.638765328888	47.3455447646525	137.389519062269	57.7253360115002	104.176888450306	99.9849600899815	104.139074017244	58.2009313991807	105.84186411002	66.4419621752635	65.1181938777181	89.9923528954704	69.9853846872585	88.1636052451419
ENSG00000033100	259.142141320073	158.437601590233	299.355783191268	143.581236253232	206.25273307408	159.94120608835	183.86930764183	187.235188454818	102.269945008824	242.03213482559	211.131380567329	133.78434143529	189.318697217014	163.315087009635	183.460407218657	132.020449741199	185.754172218966	210.776223836717	131.66309286272	157.692147160435	193.892120195533	149.554356735964	212.684486482228	146.560554427575	242.894129783597	176.774049916149	143.369482030678
ENSG00000033122	40.3591070669278	202.833220460481	43.0336493965007	157.43677478366	28.3512569369471	47.9279444064876	17.9445465409199	16.8732519141135	61.4484003610252	121.320886122478	13.5967619835488	58.1126960380042	18.7849442725144	40.208535785646	35.0499555549982	48.1641516075789	75.4431597420205	35.1536056529116	30.7015081966574	50.8371431294884	41.8165109134004	38.9102763638136	103.271685205716	100.01510396677	45.4991730407706	48.2767876559835	26.6935240443605
ENSG00000033170	360.043478249184	256.038949692742	353.687215284377	2133.14469371167	966.523991394832	500.046303868254	315.13702856646	348.796789029917	1521.75215412307	366.157635405857	673.882169805428	335.267723136788	1085.78675008002	411.819383303751	571.655358335508	634.489119105537	935.607389307409	182.547010214955	327.206100277219	419.15503916398	972.144088715588	1502.22675592693	726.000282309301	1291.79155675757	1039.45682992148	723.963595963096	1322.14369049295
ENSG00000033178	343.963958761688	343.109649839901	266.551891614876	282.865176025883	292.180472291645	187.234472134754	162.609504779906	243.096268645351	463.395259964642	141.073699695906	381.272893163946	252.86852597027	382.208669260507	307.263513169683	350.781961496769	344.981805074878	205.017984854158	177.989186078978	357.819325678274	620.096837474921	297.980824453651	379.908227333616	347.743124040045	469.128563995094	250.175691426887	364.568929294378	160.107859945564
ENSG00000033327	249.901205647799	301.995072384677	408.458267304744	464.971523220271	393.926417587409	407.53893862717	514.079790025833	355.751564032027	329.299373947849	530.23089255515	433.542903580483	317.206920783909	319.925690003122	334.023060138944	391.567880993956	381.33415021016	642.594066725024	371.488078781855	344.901828595061	399.182948298863	380.326882451077	419.595230033499	391.703063953658	265.743879853072	349.164463233483	234.742571544584	291.117628369356
ENSG00000033627	571.80111975323	435.426212864302	315.962688332829	721.600927276996	605.932039761363	484.643748739911	374.50271876623	289.393548568282	612.672572331778	342.385609212727	573.747852326487	490.083609644194	502.392304162707	571.668831301404	315.704013044065	488.315286317369	339.948939673804	283.108922945792	443.730834660426	248.256444235685	415.888064859257	575.867891442484	305.788634370378	443.936067516851	410.463124428158	469.748911336256	651.386445282715
ENSG00000033800	1132.44178263129	1305.90325504924	820.53494153517	909.695535126775	1772.08552695717	1556.61612392228	1283.0701232858	1145.9637539381	1681.14866003879	840.114750242716	1016.31545806798	1123.8374018886	1043.7851252553	1153.89981139624	643.789499687426	1033.27775093698	1250.16271705952	1248.1487075999	1465.29603783065	1015.89725737172	1750.41408335432	1065.5611872542	837.366581069064	1438.0311924772	915.529919824187	1294.5557338065	1758.57320349773
ENSG00000033867	213.002459778974	280.437738296312	212.482156230723	365.48383241835	184.853893025021	224.446652939991	221.391202713652	277.520366763446	177.303120093254	229.551153743191	185.134868645149	212.512879604597	301.218055050069	219.963102468368	251.878384804596	176.75617395676	206.669266476163	166.117718276826	237.301495787062	250.056101533511	217.133556573352	288.578166558108	219.877835715967	185.240162949399	256.965577572282	142.367704097486	484.476572650877
ENSG00000034053	67.9720222350239	42.2152114620593	82.1040196682372	56.0655217314719	95.6570775196262	65.1040575454119	59.0692731133811	37.3100395832503	33.221594131075	95.1343158910823	76.9909761106565	66.221121522092	62.9906124164953	31.8118057583685	75.1061670802505	70.5901599148881	76.1407395203088	135.575699221553	81.4538291593675	54.2584827715946	92.2998848486263	100.784627448328	88.304831312405	42.055691161248	100.083037066544	92.9066338824893	100.460438656457
ENSG00000034152	1176.44283980049	1603.81952316719	1557.21649387646	980.095101969408	1471.20433202666	1046.72221216963	1955.30617635355	1198.9569280184	1991.54401694508	1465.3159968937	2739.62880131374	1506.18795900638	1846.56818271341	1698.64439246176	1297.1393516828	2334.32910930334	1939.12869009319	1523.1113273665	1154.59235778374	1087.59994425391	890.48103816053	1804.3162139015	1359.84143262961	1240.55301110647	1977.10954055622	1821.67653153561	1574.69335685966
ENSG00000034239	0	0	1.56697912549071	0	0	0	0	1.44271871695165	0	0	7.09460566672563	0	0	0	0.525988496219257	0	0	0.596649389628958	0	0	0	1.96473138546893	0	0	0.793157212858038	0	0.968510991552223
ENSG00000034510	1301.94595893758	1400.95863000576	1455.56543192348	1093.6540663176	1751.02634295574	1342.24267597009	1690.13102561273	1411.39864192639	1244.24427105172	1346.67452073431	1370.73733046231	1548.72658050146	1592.79188454475	1313.64737834713	1373.32968126038	1524.40064968236	1489.82294039777	1747.65970039965	1401.18178669103	1882.84923456295	1702.92823653074	1219.42249969496	1476.865867255	1368.19519849241	1375.41289714603	1224.71922535342	1335.63702261585
ENSG00000034533	71.5871780376852	46.0323992169012	75.5509696582485	107.827014424738	46.2460964181077	74.6324264015258	56.8376029762148	40.7652154070609	43.5661531248477	49.7378411609258	15.1960372962515	55.3278360609324	20.4415056513334	49.2573715053657	36.4317958455183	31.1046443838269	20.9100291317649	36.1392314717268	26.4144878859542	47.6517670938169	43.2134062477501	35.7679861643844	37.8878412420803	53.0358866464354	41.6409045859096	31.525584864077	46.9592750567868
ENSG00000034677	357.373830347961	316.436290177751	304.976810911253	362.554488487448	416.240844363001	251.030212044389	293.063322943855	322.752728467794	622.689194542913	152.676398902561	443.125388091041	493.086042343467	394.407261225757	377.260929282166	263.82761226492	289.140253461925	467.65508432318	268.737505078296	278.104992279363	355.185744427351	382.817706035726	458.366475601783	234.923635121012	594.414218093445	454.062555079625	528.878962752128	349.95795251449
ENSG00000034693	55.2126811543101	80.8673719509746	42.9001736040011	50.8077200357294	82.982573382834	127.889315991119	68.1627264146831	63.0870083233472	126.793567863769	37.7570673598866	105.548487963121	106.788498414271	90.7179105039817	54.5184330621278	43.3393282089253	85.149891104424	65.7636363953719	59.9083504055192	69.7928712876316	102.549028563157	68.7259295484977	160.775437405094	71.8132639409658	127.761838142699	67.5437538269279	74.3536998962923	57.7565988682402
ENSG00000034713	1537.77382016809	1662.15279266943	1382.00325768112	2449.09221698906	2163.20903502261	1213.43814198829	1992.95966479991	2038.39216153667	2660.83451354219	958.710070239227	2548.85811449514	1966.80249751965	2443.16920545348	2341.71908427593	1228.89922931077	2664.96282663597	2469.56284089508	1240.99408004625	1489.84473626712	1451.52764195999	1003.10742961465	2956.83679083266	1122.22814789465	2933.71621336853	1909.36028871976	3119.90853872907	2102.23708854387
ENSG00000034971	0	0	0	0	0	0	0	0	0	0	0	0	0	0	0	0	0	0	0	0	0	0	0	0	2.68936554514372	0	0
ENSG00000035115	71.6546112441428	81.9368789208921	83.8793827122394	75.7594353661735	120.531384682545	129.348404975763	84.6567012145286	79.1874658496241	123.428237575093	71.3650493393321	76.7049842063066	74.7978635991111	77.4597789090476	106.176318019812	95.5996845635463	38.6349964276023	45.7110852267511	110.009084731554	90.1619646588478	100.981390307867	70.9927208250324	82.8938063599339	82.1737495526792	103.970409551319	73.188862288079	45.6009975873983	90.9179574791607
ENSG00000035141	83.8443725457426	63.4100390315707	102.086218976281	87.6317491179128	103.751014918438	63.5728105600728	51.6915438322486	77.4705706537631	77.0703414249493	85.0794849783077	44.2590848466524	77.9575188665651	73.5838564475778	82.1618317401539	96.1876732872263	43.1004165149256	67.7780509636882	82.276134011679	72.7541799116175	65.2817770664471	84.8747799151277	70.1230707584857	83.9485676346118	80.7504823403715	114.636117828874	85.73827930101	64.7045697646547
ENSG00000035403	7051.80441322163	11471.1241848716	10714.1767675858	20597.9820510691	8947.75722972859	5588.11306938991	21847.80883172	16919.6897427118	37487.1371179946	4552.48566817604	30373.2145396254	15180.9720927161	19646.8263378345	19050.752619128	5964.43688347051	23291.1130201295	22087.4343301799	6700.99322366652	17311.8347451358	11337.2074562772	3285.04605225175	23588.9715075009	8214.35511765841	23145.7651407678	9267.00859058757	27385.4926222838	17266.9167087945
ENSG00000035499	30.845752349733	48.9058626368954	44.2561667182626	73.3699268274538	52.3877860274515	40.423017467494	19.8781752747004	62.693700153291	52.0288589079025	41.3720401924403	39.0116818313605	52.7778910563465	64.2995847076437	57.0755987935976	40.5667045170131	49.6252596894988	56.7182139534438	41.2689205865178	46.2517689138894	52.667195173346	35.0659554201264	69.8980718622062	33.8924406870603	65.0178744819193	23.4338089631541	46.7084060946793	46.6577140814678
ENSG00000035664	143.233209716591	66.1490852086562	68.3251130255227	77.0538559846799	98.0032133804708	121.981717412204	134.507114666974	88.6718336177489	127.600626460685	163.563915784492	172.632851701337	95.239328137799	147.015956098556	72.2021531948176	187.368255342458	94.8503824236641	174.176538367927	117.994279828575	86.0126653506215	97.686159013358	131.41250222073	102.330133263245	114.978005370547	139.250012482672	139.048634415605	110.701076789447	86.1205217032003
ENSG00000035681	180.560660982784	134.521079811284	159.974816222325	138.897073541111	113.384091186724	151.290282828888	259.006239332638	226.200623027717	183.010336234414	206.300719493004	122.822044826711	115.475267413941	188.467679514523	253.180748931357	252.424216807384	188.169247452872	167.284642346906	225.952403468316	124.610243903302	175.258809171465	177.980087082608	109.576461611098	225.048968258242	130.086952359289	152.231962067632	83.6088108646114	278.002084796093
ENSG00000035687	237.272985891158	169.805690398638	235.624905664893	171.772762304803	181.174308569491	176.561286346932	256.588181017874	127.254477127687	201.642065076546	210.696077398492	184.78706102607	185.943142836183	202.980997331572	188.924779960486	256.735408467647	239.545426897104	205.151928802316	195.854714532194	205.651417239883	247.461613642123	236.761499312611	159.72141020989	155.892485899267	238.917992362379	193.754070542715	164.725299419985	210.041582490204
ENSG00000035720	39.7774435427077	68.4154462407048	55.7513218223519	66.8083891589634	50.7207330912231	19.2023281290988	59.395810256057	28.5847675105736	28.8046339396074	40.2527176094956	15.4022425858507	52.1891865032894	43.8999306924121	43.4343640074337	31.0509050220265	76.9852599869141	30.0078145170072	57.2814728430494	73.7401748167205	20.7101426997527	61.6080930143865	23.3624256719873	27.2644294072123	71.6906424730952	42.1178157506947	26.9414142473283	21.63640944415
ENSG00000035862	512.135926755443	397.838992663122	491.65889201191	368.657425478223	370.020564662899	449.048839048757	635.071830908121	466.462462230205	353.824630724496	492.912089312572	532.052709113966	381.414272666094	345.782976941832	362.492079185765	468.277379529387	281.990890137997	404.496417174443	457.499129337443	414.227274270148	508.17990010549	449.490982623457	357.734347774055	402.935279518903	259.640251937219	424.364476208847	423.465704521608	327.305429924166
ENSG00000035928	350.204524196442	365.12620280689	233.411781543282	444.024432736526	353.695205078496	250.974944544505	233.702678492298	540.329130760918	550.581834252312	266.005969592552	315.719500132442	190.599491810197	359.108017053601	283.821928400766	316.682230017008	336.736575743744	325.534453960128	256.419133693728	184.924840565558	170.828260428688	324.22677394069	255.471175809739	298.591998928862	337.822996409887	261.320473615777	330.363528655813	204.921429970708
ENSG00000036054	260.298347176324	277.847894720606	210.452128840355	263.412515898823	224.931525581157	287.863661705301	274.57468912352	313.832070586324	435.814030799436	150.10115560664	218.106631438226	377.698521517743	189.248479165586	245.336207613357	214.858710859718	410.940443502086	416.543966658196	150.354178954411	536.22204632422	221.235504903625	199.598124368547	243.667995765446	247.231750155898	459.916566743702	223.619168482802	272.318272271818	223.294216437333
ENSG00000036257	513.189383189518	514.11408640131	456.579336841872	594.223673683975	683.882830189044	578.364225782088	309.978495608795	611.274225355851	599.026041934292	285.011016446099	517.496269884986	589.020177635468	457.906132961136	581.845007970722	302.761353676903	602.592817557451	533.091921910173	246.963965763409	484.326808730304	540.369847107643	431.449316355594	396.629343623572	560.441148504752	643.660103916868	674.910608044961	445.550171757958	779.674699491523
ENSG00000036448	25.2752433834693	18.6496717516342	27.145273703007	11.1446186491701	9.92249525620393	12.2761851323598	37.1666308032438	6.80677523096302	19.4468568207525	31.6238976273469	4.67340535940882	9.30665954788903	13.4406270842683	25.2866818991013	21.1219435687612	22.7377974104143	15.8306257435642	6.6637682019523	0	6.27160870116528	28.6408111008	15.9166037881667	6.51461216667634	36.9931111784288	14.0509559663407	10.3076128389086	15.7236062372424
ENSG00000036473	4.81901955293064	4.04281095753048	3.83413448002288	1.47523964240131	3.88386958432996	7.41975037234184	0	1.7718325339401	1.79241605630362	4.11561225520784	3.18959975494495	5.90743958311999	0	0	2.88484378473951	1.11097793520338	4.6621905795054	2.90797925699261	0	2.14320555048769	7.83605163604927	3.51877324147467	0	2.144009874921	0.949169833032962	9.79536242569178	6.74930146361763
ENSG00000036530	37.8127142936017	35.4738240180772	31.0779535671121	22.9813075382974	24.5719324054717	10.7453199724627	10.559618698189	56.9747170045762	34.3931880698513	48.6462369322119	37.5238350188762	34.2030740184257	20.0718379155913	33.1962647335061	24.4258267152376	22.3003289587062	19.9425934585152	28.7844041324264	36.8293170408081	36.2824286929724	38.0390596356458	27.0137717692557	34.3903759085031	14.7925944288321	44.2910779308459	20.9228652524723	23.8634796348993
ENSG00000036549	296.803422291973	330.704783421622	210.040006684641	271.280964165415	317.660311651725	403.103191227292	215.595607456086	407.466800355857	470.309795535535	214.628350122873	237.966334487251	268.250392100777	310.86912670534	319.007362565816	261.798104909027	431.046464801231	329.127000286401	175.458577856127	293.271968198206	205.648385509734	288.626175487189	320.751475903434	266.815570714791	332.962277297374	584.974999101674	297.007880686532	352.62470904778
ENSG00000036565	8.25586964386667	7.2420292814347	1.46210303183467	8.3837121633953	3.25386781204134	0	4.12822761708671	12.5266013476697	6.7594520977507	6.28207663712032	5.67879090435973	6.55879009504673	3.10612971511773	11.9354400775353	2.88942459291085	4.02144605601287	4.35113696772317	8.27441037390785	2.78580952236844	6.01275252209266	1.20291659863044	9.58347196674752	3.64217003531472	9.16390026969266	2.74915524686106	0.918951770030353	1.70333823824223
ENSG00000036672	6.38540119422366	1.47286201975955	0	18.1884211581375	1.68574222957048	5.87213108898638	1.18200128568447	2.02452069682136	5.20692573698979	1.47865310916036	6.89074437348041	2.34869126070521	2.09966584272996	2.84319069819657	15.8596136753043	10.0901988266044	3.18981488729574	0.949681487316924	0	6.72324745118163	2.59275767474447	0	1.19948592778539	0	1.90799419104213	2.46482497408209	0
ENSG00000036828	488.492927860819	449.079991580537	528.898576056506	469.572235298905	405.805862075308	492.254653899779	385.679452634011	452.267350842959	429.686714009598	516.457519673939	421.535300935065	447.879626891529	360.073124804261	419.519645022507	532.692711623503	411.379151632284	368.013311888212	429.195346651442	551.42927865701	522.396609832842	455.80433456607	377.321100424711	490.899522103589	395.223189537704	467.679744735327	382.486957548076	451.908984375629
ENSG00000037042	14.4462225689295	51.1431880243018	11.6356268388045	46.6206366912997	33.3364060516247	18.2320215737078	24.0193252408044	14.2046029077286	14.4671360100804	27.842674667217	31.8768451816382	38.1472672717168	30.6352708880802	35.9310309609874	29.3160486758169	35.7472372209015	19.9135762576224	23.6437866270604	16.3906440726105	26.3143630026677	20.2804519552352	30.5611237060656	28.3859167943818	43.4246952945425	13.3097443758349	62.9410746932605	7.39866353335962
ENSG00000037241	27.4516680146226	21.6002335402208	14.469615803255	10.6263310367378	14.3346931368864	20.8392719509118	17.9543157374726	41.7105364414344	22.7139807378094	21.6442439457475	49.7439122581045	12.8549199118894	19.3725141308891	10.3428266527308	28.5403147355189	21.2764397021898	19.5833828192031	19.0312689517379	27.5917708132593	13.5418421674517	10.0352927180107	23.1743829931109	32.0226397557634	10.8597742441606	45.3374742426135	12.7214171277706	39.3715636809168
ENSG00000037280	20.7812986120986	4.09852185551166	62.5669215105286	3.38601247890267	8.8104097110384	10.7467181234016	10.6820636438719	20.1761167583617	6.22811065183939	14.009534064951	8.00067373532723	9.12390174343657	8.97012529153901	21.943494213455	11.558192090363	10.3232023692406	9.39207001337947	31.4203221283989	21.4592411356827	7.72916213022353	8.65538178129364	13.5193722225025	12.4982032595013	8.78535348359432	18.4546693282617	43.3486640368734	7.75862314884052
ENSG00000037474	247.719037537679	192.925135661043	162.396069526293	157.698701972564	133.707647258772	187.826824495712	120.924616473887	185.389899913281	156.372130394751	171.706000221416	81.248946191659	143.361901792024	116.305290075184	155.154376530573	171.394033704175	129.588888123884	149.264046393315	201.378406904824	210.280791456952	165.157843694081	169.254796646474	149.260631017264	193.729095791459	143.250178791769	139.342265393676	118.057496126593	124.47174808244
ENSG00000037637	221.973285921365	237.679834645586	217.613211811442	139.348098618912	171.59133201103	171.313243780954	190.604326693518	141.906672645098	121.020536753229	168.459773457475	174.84419113294	200.263638388176	191.117995314186	296.112165585774	235.438806895582	224.517910421007	120.523818442709	220.448344737284	225.823354191237	129.246832382627	214.359278691734	197.755703056307	186.062469846315	209.128464091052	159.566601174223	147.225525280032	166.896367101472
ENSG00000037749	133.474787857791	86.0708207878789	107.517624035204	245.213757837684	94.8639165985888	189.569351847576	198.021203177698	166.439512351008	156.69820713644	107.588724374444	86.3916973166818	116.652828510794	90.0711983092108	127.229259085516	182.086843621036	244.337226456741	104.966436580659	77.0829349735148	178.511201780007	135.37166159024	248.177176524065	90.4908188930739	121.35215133931	98.3443298759024	104.182522066118	101.286684950531	233.045312288353
ENSG00000037757	76.8035136959217	71.4627264316447	85.1462309925965	50.5979846534015	41.858002826374	68.3758402185217	44.8108927020192	55.8259894458933	64.6267332042549	67.1423876844384	34.3394275721087	54.3150177204407	58.7752903791922	22.1040874652949	99.7538820773028	44.2199219244233	37.4038736305811	70.1446740069295	40.8514932613073	60.2196202794239	56.2313050246423	93.9825013581678	109.4125147841	63.8890044832508	45.6037991778669	64.215071555187	59.960849888069
ENSG00000037897	11.598406951681	12.8166635855058	15.1410883298727	11.5717524402589	26.3090736533035	22.694163276212	8.51416070477379	14.6273827632505	6.19059773318315	12.7277561901794	9.28344142085096	20.6794405735216	18.2164451400432	5.71955645564309	24.6966279402367	19.2302748955222	20.9462308233334	28.9408238093406	29.2126540810956	24.1530353270714	14.3672703656173	11.7327197292075	18.1677359429007	15.3174285856973	6.24512327400738	10.9573006251824	33.629913651517
ENSG00000037965	0.580974210087778	0	1.04598204869252	2.40032106407508	3.21315827975163	0	0	0	3.23418404380453	0	0	0	2.18517626884236	5.41305555399247	0.688815953172637	0	0	0.700001633911242	0	0	1.13872692892193	0	0	0	3.58448186459478	0	4.1390244316274
ENSG00000038002	37.1093711593478	39.7283191708557	20.957577310349	25.9613338715194	12.1087146404354	47.062028811076	21.5844420688877	30.981317771186	14.2521727491652	23.2287943828854	39.8496143955422	64.0644960380346	42.8573269559241	15.4654660168683	33.8726372420913	35.3632359515133	47.6327615630043	36.3618764465425	52.5992883104861	20.3639246550961	36.7839488822556	23.6333317545514	72.1334107719938	30.3666182115189	41.0697064336858	50.4945393170286	27.5184184449725
ENSG00000038210	82.8992934705601	72.0614485433986	81.6533592734389	155.605428517591	87.8663869226283	87.1816613419452	104.67905631068	52.4458872877401	130.543819581272	75.8631743594052	58.8508160535666	67.0744332925206	124.705264163196	62.4528309428853	84.039148652461	51.1752641484044	86.8802063837956	84.4730845994186	67.8935018801616	91.0649317933219	61.710464481598	59.5861096047505	102.287499749645	121.906683628735	58.4574031965298	63.7449437435092	78.2403768221104
ENSG00000038219	868.589876348911	951.484357334708	910.972864985013	825.206094527205	677.482262168033	1086.24474445635	1223.2946941948	976.023812406831	640.724834508875	1018.61137467433	728.809451852604	877.173735928928	678.532798524963	1159.28707677322	909.964567936353	581.429351058628	897.964356812163	816.745249806235	808.187638915034	994.660893164233	853.335511230035	650.495614275183	977.903177734536	623.064498726362	793.447964428684	600.344791145552	746.97002647658
ENSG00000038274	595.967421256863	643.863612473203	548.504475793318	421.437260996002	666.300068066157	630.245652760867	622.780029243994	548.899490455817	579.416045133558	491.113046046992	598.897692798039	490.882638055105	552.012908473069	699.128857668257	553.897911593725	751.813409374966	714.886250582246	621.387319288333	435.855856769154	668.944891707772	533.064020759687	488.87437462097	474.107851157264	756.793021628685	500.736364095906	600.698819821567	664.565725977639
ENSG00000038295	0	0	0	0	4.26488366155031	0	0	0	0	0	0	2.84438299333368	0	0	0	0	0	0	0	0.970384953666637	0	2.06420535394126	2.93713965680307	0	0.560253418265731	0	0
ENSG00000038358	244.534300031702	317.41703857156	203.681345669487	246.266117044965	250.16028234162	182.441613214331	246.599329877922	144.041567528604	146.203176098785	423.033397942147	236.387862925909	328.88613270544	279.806874508569	193.826024378655	403.282369386419	225.168886992599	177.036187707355	336.095260466034	248.425074514489	310.633915148397	353.341432718786	401.260246084406	373.794710411685	154.651404721749	210.544202486478	291.134369310939	211.411315611722
ENSG00000038382	369.03611664623	566.583129992888	393.744355834608	171.89266338446	344.72725271135	492.579684263705	400.013271984944	178.387601449267	323.361434289495	136.12992675193	224.147019941087	249.137079655538	206.166902353833	376.667872064321	415.485141520916	304.059557395196	299.859420737971	203.033788160156	260.139313632172	362.732217340633	299.994151266688	366.7021620082	211.282250823772	198.986538242823	524.402310717754	318.664756794565	635.097602141416
ENSG00000038427	3120.27626957855	2890.17277695695	4274.59240620151	2630.17909559325	2595.11330516274	3310.80975903376	6065.3195309532	3399.49717451517	2108.01559261951	2708.40334447749	4756.13948050415	2916.22859305406	2637.21126074348	3252.57740613379	2698.08465009357	2452.86083713714	2027.98171484733	3225.75701017444	3030.19369808764	3225.10485284986	3322.86562264787	2526.88650204484	3623.39549433281	2477.88483601131	2674.03510790694	2898.80824119007	1998.75138105693
ENSG00000038532	415.404545952996	376.580043614709	329.910284343235	401.626925546439	414.272978348514	224.642293433657	560.912173435794	322.863591648239	451.678767377009	341.003351723106	743.189255787998	557.592852174289	508.697299148309	356.27814263419	186.998067396129	423.524350709147	433.51833954485	465.107771480824	374.939103581527	194.567513855956	286.426678750162	619.237613489444	345.231813950991	410.785764997988	551.596472600019	602.447281014157	420.428385918982
ENSG00000038945	13.8360928893073	10.259294827065	5.64387279237463	28.3799494449683	5.98699684571087	47.0972626150429	22.3408140630668	20.3146863768583	25.4264658999609	21.1292858519575	13.6603780871309	3.96900524664721	4.67927656966423	4.60640628635401	13.0234713238415	8.9501457493215	4.06505181363223	7.83274843486375	13.7179358905638	18.0017800132227	4.80488341069151	9.89926592525628	18.2960826061445	6.73138667622772	11.37593102915	7.83807920344844	39.353942178472
ENSG00000039068	300.716258523013	169.664537922579	238.633655144973	190.186277228687	112.298464992179	221.419769899851	26.4575559496785	249.37193178469	210.319733003195	294.775490806397	109.240148698831	208.846634760848	103.107677408932	480.641799879256	425.202187796089	259.882146771301	259.49424147421	242.974512180442	243.587097142365	187.233682770257	293.483951952186	139.145863858203	345.730845302555	119.630181377493	307.436612970169	228.410106661085	196.506912798264
ENSG00000039123	419.712674673953	282.889393417386	303.84091639818	314.237560825491	421.583080927214	537.891930986326	298.493761695314	296.542636360647	292.845040678199	330.440578579996	386.786754365832	333.337268246136	232.497270443481	301.880982237366	252.909243688256	357.263301738002	220.987547985613	375.965132338463	389.001254206225	309.562041012991	250.128288494827	306.949500041464	278.938754776415	466.527943607869	213.913783485885	285.312302836467	375.20761062521
ENSG00000039139	0	5.42599717364581	10.3557382559903	1.48492857234918	1.43063837793059	3.71366840341001	1.26719480205005	1.20519766703386	6.42976549862158	8.23798624733454	0	7.14189837416707	0	0.529967667367412	5.86625072814609	2.87373149347467	0.976050908534742	0.507315060541477	5.24007111004112	0	1.24398677117303	2.84324757271678	4.52741192834025	13.6727897861445	12.6700360730503	7.31888750081954	24.0477517551188
ENSG00000039319	140.0825878833	213.132313661964	257.103242681947	260.66628706521	117.574233821382	201.597051556826	258.314555182769	176.83692454324	152.014632198639	381.079066188805	230.908343760182	158.428743418706	202.696019919448	206.157516924102	164.945558572123	138.384552370672	276.885130674051	171.500052363602	176.650095264516	309.004171130006	202.52243278418	177.917056536594	242.206658991827	148.865604439131	217.541963488929	130.080765269508	228.393759004622
ENSG00000039523	311.139439467027	361.689540472869	268.705760227158	323.411617658242	270.176808699278	320.400386427955	268.168743788793	324.893492930919	201.634174719272	342.897782986938	242.700838466119	484.21489660504	265.490055401743	213.327404010519	407.191747761257	331.905104708595	259.764224893226	305.794981653948	273.082096950963	291.760865523903	377.870030765571	298.32329779329	349.261967496751	216.031025441942	348.198903228364	390.811706950817	395.941564595062
ENSG00000039537	5.88086491683603	0	0	0	0	0	0	6.47499418478825	0	4.06447058275932	0	0.850860257082366	0.313601692865406	0.659103911535267	1.25324369499671	0	0	2.47381214758306	0.587966501168656	0	0	0.475787720153922	0	0	0	3.47433974682182	2.84729979330288
ENSG00000039560	10.3027708001108	14.1376983623451	10.6033724353491	12.6849227179091	3.53659076535668	13.1447909693427	3.54004346789943	5.96520879581192	10.8163938859852	29.3605689512745	2.81194268944643	13.0697578282427	10.9197310651778	28.5346446758483	24.0478457130176	5.20480894321593	4.07115128836419	7.13394342879064	23.6500373083899	7.31225973962203	2.92953303323099	8.95475476579271	112.918939089073	33.5342331461523	67.4248622939282	9.76525705977717	46.5419727512861
ENSG00000039600	0	0	5.64705016516484	1.2000870265122	6.64186712562142	1.28632426223403	0.871717794072881	6.02909924476462	0	0	0	0.859244808026938	2.04364275048165	1.35486006378494	0	4.03226192629042	2.75990050201589	0	0	3.00234150964548	10.8364242747479	4.42191175121374	2.09579486936067	3.04059753760733	0	0	0
ENSG00000039650	105.423961952948	66.0482724198356	116.277178618385	77.016195883027	60.658222398948	91.1716601431691	65.2276130676135	84.0323028272025	73.5342797534922	119.846826838311	108.268426433564	80.2803209220607	99.2177784949333	81.7531246001817	124.482425034142	82.1519989886808	90.3647566929629	86.9007610136338	56.4436378413672	105.463236474817	128.957549687797	130.909039454423	119.773560729031	65.292078739486	115.616782222879	167.352747987045	84.5011772261817
ENSG00000039987	10.2546338973109	19.6788528860851	9.61420917182651	4.97261415989481	12.223919611645	5.41437749066751	24.8310140227635	13.8049120672519	27.0610624969361	0	22.6835302497326	17.7419275615006	7.67738438528346	14.5096251758563	6.40452059277051	15.286180776583	6.2675435825039	1.63319745906043	4.70690427528685	3.18722286198147	1.11636404701519	26.5243608908373	26.3216989586366	7.0233216195194	0.879361722906417	28.6559739080092	2.75447156667167
ENSG00000040199	91.7040072522553	74.7094063390018	85.6549668604508	93.6841884416239	68.2452949248806	177.370252181736	49.2195567327811	72.8261183555125	85.9005966279226	167.527653205809	67.8763624438422	59.1568313101373	182.80415285862	86.9968763400179	59.833523445807	137.645188385741	85.2163910346673	110.677150563938	109.957043051211	86.995374440202	239.709321519384	133.360178337917	239.297758040134	125.368983423341	77.4968604160299	72.0023325245993	77.6001672303223
ENSG00000040275	62.9281777664061	48.9227176188547	44.4890587512756	47.7980309923871	55.8313007450093	79.326558506013	44.0991793111094	60.5987155925613	93.4179830441695	58.3733315940823	53.5504417703821	79.5942000430187	47.5706105314182	52.4143584922637	71.4604757185676	47.8369818893743	91.6999975402168	37.4647901243276	45.2396142321473	55.6089882611412	35.5022934864564	73.0660006916964	95.4125527289792	47.5631791739745	102.8263435802	65.0177320519701	80.477036990041
ENSG00000040341	1074.44309357174	1271.33383984927	898.669888244688	1341.19598845928	1604.47840755214	1102.28444026442	809.303096584731	1104.65445916339	1999.63630630007	444.23224726787	1676.60805037706	1163.56697808202	1275.24731821174	1243.15473680132	592.927114480613	1482.41324574561	1451.77699840258	670.060727030082	1191.1299572414	783.761283348348	905.556583311338	1722.37058323854	768.832229782598	1955.61576133778	1225.53755048431	1393.57914574591	1826.76917665115
ENSG00000040487	35.5532122191324	20.3815110831993	9.19859077250179	14.8500988568081	27.227735071003	16.5239321200699	28.2328467217921	10.734448402941	14.605437437309	25.2122939118268	11.2533569440053	18.746823090998	20.9850788086616	23.898561867248	13.2694949302922	23.3348433344702	24.4497979650733	25.0861829942385	18.690426089519	16.0517768934088	12.9853054293077	24.0849290517144	24.8617445313071	8.68621240326855	11.7929465328213	11.6603609726973	13.0523222238004
ENSG00000040531	211.443751441248	127.735541474785	93.0090706469522	252.853703894262	140.171503783852	98.4076424505011	99.7653036126296	88.8116716447511	129.111267749501	152.816567955465	251.284431537171	193.873749902215	134.206979447403	135.816426170265	67.5548450121635	151.108225192032	193.858330497863	118.840806876986	168.453649081196	146.852805958554	119.412089230403	210.948635321963	83.6899624487057	331.661958525452	215.01791662992	259.531007516449	142.982614346451
ENSG00000040608	7.66448415627292	5.04847576934619	9.29014232875686	4.39401173448865	6.72061373508625	3.23185119047938	6.10360403185378	13.0648328042336	5.44464830754384	16.4338498912393	3.88806104377999	30.5723925816536	17.4781371343113	9.15900746731476	17.4895668456627	5.76004667146074	5.76764730457911	18.9691083369064	4.40248754376237	7.46406012588156	3.12680064999189	4.45757795773033	14.0748223777122	4.39029810147202	11.8058868300976	9.91633920413557	4.96777178917074
ENSG00000040633	154.838342144977	108.769483195377	105.698792950331	137.956739228313	219.849315875586	120.441460185393	244.579825131288	110.036858825877	95.8691286052433	180.262726934587	105.051405104983	179.036435076977	195.754412489878	153.934874726468	162.069744219668	78.9494802801634	185.452603494586	183.443738383414	131.032537976421	119.046180163437	261.114662541038	124.91884920833	134.768432498808	124.412217110862	104.923384384398	129.90746792126	114.728843605367
ENSG00000040731	1.63783516588277	3.12481924570155	0.965462755941014	10.8269148425989	8.85147320272111	10.9928008588012	1.31551270228891	0	5.88917090242259	1.55248697043098	0	6.10429082636806	3.23159633684849	4.30217534405917	3.65093037232794	4.5578908872913	4.78894214492888	2.39918834919044	0	5.07133128446359	2.04085247707728	4.89875039182288	2.69799714972664	0.902485850391918	3.19119082687784	5.73080502137712	0
ENSG00000040933	529.932695146936	313.383720010912	465.632090596392	657.322460240688	478.950148340688	540.725055377076	446.494137248959	425.24084483212	360.86360459392	603.965610322744	411.678620644633	481.818091424923	560.588389268476	407.847912406578	701.78480624629	354.85588576969	357.864113601099	549.187940093726	467.499937433227	411.235340057761	584.803685745216	468.207367653651	409.629259877301	321.192414228559	696.587810511796	358.043399606079	358.444408977416
ENSG00000041353	9633.93539388903	14126.9639650425	5200.35274235371	5976.07218061307	14244.3771866474	4478.68987911617	8468.15016768702	9730.23955485624	14536.0402673788	1371.75583998924	9679.98165293736	9243.39982231908	9423.10741425653	9867.24192300406	3852.31040956503	14320.3628290398	13775.5976095481	10728.0344429654	10274.3383024594	5995.15192452532	8041.89008068544	11260.4241197118	3827.22148674708	16804.6067362105	7158.63735279197	13130.5001522637	5827.29176169223
ENSG00000041357	242.20466640193	249.885888427815	293.25827102213	249.943882738381	227.021680366311	256.873317266504	279.776253978469	325.056246225821	278.381554444138	237.488682399858	204.004269899839	280.206958922299	240.580591300723	247.430422215745	229.680162081623	262.940607132517	217.628228469407	256.317467039124	281.919901380389	323.657443356909	353.035786331799	256.850490848677	241.933169705104	256.844725063456	266.988661039232	183.171197211579	284.326609464008
ENSG00000041515	0.328336069713485	0	1.24107711451745	2.64317251447091	1.4964582960938	0	2.86559875454636	4.7762844040495	25.0200317960862	5.03713716750272	0	1.48168411414038	2.19877320196196	2.2709704201297	2.08279991044615	0	1.49770821556596	0	3.21305357766443	11.2903627524752	0	3.60938853021606	0	0	0	0	0
ENSG00000041802	115.110475690069	145.027440779324	196.14535286522	66.8401505768731	100.715653349039	138.40759315281	85.3313956195366	73.9532676186677	117.555850754608	134.058904239251	90.2776923269054	80.0197863691563	93.7097645639336	129.255346602681	109.752877157595	142.152051258375	103.672647279946	102.965892794288	123.996565063698	94.1534641633235	109.558799529017	106.25934366698	84.3855052609628	200.692751033076	115.885924229898	88.7546117140421	101.589297258746
ENSG00000041880	21.7907885287641	14.875995806398	34.5804858770266	19.728477758327	15.84498346294	6.99732817561021	13.0095123122334	8.85908472247582	25.1978971464453	32.7785666140451	31.0055240269965	21.1360568304866	25.1300850266247	18.962341315913	15.5707817081909	21.9834113205041	14.8094826709704	17.9907989666565	22.8819020283163	28.8602804921799	15.8722737881986	15.9585650118924	30.0925150585798	24.0825369418688	20.982954130287	24.6601843036395	17.2671344060364
ENSG00000041982	12.3015893384912	15.9766778117319	23.9824366454219	7.70534448056383	12.3855370570155	61.9793903395576	4.73063675799392	31.402633185959	7.8641359077126	17.4543579505508	10.2110651770767	16.739556772988	9.83863552071024	52.6577442707821	21.1903383840489	14.267795092057	15.0531083782947	8.51040077912011	121.215360587201	6.41075890070431	7.93427168282043	17.1636398334196	31.6558154417665	15.1786875230446	40.1560025106609	71.4537739259528	10.5325786739585
ENSG00000041988	17.036275779369	24.1423486849649	40.939889882163	13.8227247021337	26.591479605442	24.4913160453045	27.3543741295117	19.1806646128997	30.329958962269	16.8693103033786	14.5312359650427	32.4711306017386	35.6853354207969	24.0120222634601	44.3836491112727	11.3398778020182	11.3881044028361	21.8271838828302	48.1696582564649	55.2745129867735	19.9138325885293	18.7140447340133	55.3540623139051	29.8193099405133	15.262118351974	13.346329065655	30.9774248097294
ENSG00000042062	55.9203259815515	70.115359179795	95.5081981605146	48.6586603116472	55.9497670243345	68.9896463793569	84.6225927131724	88.9490724707846	64.1048320851042	57.8242923112139	109.191503921877	98.1347211789825	85.5178770628977	98.5652093739283	102.31676330525	31.2216021858419	89.6439713586294	59.0052730694196	72.3962452218142	82.5814623474082	90.1519195359434	55.580038993919	92.3628182342668	64.8161691924065	100.243104721685	96.5937825412397	52.4003637488253
ENSG00000042088	96.7798432757166	82.651935172342	123.150308834564	197.027761696944	106.115214605541	105.447687300543	145.085555005983	119.102549293069	62.0329847981897	102.165031188339	138.911313513863	111.098069771547	72.8091710419521	93.837579011295	122.317633734083	103.254710718281	144.315699282572	153.480281118671	69.8459298109043	66.0662829207891	98.771502743304	46.7388417357305	123.341566973004	118.455655056547	152.533479826891	135.160757167119	105.237668274142
ENSG00000042286	18.7898169741191	14.1453145931578	4.95804197522848	9.55764174142085	12.7781450376213	2.56899376605254	2.9176871942723	19.1019841613403	4.04389856367012	15.8116484207806	24.4955105051402	7.41847504789003	5.23829428682191	15.1386792685308	12.4743954002359	18.7263019258893	8.31093190604629	15.5616959058844	8.94240585528501	13.3142905819742	26.1967939528985	7.87096868012231	6.65465755850649	7.3456395414808	16.9289274535026	5.83586775873265	14.9277424046728
ENSG00000042304	0.590934787264383	0	0	1.34022596903171	0	6.59375336373237	0.478476545643788	0	0	1.07266750671845	0	0	0.715222309661254	0	0	0	0	0	0	0	0	0	0	1.18252594853472	1.72613877981089	0	0
ENSG00000042317	14.9078937987869	34.0925005240194	27.7322611365467	10.520708736639	30.2599367147552	41.6743550335665	45.3584490925933	66.0175783670926	5.81931300346443	4.49007151692755	67.9855684546235	38.6956248445747	38.1472936440458	34.9279998943513	8.57280573474132	33.0299178617537	20.6686154264591	16.2792281339726	46.5365248148104	37.103848005963	31.6792356080536	81.2126009644848	7.45958816082715	93.3443387083812	8.1736925342382	74.8495913270221	79.304732435753
ENSG00000042429	169.549274634663	118.820038949402	134.850189965713	136.855620816576	237.723295921906	232.692527961052	161.315641318406	212.136127487366	172.056976511	139.285779600375	147.952444386362	130.077150779253	150.23841871503	212.194087151619	121.878126924429	171.724526728352	126.965719133863	248.352348372894	158.067359036871	156.274332938465	135.608240254695	169.848418745263	211.092575041306	261.597492455862	265.263678184989	160.578946440539	247.003304719668
ENSG00000042445	115.075929044307	46.2269632417707	113.557786349386	120.143894869776	89.2295896312633	98.4107573741149	51.6396275258644	68.9357555362511	68.0832412868644	105.366237359278	83.8302443270932	51.1165434046597	57.7781591514016	72.9026711905967	87.4930843493513	79.6421070012111	63.9990797298118	80.1855958973065	69.7680331788669	112.352354705621	49.6019190609601	79.5110237264413	91.2716200650353	65.0396555453386	104.497719083589	97.3052007883308	92.5140758722573
ENSG00000042493	136.293966794897	103.274751025173	108.753697684723	74.8414479639703	111.968264956534	103.510938907927	144.577385609323	97.0295789411051	108.831273560391	161.741307183338	113.793316695222	104.55329090787	124.375704969079	84.4335108064486	119.941834311271	103.285047549818	112.027037490719	122.091509615505	131.730475477581	119.319018578848	128.783212592874	92.8009297340471	166.54829199198	93.5586294854131	108.731090310482	92.9223878954745	131.247940139579
ENSG00000042753	330.273791735137	294.559475916364	300.027146419613	369.39847792252	308.2955853611	176.60052628836	398.034590448009	308.753594318481	329.778810224784	231.019965319051	403.683510811894	385.429099692459	498.117706344114	400.303802545452	259.449288877738	402.593258595764	477.964207090419	275.895024687342	402.576102747161	246.274423773697	214.740002085631	497.651676889244	187.448198699325	403.056667827293	354.970137238265	547.123860027658	268.951497272462
ENSG00000042781	1.21503244030977	2.3084778878194	11.2066723346656	0	0	0	0.994694773759817	0	0	0.728456327860453	1.22905675573101	0.65305597359291	0	0.961460233117815	0	0.84698085629494	0	0.908830535559509	2.60362856737641	0	0	0.740178960512949	1.5078039508292	0	1.79192872819156	0	0
ENSG00000042813	0.483976012957561	0	0	0	10.337035208258	0	0	0	0	0	0	0	0.589457318144945	0	1.73524387131008	0	0	0	0	0	0	0.888447640148686	0	0	0	0	0
ENSG00000042832	8.21180395941118	2.82856660334764	58.8948837433489	1.54414172568375	42.0124092801985	1.92216871552577	6.26128672643261	7.05751962815129	2.35001888572324	50.1044058949705	3.66407709630096	33.3618674865628	46.210408371488	37.5734495033001	16.157620996568	25.3647915936675	30.1467296146623	12.7344189559771	11.4344922598512	2.48623060929853	5.7064150225462	56.6293163909076	1.01660958363092	24.7735060504718	28.2613958645102	5.59113131151174	8.70614144495084
ENSG00000042980	56.6320778054207	44.4348751436903	89.6325123210788	89.7428615302646	97.0500550843866	82.0424159235508	96.15766653318	135.506893495196	60.6262432316616	202.901096236282	87.6432097658684	80.3041570889804	128.199620010764	123.554432326933	98.9186518243863	54.3266132630923	56.4608719054356	103.848612542971	88.2248154542277	60.2474963659049	65.9145175380681	63.5569135621013	101.705429207101	129.9812887333	95.4644592076417	49.2903718322674	80.7272452036697
ENSG00000043039	0	0	0	0	1.73379905826964	0	1.93419654165705	0	0	0	0	0	0	5.20254210229206	0	0	2.61022934317572	2.12160638095635	0	2.12428033198265	0	1.17460391054624	1.46653084487087	0	0.867546101061556	0	1.31477563564816
ENSG00000043093	1150.01228703717	1226.72797215471	628.542772363339	1181.39274180196	1479.53814816997	1115.71200915326	641.695577999658	1109.09863714034	1117.77909836614	614.977971067904	1233.74889731278	1044.32421298558	1024.0392713279	1072.16196611521	669.65261176005	1313.56048488095	1181.80073332074	911.903348849283	1113.42647604592	967.40726241954	1222.3979826332	991.213976787267	760.285255264248	1357.45387203975	960.267255581037	975.891732653263	818.994799651458
ENSG00000043143	420.178668186177	416.332091697933	596.497878856478	376.870717764936	471.557136532826	478.556857677597	671.698198285874	492.895487866233	428.844513049216	579.41041542521	359.830310586545	448.778808094433	446.921852516774	430.158865625908	582.440500582702	506.822707092355	504.476421342687	698.260700398826	430.941563270112	455.51377139576	466.867684998824	523.883523628706	617.387916154531	408.753464884341	499.70412238412	469.668848786009	335.022959275418
ENSG00000043355	5.63258612490603	2.16800402744737	2.86842422371701	22.4976900012002	3.12481650811712	0	0	8.56512365897242	0.971310132240332	1.57305654335819	3.85286896942329	2.54452617504287	11.9527847360218	7.80922807751219	1.0219626001062	1.60543978008483	3.19773125456524	0	3.08323773850177	20.9900990417358	5.85935657694245	3.76858626543033	2.74248855525692	2.97240144725985	5.05009849161037	0.712186506510509	4.40312722270062
ENSG00000043462	1244.34824362919	1210.14494568685	967.317557421687	907.990116618085	1064.78515688588	1107.07734337728	1379.44334632923	1131.50876495024	1191.13545004801	982.769171421268	1093.32155423344	1471.0388987088	1045.69398261913	1232.18563831137	1037.75576110986	1175.61236862149	1521.74503538384	1204.13584614995	1177.57441217093	1416.09617389816	1200.10062262733	1258.09401173991	1202.01137328168	1141.41409709605	1039.59887129709	1115.19202985254	1221.14077328736
ENSG00000043514	88.8494072516163	39.0663297211562	40.1704243564444	56.3724926430292	80.9288230610852	63.323899818485	56.1657865998636	101.058715007193	51.4211077398864	42.3396908502719	46.0384855049299	51.4980308272498	70.8452884763938	31.322281757979	77.9463437084622	35.716313623138	86.0695535665786	45.0831896790695	52.711125118034	29.4317202496411	33.3839684499581	66.4925636778764	41.4705666333914	67.0037737777931	58.9085854025584	49.9094390423984	133.163758351643
ENSG00000043591	2.70757310858706	2.22216489553152	2.22234316539505	7.93159515845132	5.8732368791897	0	3.01278180701665	1.22466267199546	2.95679180930177	8.47619929387501	4.02501730098952	0.980014070296098	3.96496974078981	3.42113855154391	2.39837105173573	2.45776789891531	3.72607194967234	3.49674797934903	5.7254840808581	0.616469741475407	2.27607590059665	1.15974682824495	4.25627578736685	1.13253608673788	7.8226310858579	6.6664279575585	1.13017817865207
ENSG00000044012	0	0	0	0	0	0	0	0	0	0	0	0	0	0	0	0	0	0	0	0	0	0	0	0	0	0	0
ENSG00000044090	38.4648048272489	38.684065316564	81.2110479344685	65.3928140375369	80.8805806882319	31.9394850601739	35.8767278613035	63.6776461009289	71.8887500504017	62.5755579793176	90.0219289527529	55.4390274304623	35.4717466756845	48.7032114372859	72.1384897277366	62.2069139080961	32.2327368826522	71.7149261050712	60.2747821442733	48.1546261292625	50.7495183306712	57.5716036262122	84.7568447347485	44.071742644328	85.350510950619	48.3854567949814	37.2483033391325
ENSG00000044115	361.10209550524	399.47860635067	605.722349036463	808.350468267056	520.323773861046	481.340020415924	670.024278003367	495.663087643581	1090.69694694952	484.314818578464	654.365563353078	502.215621225056	809.184245593016	548.802415669951	526.765081412603	717.801841732866	803.240205171183	573.076643015665	912.582456308568	498.208323498198	487.509263315113	682.361858910328	469.217956353157	887.790442544424	733.167616538155	1136.04600435957	560.033916554205
ENSG00000044446	127.956036825124	145.892953903844	332.838520253764	111.594426221156	146.990940703666	173.042835774603	139.980129936818	143.220111646494	103.280977761247	174.21451858383	85.2616876823063	111.98487663705	142.530694510278	232.773937266509	134.007729774017	222.993497347933	127.742543604439	139.761203614373	142.265476907234	181.957419922894	110.379025011806	118.156743454902	145.345565182179	116.160025919749	146.759359600219	78.176813778803	89.7685475544007
ENSG00000044459	282.296006023424	581.419977517221	206.870971406899	518.790774815768	492.476177834564	443.017217953594	248.472722384775	623.043964433324	977.337327260314	149.069424221119	439.740638816946	413.801251858081	397.999783289441	608.394725020899	154.612508497637	661.290477611548	680.627097687153	225.677690780251	274.405092884683	212.596550069897	267.288512204374	484.748843035436	216.450556938487	657.831862108996	300.134485326526	355.953561805317	462.661859522157
ENSG00000044524	1.1014769339059	0	0	0	0	0	0	0	0	0	0	0	0	0	0	0	0	0.695320800373445	0	0	0	0	2.39889117440064	0	0	0	0
ENSG00000044574	854.360146844129	706.940623367665	801.780738813569	803.528244552175	684.45270040454	872.634225985937	520.186895792343	741.672451519102	496.236671729952	862.339335465834	619.814374706189	608.379121315321	572.677115551775	802.6677368573	893.397277599812	531.097393455252	662.060865503617	763.210569938294	767.74022563295	846.079616773457	802.779931216263	788.603556503907	817.081369899013	609.79084952641	730.87446414975	605.142737248243	741.203162057005
ENSG00000046604	60.5456392401304	72.2018586460881	178.4047536614	51.2547519422468	52.7211635147643	98.7448060576824	13.9664989144801	64.0824648052232	27.1007560917171	53.0814274155147	38.0165779749455	51.7024124435972	34.3181250836059	46.1600415262687	67.6822657499121	42.5265594680544	35.8771697067941	43.734563187168	94.5811768380146	61.6822262079971	52.1515019821895	42.8131643074716	54.4869957365245	27.3027420611911	75.8201775565304	19.8354305482114	56.29705585367
ENSG00000046647	85.8446833836107	108.603415932828	85.865404233057	68.040754955684	64.6538511190068	69.6316166627616	70.8616761640427	73.4276838321766	60.7780332385614	60.7264352866041	95.7069703469942	76.412053322987	77.3855964943968	65.451391150526	57.2706311433515	67.2398472999074	82.594373445186	68.6778867069226	117.496578252793	81.168746550786	67.1857712190834	59.5831541300355	78.6300232816827	105.149808603893	64.3082760043514	51.9036642338509	58.8708825205453
ENSG00000046651	408.457340871524	272.093492685708	221.357338535234	297.817092386843	166.953127651517	222.850271875953	199.804726615667	257.404910837736	284.924446866767	260.553188658525	299.065172778564	350.563477849909	283.712590195664	322.514876226839	193.571093100392	301.036530695246	333.921578592375	275.309837394229	259.162847122036	206.584582001392	212.572793417724	272.925017618986	188.859941521191	247.621457944969	321.037165577748	175.144093974353	235.485879443793
ENSG00000046653	48.3915862783697	73.9131980737254	76.4248151532341	131.644478995097	57.2514190176425	30.6486765521982	19.2516834095169	51.4900147711425	23.5561995599067	70.7678412090052	52.3050260377798	121.319177581333	58.377611566944	47.4994885043601	66.4382648858897	36.8975336233827	121.497315334573	84.5804745399392	76.6164966754159	103.064778795216	49.55545855567	53.4976537707179	70.3535378327071	83.3058241541732	131.412811677012	57.4955812173416	66.2860265782783
ENSG00000046774	0	0	0	0	0	0	0	0	0	0	0	0	0	0	0	0	0	0	0	0	0	0	0	0	0	0	0
ENSG00000046889	14.079251192809	11.459140590265	27.3864683679457	17.5798609857736	19.7196956029334	12.2803318117697	4.69658834349798	39.9710783580831	31.835117665545	14.8128225078234	3.04223448108294	15.0153091861729	1.73872953442496	25.0745113321389	36.7023589032346	7.66758333271139	11.4375882350181	35.6521547476531	7.70299568940296	99.3698474062104	97.0918862738296	8.27522976951328	11.6421333968429	26.3003862208636	45.3957716503201	26.9244710476083	13.3842536475998
ENSG00000047056	241.394992303153	304.177073304461	162.407969193631	405.466747253034	430.248130168611	224.656591507877	359.650254018713	349.426855751651	786.881419015583	126.38994480878	255.222395194131	369.685271677665	491.183155793569	248.434190247423	194.693819861029	475.438706274515	259.505932858838	245.402931263067	286.35662240203	237.501226607972	195.296430765644	714.039512907806	233.489577536362	514.966779920023	359.600031160284	229.114646862488	531.502735090859
ENSG00000047188	232.387717031701	386.414556773749	232.967923233863	271.428780486004	207.401382464828	329.32095067025	256.368631478254	256.506350288589	362.160418995252	172.056495374789	266.046854476332	177.529372267538	255.207869048336	350.855229651847	322.671326341982	298.444434687075	299.635652151652	129.326740231302	200.530935225966	252.004665990702	222.709669151235	300.476357152231	242.602453332572	244.900233334703	327.338775740311	242.661229694851	212.181804683108
ENSG00000047230	61.123895539979	60.9540526183367	52.7959658044127	66.3720353830382	70.8845640548271	78.1133851115487	63.5209854094341	65.1723558343312	89.9677042191201	28.6444433484809	76.1697267652926	50.7691737437559	42.7572507598919	119.706531414558	52.575480392317	61.6379087567182	68.1789570405983	44.5627337463822	72.8335698219972	54.1458305909495	38.7319253611998	83.7421324334523	41.3063699559985	74.4352874062509	82.5997332880802	70.9699882448488	106.486176828337
ENSG00000047249	117.931350856203	35.9740761490371	81.2144375732464	91.716175353994	78.9186366222795	65.3644246262026	79.4002126947199	73.1810663612556	94.3019078811938	146.510928411494	64.286256222683	122.423258595891	55.9945699006704	36.8689177385969	76.4243507926482	95.1877384292076	49.1319213607065	75.7331408323709	66.2949580386054	133.697425602573	61.5328771804872	73.4149545233337	94.1686817076123	65.4311920252348	46.3137877743718	61.4610798770536	116.87533596704
ENSG00000047315	462.100459105712	474.459972780351	464.982745128347	381.268135155532	426.763689572456	562.581553529424	513.457450118331	448.587907713529	385.892053738403	383.426918121914	420.805681084283	432.800413003006	495.96770056043	402.476952645971	450.678419980242	505.503407889682	444.65163289444	447.711497648751	376.923181112173	550.548836108554	453.541850604375	447.798027892254	462.941026312191	487.776850588197	355.829441341396	409.691292739163	516.919886672025
ENSG00000047346	451.460125064635	329.302303530993	354.504122232401	480.191704465192	575.878900242506	249.28435389584	297.620656413296	395.814508171672	277.778559201402	285.61721584242	598.6273101163	515.624640946845	452.287876389252	257.029535779938	189.605481007675	430.597438901298	291.428029086618	305.068509481072	346.771913578809	307.667189499454	399.752257194791	580.990533756397	293.252240234524	402.617113432753	361.23307564104	590.151832247822	575.639002363448
ENSG00000047365	403.225198401172	397.978650073807	393.108765836232	534.97982178825	554.759217772186	449.62091870838	481.373885030126	410.471281040029	478.124403965266	411.438621168269	327.92498985335	457.576830604879	387.142116904794	356.15208142088	647.073471808657	465.928794420981	278.182293011872	459.076793484102	501.132322589215	598.680241881795	513.035767757263	256.496582031879	269.145307533845	466.891960781427	584.912678626664	281.835107766891	496.325938767196
ENSG00000047410	908.227451689905	758.182517786991	593.626779928819	693.624424425842	594.416574656527	813.705894363807	1193.10473761297	887.022678143978	658.397179312665	824.371826841225	718.58972554752	724.589515849829	643.01197049222	763.227801000081	847.944904073915	486.937771142945	1131.93780688562	804.035568952694	1286.24111104893	1005.48160339905	798.99642358964	723.147469420882	754.696011044327	698.650728061553	508.493722425997	879.113991708481	1017.22392360692
ENSG00000047457	3.87825261077351	13.2022244289633	0.785586302826677	2.15310943238643	1.75693899330022	21.8650568108998	4.05660347426553	0	5.09117956567303	6.83656526619807	0	12.2584085018346	15.5726153024593	4.35941791350357	0.121445609735249	0	11.9513393142643	1.09247638356154	5.77712757150751	6.04762663080402	19.323279093173	8.21869114854517	1.54901048626435	2.10446866228783	3.91813917446058	2.70863110980815	1.37716618577958
ENSG00000047578	58.5891397142976	191.192831174177	78.245182996987	82.2295305151713	85.9152845987989	107.635910017408	137.89243495764	56.6199627047132	110.67092646381	78.0104957872457	55.7531124714797	75.520421817545	75.2459481480419	32.0859628922333	82.2891327161655	118.053294397264	154.835482525048	145.721377753203	109.230126814326	102.201067027619	44.0280162380077	66.2981104496633	222.095989966243	43.0739702347265	147.751874848393	164.266132519314	23.1469287023504
ENSG00000047579	39.9132529600993	41.0006632436441	50.894349596282	38.9611284119106	70.646508712075	26.3725549025933	45.9011496058356	36.690154721337	57.4024026631707	33.5126230118647	42.0525486841661	40.1758552663731	38.7622821129722	33.5731341449976	48.7413692220038	38.8645857860783	54.9625030988115	96.4291270761645	30.5923603456502	41.6039743295508	45.4686040232859	37.3112461440056	41.778354412631	49.5548006038982	36.7741678992649	44.3410353468204	35.3832300226956
ENSG00000047597	950.176500142377	1108.74997040898	877.855073708776	3909.86047015356	1011.06636400148	746.289828895886	1629.08189329714	1132.69998441723	2523.78919274978	877.306738150006	3473.21030676631	1364.69855313112	1506.89543818444	997.750873041849	685.238213121355	2079.33635529139	1876.78076563352	888.52348272566	1570.10371673725	962.011264756335	603.238863541567	1388.39618441686	909.086564995206	1701.45323920683	1387.03397165741	2133.75221688157	1349.98245000717
ENSG00000047617	104.395550943162	164.642036769319	93.180626220904	185.029883011232	216.162621557214	161.91397917563	124.073069367793	149.204480299241	286.190474181723	56.0509221831571	255.685756340284	98.4854425595475	314.090797198866	97.8320675961662	129.563587369831	176.327535980769	81.6271551389838	115.77717523087	291.769333675614	158.559782654286	107.064760245587	259.874411020608	156.879281786683	293.058544996717	114.02164698605	301.232680878246	410.242910767781
ENSG00000047621	143.016001645067	80.269519159054	143.295662936938	111.064896378338	83.2907804880353	172.449802914811	68.6068863621094	106.407121073111	113.015653014779	63.8335117002533	103.344232570842	71.2092850649408	91.9950694328872	127.2414237133	94.7122222200146	80.615254370528	147.31733131634	87.5496739696722	72.5646251499835	75.4823915115298	57.8432071180545	70.6859684236025	104.040188154311	84.773508332786	98.4236424717075	64.2897826852408	147.683431917654
ENSG00000047634	38.5920493219919	38.2630430914086	48.7885181625254	105.027684261777	20.1650563480613	23.7824429869451	25.4054791890183	52.7572357959072	50.9480544110554	56.5147500675317	46.2826572017196	41.4396613785334	48.837180415339	38.7732984643053	29.766039514697	36.6475428839644	53.510259351883	34.2515884484406	48.9443090980242	82.5636796537704	58.3353887489931	63.5504207798893	39.9494990957314	80.4085735976664	78.8430398082845	33.0981032287261	26.5116826883714
ENSG00000047644	471.166641098075	390.615428082233	292.256453838528	1670.99871124333	546.406124335602	304.023170206054	724.563634471549	386.721774863136	984.621882674224	584.206496912338	877.879468431471	551.524952879647	523.609254645026	414.75020954558	411.882561003325	662.909554363158	638.143476449662	526.549459874361	475.14259583204	330.608307526986	432.150940769462	531.614182973738	350.101180856884	509.765914478853	422.172132769111	517.67035030433	444.135196057804
ENSG00000047648	1002.58001774117	1421.67292877299	904.542616635605	1703.38066926366	1501.20795773168	441.806417826696	1693.8422560858	1488.52862191918	2781.87130856484	351.919216094797	2306.04397775175	1593.51288519009	1990.94695494194	1475.97780377177	667.73179008362	2242.47221460557	1919.05808407665	1102.1061457564	1259.79607054782	907.685802493144	326.520091825384	1720.84483561556	751.345323688961	2217.78066264343	1049.49581015094	2345.17096886494	1314.34509261703
ENSG00000047662	0	1.10910437864088	5.41885732408963	2.30742223690574	0	0	2.5389251757984	1.41506821272786	1.54055536975648	1.16120859313089	3.6985718207934	3.83792431095534	3.03187877442926	1.25273274962194	0.72400228664234	2.44760076179464	1.23823259870793	2.93956008823413	4.35258406747475	0	2.19105728624275	1.11658406781839	0.795642686661636	0	3.66694933067329	0.938999707051411	0
ENSG00000047849	508.40712219426	345.83713734838	345.34212418051	368.426411181154	434.032455894456	440.137924258152	528.268006490626	493.766891432164	537.185030740065	542.913381827203	295.243537265553	325.51692070413	476.923633424279	357.938107285003	345.972594873888	378.809346647145	363.436307144816	537.355963303461	534.30149984968	414.2535215156	384.366043122344	362.692937641932	322.60701220034	486.96869493666	433.633295937129	348.453063054562	301.127953346503
ENSG00000047932	151.711723693929	109.175382327628	135.263788704726	162.669298476033	114.461534327695	109.235433507947	127.051851343329	152.877359982106	99.0987204380795	137.14039923283	69.1745555480457	113.431308408972	103.402960724655	104.090654832828	136.026143077853	119.671719565333	109.597762097117	119.837728006716	126.67319522889	143.706940010348	133.570898447124	109.749906386084	110.658606600943	132.36303527924	121.333018581567	118.990732033485	90.5170104617609
ENSG00000047936	5.76862098762446	0.998097192926332	0	25.0496190902511	0	4.6053915349094	1.68960684258257	1.45072218465031	0	0.951409112968709	0	0	0	0	0.583934005410422	0	0	2.28550348084806	0	1.40211162302108	0.979583069526208	3.78595192721746	3.25474942296457	3.21760852035517	3.84985690963935	2.95090903390493	0
ENSG00000048028	135.710821494104	96.4528624856023	135.739965608082	214.471440965116	117.601892038218	144.947366414661	150.118603735379	76.2773121124302	138.072723811922	117.650276845204	92.3160466086947	135.214913430976	107.406721828431	160.635848649525	154.615037883545	194.842897686089	86.3539127116797	140.758582569076	179.37402711187	186.79327185096	230.890380788845	136.480367528819	160.623069922432	195.280545491093	129.317019213782	123.357599993922	147.562770023807
ENSG00000048052	419.385061113861	270.243930206775	220.364048260539	579.23758135341	558.760655507272	532.528003397805	389.314972902801	340.412622393377	615.33237435771	176.816785080288	390.151632002342	445.846731094944	451.486965664803	496.147615553569	209.374493798834	405.1989221903	417.440082108447	283.616686171113	450.12668087517	271.328098149223	336.003100259921	402.874925256597	219.715604961214	695.048802064412	254.474086939838	450.524213031013	511.885777171627
ENSG00000048140	120.23637874508	110.504105738048	135.665537036912	99.9834029160633	139.19701792264	66.9948913557887	60.4941854735047	68.2751031698406	78.480396509092	151.935722659706	120.383580716723	106.993532349947	46.6308348813406	65.0615194920402	157.07342814908	93.7999773708022	60.0712282988252	113.437619108276	89.939551885245	98.4209611292292	88.5808895756438	99.3088699422192	109.982394263276	74.8061167751437	120.005223764452	98.4417325570043	65.5492380596131
ENSG00000048162	32.770931438532	18.063649341585	16.5287524480816	41.3113658559599	12.2759215559129	24.0313112429592	11.3315667476187	28.2280524453932	8.16563649731452	56.4694637422079	33.8186765480745	28.4223649117552	27.5040747987492	40.173177586181	29.928276279127	26.9264537613155	36.1880150401296	41.2445736254185	34.4232477499155	30.218984503244	25.8188146397799	27.6929422695272	36.7867111404206	24.2042318330508	33.2796131584592	15.7983338054444	27.0902414028991
ENSG00000048342	124.695567382005	141.665049253572	107.555882225768	97.7397421976714	67.4719601095052	90.5157182765578	95.8503202098365	84.6107876404221	87.2982062841712	112.51599958136	44.8004126817759	112.934150591204	51.1683485219411	116.937740141065	104.201077519335	64.8397953562411	76.8755099618406	94.8959830547441	97.0815520219782	135.27532678544	122.441205507522	63.5217160846303	58.4710997130366	30.2129726382535	72.5154016279527	82.9870261972219	86.0530926070134
ENSG00000048392	128.282272678299	115.11645295011	185.946099110182	106.779990801195	142.807219487129	88.5448193363607	158.903874376583	187.713507757468	108.132131902573	110.374833976762	123.173555697579	146.72963574146	143.763412072787	190.153422542356	160.876077828534	179.525277182668	112.625444253651	110.741508220061	108.791618066184	133.419543026831	127.734130934037	123.818072787542	119.592883880254	106.262224817817	152.077181684792	82.7274239450443	90.8924745224966
ENSG00000048405	320.811716805126	301.687210070436	339.033517784641	323.424723507616	360.411376669148	353.009236601442	365.428338895047	466.200731629605	319.918987001803	216.462937239953	496.789319887575	367.36882463384	382.823971818291	322.526051165482	536.584171276825	390.865776096751	277.849980693771	284.750909341597	365.010058593047	282.460626375272	325.010981246143	329.413219115368	320.849241488015	279.736356561501	282.027047010548	372.031825201091	234.897217188335
ENSG00000048462	9.5311685291233	12.5006783016435	17.0504644642983	4.59249714843497	7.55039312092712	9.40313613183506	3.93095538410661	6.54324071119177	2.56861777222871	10.2300726518999	6.67582763965472	13.8182597341505	6.90584612157818	10.8962691852496	9.86908863349958	16.3407118667362	6.89468496101819	5.18977556763529	20.1662424707583	21.0959254304259	11.9301424270956	10.6278880618762	7.15686695249552	19.2250067145353	5.64952349401861	9.06903319872037	9.8010509926874
ENSG00000048471	245.101260158752	295.927962849793	434.694098409753	479.315518252673	262.732204780427	319.761296786855	317.241813347701	274.340434474464	290.605081206771	453.220711944936	318.473952677561	387.964505855602	302.492797958985	365.168890091687	325.597229094845	313.336964661162	280.556528281548	348.796420249978	291.87677737679	387.672409534435	307.626320901521	365.42661855802	295.775698345492	335.019657443887	456.682650754136	343.272727886131	369.222330298169
ENSG00000048540	1.0209445345013	3.12493653548283	0.310954380247619	3.72012335216934	0.495714242691542	5.94871599373344	0	0	4.84240567773994	1.10926502291031	15.224876456873	0.767843436625662	0.488855576346674	0.988495736403346	14.224669142608	0.848310797593051	17.8570824133757	13.6789351859688	9.19185959452113	2.8971458214603	8.01522339446844	5.55266182302812	9.80741198212004	0.909814218734588	11.8815547834734	0.336780395757282	7.98682233718914
ENSG00000048544	85.2103352850226	117.291795587084	77.6513963638711	94.5785998856574	99.1050475712102	116.568329997758	94.4452920457419	109.360456204137	72.0948957311709	101.336025119826	102.188895173304	88.8420786580413	124.862716255884	126.591009914527	133.126954500349	135.477659001195	105.896259412298	94.8163046212387	126.358983243032	153.404490889181	89.2585458095764	124.313496366691	64.0456441220146	132.382414227443	74.2370653457727	80.6840172748967	105.490441713517
ENSG00000048545	6.71783789195745	2.18811821050472	9.57876781157568	7.12860397219912	6.84006272645547	5.91899123414011	6.56767783971118	2.86627221558948	1.51904738442085	13.368713340224	9.40125382303356	3.93397083389917	7.74683395416466	7.68031696957732	9.23957776257896	9.90384744769996	7.66500923749698	11.3008756004824	3.36493755035835	12.0650474909456	8.81513015227205	11.2674556047208	4.67040053938552	1.16569933417481	0.926128065820772	0.980836159167677	9.21772456256876
ENSG00000048649	896.161044124638	721.139140523922	663.671945866096	854.38302219748	877.548420858287	923.689468701872	529.302100477793	865.916138147492	1254.74608612401	340.43595965558	809.681697177226	739.048768131683	916.016965884248	822.951912855008	446.015935874492	885.057004631365	759.330269075395	383.408191607575	801.354720691499	627.499221564258	687.38361392664	1081.33070983784	582.044929844438	1137.69031102085	669.438600675365	768.47893381016	1522.27194751936
ENSG00000048707	873.517590963858	561.607772741754	797.936222092109	784.757075330981	639.298065504258	674.080290217841	677.040966908721	1046.46178459133	844.285411068492	667.632148741906	716.649086886909	871.891635523169	609.674590620086	715.606390109662	644.81810860665	708.634272188393	664.925792470365	790.557585706146	823.187097054525	888.131900402148	800.227682030696	711.69140638031	582.114644883919	597.80421907158	496.087779543328	878.09831165279	720.376896325024
ENSG00000048740	1941.97783177946	2781.47900935341	2216.64194861091	3584.70487964234	3260.88358728159	1930.13952079971	3598.67424229544	2698.32446509026	4096.31223717495	1437.5117348721	4010.78264862869	3046.32088621426	2616.24271552232	3558.70356614306	1741.03283872539	3730.60690544848	3853.31584575895	2608.50966869664	2903.93135312891	2049.22053983062	1891.04226455233	3324.4341009753	1856.21552722064	4579.62575138061	2746.20488841226	3685.0576056853	3069.49283510923
ENSG00000048828	1445.868505011	1434.13238263396	1465.2279252229	1531.49752616439	2395.69961741439	1766.55981406625	1862.28132179171	1657.64841957525	2751.08633257353	1157.60646120341	2182.76025454693	1869.54508915146	2241.97429163041	1567.44383348773	1376.29084091453	2128.52836780037	2052.03733062284	1167.2707387992	1802.3494131078	1204.29118921985	1540.1327645224	2827.09185731557	1778.00056022749	2745.67337665436	1735.9614172369	2333.53936264486	2723.43538678331
ENSG00000048991	494.29201597161	596.080544285768	397.5727884217	1042.37529688602	889.629045064191	581.463753087083	537.74680200573	890.28193034333	1398.15084644592	298.527615509829	841.841794491395	541.587947910231	964.162498449587	710.279613531636	370.914412758026	793.472810017622	802.206571489326	407.038170727738	634.166346434256	533.454918319741	409.635201680964	787.046258636554	468.262915036332	1328.38229072266	609.702145419627	884.802524393871	994.08267457598
ENSG00000049089	31.2068096450872	11.3737917399537	11.421351368378	4.74486481006349	1.67567353089474	24.480454205444	11.6615436647065	9.87893493263353	9.78288673693591	55.573886813736	41.1088781637435	15.6176386110359	15.5802802049719	22.9400863893663	34.5579648510264	13.0267431791795	12.1194325522094	23.699531675255	24.5503954304537	26.8678334346588	15.4131790332411	29.069225801709	40.209829044136	6.21954886749761	15.712907030255	23.2244073530942	25.5730785413574
ENSG00000049130	182.072034761275	310.459794464493	118.674354977887	218.354366360774	271.846558597514	159.037614879856	71.778401047346	114.503990448431	147.392671290777	85.778651066861	123.393081284295	103.933373984069	225.916605984468	293.851435433159	152.429901053706	117.926966362718	244.074110347431	195.716898310818	174.93701005178	164.492384042556	263.387983763603	92.1708303271602	85.865679805152	309.343067113082	335.825847633106	359.069771860142	108.557821370178
ENSG00000049167	95.9579447481191	105.451329483068	121.219251756418	104.228083802117	104.313429680217	107.963048947478	85.1583944737633	87.1863173326957	82.1321716696683	88.8704058898053	136.887947638849	202.086301142566	98.1870040808843	117.250659263164	91.4693699712316	79.1102021434029	61.7269507267298	76.0694813475235	136.794313989434	108.072340164014	122.896673443922	112.605029790434	109.221149003969	101.997975736863	139.138660518428	77.0106348090739	73.8559548357968
ENSG00000049192	276.205250254801	236.024447072027	220.187584694617	520.553507717566	372.57094034678	310.017997488691	187.786101079203	175.871799152625	576.735808732192	95.7025662373402	252.583582803661	306.454944447562	282.17207782032	225.178791685884	156.775885481982	302.948286780441	294.610278633799	167.70291060069	227.241356223928	178.126395314118	357.40363517455	325.991699267619	131.814257305068	303.340544450262	159.477118122362	309.607252005378	456.457949304982
ENSG00000049239	334.776232090552	309.979704437158	445.945490542469	287.802899222211	269.607907554755	327.875889262985	439.386532630647	309.024281579301	212.392029404095	437.201094804928	330.271482135484	299.531177519014	296.949416265334	376.309329016733	384.376880779688	219.918931350431	271.461972119439	432.155043276081	302.084142811363	380.444427033508	404.435512038452	280.356042955271	398.278595789538	288.812959935293	346.344445326566	328.980817510786	262.648089580369
ENSG00000049245	275.598292740095	398.254663202433	373.106135126791	337.320932187963	368.761540088746	297.139514864701	488.841678968575	512.268661080453	786.782582410055	290.611797295743	346.337926634084	458.058652740041	383.386532459985	708.610981749215	239.861125821403	654.066305928523	841.67129625091	263.684984889653	339.940373632759	278.323779060635	232.561096990199	378.139648533312	276.601184608934	472.639407594264	279.904974986952	367.452606098014	463.180648341357
ENSG00000049246	148.901539394206	93.7591039146071	61.0068491236417	35.7745933392881	132.038609843559	55.1551776529511	175.652859867691	109.994600972725	242.500245781691	41.1257444139392	43.649202816335	124.286226330671	149.671257422269	42.1421518648313	60.1184418751329	78.8290727721637	41.0316904721379	108.277468532717	167.786141693755	70.373778004592	81.0938470307986	123.493852324589	25.4749407446607	83.401092442846	42.378764915192	106.591778118215	13.6852327532777
ENSG00000049247	4.49953487914443	2.22674484934709	2.11133612296371	18.4216518596148	4.16044596672079	36.3015035929074	5.71684547049949	16.8013732746893	5.11602415561229	5.97737385817193	3.42473026647652	4.96781095977159	1.39264641927166	0	25.430677694521	11.7426803903053	0	3.21489268624009	5.52183788370704	4.69163628998135	2.11002404478864	0	8.90953563214103	1.15441540103099	4.98201948735117	8.85359479842097	0
ENSG00000049249	14.7786086960407	82.0829990326209	46.1917517652068	23.6519575876261	14.6298480789858	24.6427049675572	33.4832760134112	20.3324688535773	9.36421899508659	34.9997456226177	19.8233619771158	32.2030578751096	76.0618317910362	12.5436173284293	22.2065179956282	11.6889085812323	24.9479313944172	18.6793556236224	50.5077026067015	24.8629813143419	12.9444186236478	12.6309883996675	19.2868852901839	39.2546708552045	8.28294154718868	13.6606967245669	54.7432437225325
ENSG00000049283	5.06376232276424	1.81321928412581	8.96544979041434	6.53160840405888	0	2.8623333622784	0.544655996070983	0	0	5.83773813472018	0	0	11.7163074777817	0	4.68565467316824	2.30016559820791	0	0	0.947970257415341	1.96129081469514	8.48934614127434	0	1.93779382452095	0	0.767526046080474	0.591055353595268	0
ENSG00000049323	2102.05475560345	3293.0411812283	1757.30052711745	6079.11735761259	3868.74796278948	4253.85875213613	6127.3984996599	4973.41646216065	12407.2475507237	1604.91302679395	5985.95918151444	5681.53254877605	5697.93915928523	3383.21345342608	2125.75861655667	9889.17394159091	4669.28909262077	3574.03572144091	4920.48733093241	2791.77271585723	2196.3373701275	7314.66442196754	2473.28919065052	8908.03305841597	4434.87742045366	9751.15771072364	6509.98150470231
ENSG00000049449	64.1695815045684	50.3841253086762	79.2043666518317	75.7081938965088	57.5441976393121	67.7507945503576	28.7950818479891	97.7807829489913	67.8347562961145	89.4202020170523	32.3507483338055	76.5813309001038	36.1570341771125	64.1392556180239	72.8850200126444	43.2856067558163	78.7481091368522	42.618399343634	23.5966171608145	76.0617145841899	47.392869838909	68.3698813607441	89.8800160138754	36.8830796834857	70.9429823407437	51.2067429376535	65.5663459509955
ENSG00000049540	0	1.52293335297451	0	0	0	0	7.45692802225551	0	2.10734592811759	0	2.54236061504564	2.12476114971692	0.597194991338644	0	0	2.38496589993105	0	0	0	0.637387219001084	0.78001899583378	0	4.5599661744066	0	1.40941920264882	0.778583164058572	0.782650981547736
ENSG00000049541	57.1099070578249	56.2640227046261	58.3670548342679	65.2909880291226	90.4166703257297	80.4746947749664	74.4440429714953	63.1073626034232	87.83591612327	54.7066483076459	120.482133073249	88.398952602543	60.4950434275982	53.573140861723	70.3907855792399	69.3030787217503	102.215193602217	58.6734795382188	43.0397031292451	88.9960354172162	78.9036015890556	91.4198269015992	71.965861115617	94.3320519279072	86.8169095590422	66.066666629626	127.052339208223
ENSG00000049618	1082.56264724747	672.505640617244	739.083451105844	933.091594743507	1196.02727702271	794.05401669414	817.01846046731	992.759824439989	1400.75488777431	1008.29228645244	1025.96784828018	1022.62167695745	1205.55517751513	801.936289933256	816.84916457445	1038.41722235463	724.01447529917	929.804402387241	971.097636485355	869.515664728857	1295.53212285761	1289.84545577891	1076.32032599702	822.804571437363	681.299943455472	1042.43643759095	1051.1782182795
ENSG00000049656	162.44478883888	158.770563056321	114.431130187737	102.458845741503	96.8015691500613	173.417013024318	256.208014852007	147.773129253345	159.19384906438	184.340247012284	161.545030466068	159.841340240708	95.4308028847165	227.918131928715	258.496124016375	103.71871482997	182.698725644644	265.123187754871	182.269554193899	184.393307402561	121.90353829531	179.19450606642	174.492375865367	229.266384515412	218.56049520054	188.042490679767	158.315717218503
ENSG00000049759	94.2006062368991	85.3458852518992	93.008360475909	57.9608298843894	71.2002508949811	50.2060631067091	39.5836412563876	55.2690988597521	96.0381184893398	217.421379551576	65.1296825556017	189.408182191087	36.6855977000318	58.8069736346493	102.049849417355	69.5973302422307	152.384286010421	66.6282977003995	55.0682357338839	142.043767689774	47.7363073121191	93.28156852996	66.1119130546326	45.8205772238152	201.179525929011	32.5141780906949	55.3137270439372
ENSG00000049768	15.482669799057	18.7886118817819	55.2556548573553	7.93917125452333	31.1798794374104	18.1841911035783	29.903856821588	24.0686510291959	12.2536974927874	22.4952341259314	31.0874175506651	21.750202168821	26.8855641644007	23.5446091075994	43.8284416354852	83.5078807689357	33.1025143727399	60.9069244048131	23.5405545066791	27.9215366555092	26.550250946029	18.1558069771075	33.1982143239128	19.4769448434948	23.4829843290326	54.7757758168795	21.8275402095184
ENSG00000049769	27.3956593987333	39.2584360110181	18.9142358806613	22.0384661440964	30.4129712681587	22.0525350869419	20.5456949150429	11.7623217458172	7.39132251568801	44.551822366108	28.4626013827509	18.3579879727498	15.4374593704946	17.0912138709388	87.7230165091828	19.8539905932491	21.1925576028088	36.9839115861763	8.3599993694067	19.1179677656882	17.3270031525092	19.3253323346184	18.7131831167992	35.4941695999786	20.0102906695948	15.7354433787529	14.8765210220459
ENSG00000049860	167.049542309435	132.266262772594	222.458269379807	177.752496824486	107.495389715429	156.945976314976	208.633238301781	177.492327933013	80.327431043523	248.209940022095	156.59673329128	110.617594135224	125.248477064268	150.847882555591	196.878446678562	147.095372040353	121.209350812343	137.487670214273	148.851683502575	157.987664881456	239.743052737481	188.326023137048	196.723390923492	116.297074315051	136.119863635722	137.339194591646	229.936259674773
ENSG00000049883	60.2142603394166	12.9075850297982	83.5334522530443	99.7461634773251	28.37538703571	40.1892655101718	32.769524161395	59.9930124373957	11.226214796739	22.7671100645212	46.2510974462868	20.6447158693051	20.0297855209953	67.6610649470182	30.7542227613186	160.958015682259	99.1708788107129	13.2405327501448	126.794481012747	141.717932859886	65.5466260661472	91.7757028227707	9.38409732950889	49.5929224089368	18.7558503668565	22.4358016085229	43.1066476509455
ENSG00000050030	1.99305531774161	2.54331127148629	5.9864874468347	7.32836375010947	7.91754386525815	1.89784175299139	7.28877498470947	0	7.18570080715947	3.09286650827471	6.00167369176362	4.24607352608582	6.64949519186648	8.69367253160916	2.49323010659382	4.41849158603626	0	1.47239609172169	1.0257897884422	0.720296885390987	2.80029160093581	4.81903161710867	1.30164337283956	4.03635147487893	3.94217187252813	7.54307671514941	0
ENSG00000050130	515.047439202133	557.708117670924	263.806685111107	395.709177232813	567.815441715527	808.126112227814	366.596331004478	193.921578279412	445.656019612092	164.291470602057	398.188167634239	344.234117277893	295.221911872887	371.644370999972	225.422249818837	558.188603934932	590.962231340331	353.52055854155	354.145114306913	354.469436633139	833.775433396717	464.809717005499	290.538134191253	527.866982183697	511.238215187064	599.341579243731	544.306945827455
ENSG00000050165	18.3577463930586	9.44223864444151	18.4239326695	8.56850732623272	10.8257158761367	5.11767482069079	1.31102186656637	11.1249296672361	0.283817156731912	30.2015447524169	20.271381891387	7.47316887786068	17.2029015412293	2.089956517403	30.3253457067587	11.6318921843117	4.7577873760404	15.7264997582199	4.45502383330229	6.15946895475395	12.8244722478779	6.03172883800321	8.78006879429914	7.53755374009175	11.2144338951242	4.21334246038258	8.01567262950987
ENSG00000050327	0	7.69264137544497	11.7109358571064	2.89660563784891	14.4954564164871	39.8544671120451	5.09484947365831	48.8251582076883	1.9755926234456	6.30017392895342	29.2572709669578	30.44820912488	17.0849474305978	20.5049102169644	13.6561110785873	5.50510961823547	0	13.99119012085	12.845032206431	0	41.448345223369	0	0	11.5187496822647	9.1313790032001	18.7358810226196	14.6174181952258
ENSG00000050344	89.9048398130809	121.089088468274	151.75176045228	62.2421780101162	56.8149787856399	104.321125202177	48.2695474869125	121.008934523322	71.1808573895251	112.894436312146	27.3957096369868	93.7708835037123	107.781464389549	115.898731477334	96.3856880525456	49.3799116804236	145.25623268479	159.342867524568	98.2505238029525	101.442462146397	71.1173104526766	107.943472187436	137.210755109099	86.6322957897455	91.7985748124841	89.0841639076396	120.159173535306
ENSG00000050393	744.293170173123	2163.89187576067	456.727832907297	1986.10966211815	1418.64732474106	796.304994933841	1823.87955556968	968.06473228167	3025.59288860235	332.237010867668	2727.2580354729	1596.5629505025	1241.51532517762	2504.95634674095	518.612741342152	2659.9024629924	1757.61814804791	969.805186897656	1561.86863306254	683.626701709799	706.543740369391	2371.74817756625	911.76464747933	2883.17277179875	1020.43238908463	1909.45608074389	1311.75505748196
ENSG00000050405	71.0129380335551	104.720532500212	78.1575404830693	92.492036582529	63.1207781249259	53.4157477397593	69.1209161916686	84.2037307517168	78.3054932247566	89.6251696304092	63.2787913520781	67.7678264968562	134.862256725288	61.1559803707224	55.2704532263084	68.6816552903505	81.775614431047	130.927668482744	98.1046748113756	76.16076254754	81.2080575598624	111.31230291972	81.9945508749925	71.6394903237925	78.4151227348006	114.282158421412	52.0100449770395
ENSG00000050426	145.620306068762	146.259099108104	122.63924699496	183.493760459745	194.217480748002	126.122158311518	121.593588420467	152.803240552483	130.525518209011	81.2826962067854	135.26811085913	134.990407647166	133.725896689278	118.731832000642	112.182360070541	147.517520030507	125.093700841119	96.9817393021605	137.684527435455	102.800612669642	162.271860934667	134.638897842001	161.097747637885	135.072447226753	158.760473106174	181.731031545172	142.400851825144
ENSG00000050438	89.6363506748362	60.2795229128504	89.50223152035	85.1142201160686	82.936354893416	94.8829358624346	51.8828250122457	74.9972667339129	46.4860007267702	93.0776219250408	24.9611420362724	92.8204637156327	111.472519057268	80.8948306249836	54.0276966990534	37.0190225276509	60.2538305566791	48.4032657836733	63.8432759011606	68.8975515549522	119.462365468584	61.4597992004566	93.3345629563201	46.0942725948987	62.0324992220591	151.368028707047	53.9067482870152
ENSG00000050555	8.98945081202351	8.4837336391068	6.87652823869854	3.98111208828496	14.4414008565136	2.09045540598484	3.13847928910201	11.9980281781829	3.46007777494532	14.8555742155388	18.3383225805996	4.40463888618987	4.63263717083666	4.65491292474746	10.9799318084244	6.44128138779999	3.42884610962363	10.0811440976397	6.72330413284493	2.63805700598174	4.92535555662848	3.86808369880808	7.1687965881927	4.75776219996464	6.09081699574413	3.14052411060088	0
ENSG00000050628	37.0631826863829	60.7971725251488	44.0022484426002	141.847422312445	50.4159607938091	72.8566982717208	51.9446484729876	49.0277383356973	130.908504981617	67.8033850855804	91.2764450652773	57.7916570798965	46.7288323479382	26.1904417990187	19.1292142873411	73.1794192630108	28.9942072528639	19.4120848662424	42.3313167088847	33.9707884901477	27.4419621244691	96.0723784321174	41.7641100674948	84.6825930894725	45.6963915305223	87.7769477638235	14.1462553272362
ENSG00000050730	1.83403850679325	0	4.88801780657342	10.1704105605255	17.1658131338352	0	8.25540045279594	0	5.13379987927967	2.01868344976822	0	4.13514793427681	4.90902864485712	1.21155800182065	1.27913660697395	9.55976485775013	4.96323570567448	0	0	0.487370795913022	0	0	5.20693162610656	7.25304336649992	2.66463060500927	2.61694785163932	25.1658750640547
ENSG00000050748	149.106499468085	136.700161234948	122.811850482623	165.642803397262	205.509244748091	184.745555339884	191.486254855788	179.121347206188	193.890501386768	107.792969015868	200.931454455907	172.85417880522	262.880049656824	157.238145816105	110.45888410411	200.461421698247	182.818324677607	201.730710382022	172.079365429319	177.535433762554	138.384803164964	278.119082870601	149.784960304991	252.270989730765	288.749383913288	127.679999526315	227.439223521473
ENSG00000050767	0	12.3447805129456	0	2.53958736150321	3.30518325438183	3.09160714126747	1.20998873382726	0	3.37186480974548	0.668678252071186	0	0	0.577486328667487	0	4.37330124322457	1.41528967116418	0	0.952261168065254	0	0	0	0	1.90730115412223	2.83493759525641	1.11900906803663	0.769883359825619	2.91987673932614
ENSG00000050820	0	13.0992992208045	4.52833887106354	10.2844018740236	9.12045031707957	0	1.52208846472525	8.06700821325441	14.5255454831068	0	4.53597461315668	4.20056407466731	2.83141357042228	5.57894088725708	14.4503111145722	7.42991975750425	0	10.3236953612267	8.37530426131282	8.57299924305525	6.93822509526212	11.7259509206088	3.28701875573169	1.17081139608403	2.77087097825741	9.01954073850405	7.19488397066467
ENSG00000051009	113.420319712242	118.065656459022	109.620931384305	111.037304118532	156.458788243402	173.662516039291	131.896784588688	128.2335881247	90.6219972070179	195.403916880774	124.565067225802	83.8769378113699	96.8179979185862	95.8147959089999	187.736819568406	118.322114666599	84.0254737280539	194.906692065952	123.70478960016	117.325377148424	149.307991687785	127.882726956198	137.933582843629	98.8555489770746	157.177822980678	123.298017474153	97.8042038176129
ENSG00000051108	152.14839549359	190.980455553169	176.977894444652	141.773809272301	185.885872484922	159.88054264069	318.320744532507	124.157459567022	110.014260458107	221.601584088893	186.485945783486	230.984409645543	173.555295771878	159.629338449037	184.934283186117	138.697908176045	134.316014608319	244.410059319687	115.362376340237	174.94723151229	229.908461993441	158.256943013032	193.075029482255	158.687730791768	178.555682653938	159.172485978099	230.253092471337
ENSG00000051128	13.7650476203433	11.4691341735346	17.2263030802997	17.2671783361941	22.6105458811912	17.2564734032405	22.580764782966	10.0886883331041	9.022337669279	17.2267981780537	33.0657424837134	18.8585769059652	19.705022905625	16.2123183813779	40.8638004461075	10.5805442098379	38.1955441895739	44.7991166029161	16.0696646763086	13.9590271438539	21.5829249969486	25.4392009469177	30.9958620012066	11.7469020276061	18.1289904343951	23.0106196335618	17.4003793412073
ENSG00000051180	24.572627089934	17.3002641016889	46.8418625038373	15.3951289816109	10.8672855110538	23.3460715081654	7.01942260309535	18.3290054554347	30.3107870487948	20.6010677796356	4.11260635868053	16.9482049209295	14.1183066622695	9.63299226242304	16.9414936176348	11.764212585907	6.35580224582683	13.5934145973627	19.8206954636172	20.2326301852087	13.5729789341821	19.1762195125418	10.6938705374585	16.1687372174842	15.2370398304322	16.5630457061824	34.1104563781175
ENSG00000051341	72.750526225306	65.8813755999589	88.0148110820717	120.156189433395	45.9441410054387	69.7048617035699	90.4428385498014	82.2492024828796	137.400721157461	36.7059980606435	94.4022693269954	74.5082758720451	141.39776685361	170.51544382897	56.6996713750957	116.485132499311	45.7441720185892	94.2322867929991	71.9491739502113	31.1372540071028	52.7739665159904	188.931163350496	80.6221672017419	140.349937095707	54.127408466841	206.414063041167	137.664289605903
ENSG00000051382	1331.47958260609	1554.05227666537	655.584821215118	1846.35951040337	1168.85140280635	1121.949139236	1163.76741386531	1235.60103064103	2341.89458969045	460.338316874793	1969.03384676047	1919.01145074617	1207.5176895766	1310.28672314936	338.16891352577	2221.8945187785	1822.47501590797	752.682732910991	1607.17013517996	991.114429513044	770.881586983111	1492.76530142571	700.004581880641	2047.56365039972	1589.54000051291	1252.04599342014	1262.70772318442
ENSG00000051523	563.548797503799	487.5217410334	580.60523157145	448.495887354874	557.29902403735	529.758080246316	799.591819800351	417.844845549136	333.733739583145	803.346333261428	594.247234063183	491.848236032017	578.831845471812	455.248503360402	708.616483767474	417.797691804908	493.646537146616	829.030845277795	389.381955486958	551.084486168182	581.133719074512	566.596053158748	743.24031106601	417.839933729909	660.112453974255	564.423659127212	415.751423096588
ENSG00000051596	49.4438023801638	72.4837727863634	36.3567608702757	156.750256807762	57.1492201795798	77.3103920703492	87.6726939269194	27.3605312419821	28.8698720523559	33.7640140823953	17.6829860464341	71.0200306474694	35.0228904600045	46.0458331495986	92.1942898851165	99.2335773584336	74.1644706739289	23.9087919050041	43.7872777367856	121.957081701194	36.7581194923696	27.9644021026814	90.298212965255	56.0780886117087	38.4151377563228	24.0963836802419	87.1394373501546
ENSG00000051620	243.304229136628	159.200485349325	180.280101683923	135.671353954671	122.033229109383	106.236339539273	262.312668398638	58.9212973453837	156.355686933142	116.513414964723	197.555615050017	330.187411317398	190.299194382923	325.720230067661	182.412071489442	133.011280365335	187.496422411143	256.326911421409	302.263286570963	189.298113948211	159.787335490181	148.091019100985	126.101262948645	202.900653055459	209.90759076125	164.076904614546	119.501714909888
ENSG00000051825	261.093972712236	352.759493323555	245.528164479224	447.813561504702	291.902616412671	431.770741892864	205.656134688199	388.655550380622	633.524740530971	192.776200460771	316.928965846412	331.377660629415	325.038494479524	393.140295211616	218.983462269144	381.395622267227	252.807564739211	238.631846447485	313.537478353369	356.058368633523	216.616714100491	349.368690433339	185.834745405651	356.770260974167	315.880016776019	396.740549241026	466.316480213992
ENSG00000052126	142.221868984692	179.717660520212	86.0943196434417	158.353733629232	201.287888034385	208.360935928966	86.2478327931383	241.357001176369	304.36035534195	121.910380333877	178.250202154653	155.60945505587	230.889677390929	124.226550115308	56.4107598428504	185.676828477995	91.1208592185872	53.4091463153276	143.597510904803	85.9142373649327	73.7077680954329	92.7532143720802	75.6562188309291	187.59187766037	182.716175005619	126.179278033521	182.391348139627
ENSG00000052344	7.49988482220138	4.89433670551951	7.75259815910649	8.0952803556915	6.21873965850592	5.22721145577736	3.37897891788192	2.99568316424669	0	7.12109390431669	1.52062893421471	2.41770753823606	9.58812658310503	12.8504121992011	10.0486805058777	1.9616521749007	5.1485029027258	23.990649028693	9.78961571486773	5.24571284684703	5.11938598399688	4.77246649429056	12.4767523378743	5.84134278971977	10.3747263085067	1.77784612946709	1.74498308055377
ENSG00000052723	199.115356585563	201.814657944166	220.860046220504	235.026619633067	139.511627385862	163.872559704071	237.549207018491	177.574979931841	144.916283602488	160.72730336668	223.562883817148	211.268530279844	138.557014519291	118.376875445757	121.978813265222	176.561174752043	125.800289163449	179.395311252374	143.0507474532	150.21509713787	247.843651171697	382.965064841117	253.773642344238	269.481611736399	184.696852688376	281.353281921881	215.644515794664
ENSG00000052749	186.271001588841	161.473734719708	179.837758573871	203.248772271841	177.184921711906	115.168397035796	170.530382302932	120.996022053438	115.914279436795	221.809082513737	200.286464910395	235.607125730232	158.932958306869	143.779999928317	334.019897767804	167.943236735663	134.581325168995	192.46010576814	220.668455160104	184.517992951204	206.905900215363	125.244798130394	268.825850682132	180.154891656328	246.014715144813	168.813173986049	168.941128054782
ENSG00000052795	106.154208518581	166.105152292418	93.5756662311167	198.985720466699	82.8441157953505	78.9332854429951	145.412713156012	76.0221902990126	119.042703849812	134.654393845462	87.2340289746437	112.956493527361	126.422242986698	105.847147348663	118.525141793973	116.542728587372	241.728680692284	65.4209451701324	154.147991112967	133.74851224442	157.583933089249	109.688748445815	92.802477316894	118.820928137971	82.3889312152737	117.57356092687	105.311785193792
ENSG00000052802	120.061034977842	84.2622635775932	101.424511184988	71.320904880046	51.7633522324676	68.3420674406735	41.7780274324463	72.9697254633921	60.1637586612634	99.8828409494608	78.3023099711269	68.1906391591815	41.7579179214924	88.9243167909082	126.150210765238	55.6374008171906	87.8999357900686	67.8927487947056	83.1019227586418	84.3317891532484	53.3321569001861	83.4214247198871	89.1788376208514	78.5378198985747	112.501216190452	44.9931401114981	34.0906033677553
ENSG00000052841	318.401513607714	304.124238606365	286.748683391899	341.558251369131	281.194248891186	356.888134336451	245.010938705264	343.890054105234	306.390331868685	324.744311453741	232.955171829652	258.586660678253	253.258291865137	272.253462681622	351.969305287487	250.023282616574	202.538176228249	307.534710947338	301.316978899701	395.481495520602	281.529704025155	319.267027979631	334.455302948678	228.774436920005	342.806076151636	291.06341134497	334.516620314182
ENSG00000052850	0	0	0	0	0	0	1.45849815202	0	0	0	1.80816642769302	0	0	0	0	0	0	3.11491218445304	1.90284435554151	0	0	7.66547521662704	0	0	0	5.9763029365651	0
ENSG00000053108	58.4508805729274	76.3378499938555	29.0095827288644	45.3687481165363	50.0060148392895	83.9345305619936	64.1756591633018	68.3591006532448	102.784220148104	18.0500596148874	60.2864445140344	43.0092734013152	37.0451104374194	62.9343039645288	37.563869280027	47.1651309480999	38.002342018514	56.4421463362831	51.6688409798724	22.3753989168693	36.905677180703	41.248203555275	54.6843661384411	68.7015435100596	58.2662729279411	66.027674014542	41.0923432453001
ENSG00000053254	964.352786830592	754.207920471038	1177.26980139319	617.655360477405	1105.33602655954	775.249243210594	1535.40531325895	998.050542308517	1148.90796423994	1215.38260528331	730.30417721753	1005.96053635617	855.580777426592	1089.9075013074	1189.98321855949	859.629002176088	1037.13061679217	940.557843676645	1148.5827840531	987.06444434271	1022.11747400258	1068.62525104219	881.317290462611	876.801841856106	943.24312941334	941.715316670344	547.14833290732
ENSG00000053328	0	4.35683549462828	32.6532250355988	4.92172823435982	6.03103465598409	7.95065049150893	5.58953130943229	2.95182063362697	21.578956840405	9.28122563964596	5.25476947023178	1.87417776533753	7.09901282357703	6.59895580239064	0.676685588322206	14.4588236599188	3.74433732270743	2.65985960812162	1.14972386702939	9.35771351925447	8.66152393958912	2.14932063316519	2.97340715307974	1.15493578504154	2.63309828097747	6.86270582496951	1.36556463847285
ENSG00000053371	42.1690975216723	68.2030639224605	68.4371441883052	174.423291200386	61.8891501126043	64.6668666422175	106.763375030494	73.2556500944635	80.1741135728658	160.683601194614	151.498013042575	99.9754574378589	119.063869967496	96.1457582720968	57.1512638423598	54.9676435708434	127.510462584049	65.8165140053921	64.9376149157353	76.3307717123226	59.5955620695483	130.483727553803	49.4172306104923	49.8027323706019	94.8723894826573	151.275926772303	51.4897785474356
ENSG00000053372	52.2518801096916	38.0632407889204	54.1970668028521	58.5616139059247	48.8928704385582	61.2288877373972	32.1700347556525	45.7959190481734	44.257698931934	48.4688407060529	96.6652529617717	23.6306105679347	24.0358382502423	42.6071172748914	73.3582054993927	47.723835130929	20.1303703351331	31.9092638941034	38.9603613247544	59.3989259321407	44.0822825453295	33.6728870168195	34.3864498153589	35.6062541177685	34.1683544385209	32.229511934523	58.5237749454573
ENSG00000053438	15.7707690383499	2.60293800900112	12.0837842752886	12.7558105778058	13.6218190608881	10.0032566998868	4.99643075961264	6.41833901611841	4.27672797731221	5.11710794445321	28.323655839696	15.9348191272631	24.0011404773763	23.4033360729685	15.209696613713	15.8268995625486	9.25596049968398	19.7448400128083	11.382597492904	9.33616666041635	21.2701143325804	23.7555585599453	14.802465952079	9.95197466103972	11.1855278320168	9.54298861619207	13.9337732306732
ENSG00000053501	23.6148757094959	19.2199266888619	41.8588754638498	17.847266908547	19.0500747308656	19.0269152440882	40.1183123563173	22.74174738099	16.7533203588707	25.595159579345	17.227744039505	29.7503923214192	20.0406003040469	19.9707271921773	38.543774192401	16.7022614007865	18.3789431837472	19.4548665178482	9.03914602686245	21.9671334665837	31.0879082043594	22.582949202126	29.3551646451266	16.7438365216031	26.3134665359866	26.0023519534571	17.637383472456
ENSG00000053524	277.204765353952	116.061989102581	52.7200823743351	75.3456404173096	185.467390158111	266.118021569153	108.428012403977	266.414657251423	358.741359889302	134.154651927436	200.090378828605	179.180852230949	253.162656084917	270.217294042386	181.530795179555	129.578665358737	117.60515584795	58.2289860486538	304.580424845497	160.341950690123	48.3039607634387	230.942057197539	155.987820044494	257.453808994007	115.738278755431	166.343691763532	403.92934319142
ENSG00000053702	11.726214291032	21.8130608208939	20.0100142069282	7.04103586288602	14.796557248626	13.2616237714416	6.62104036602772	12.7714313475496	15.1704572048332	16.0133737167508	20.8042708853577	16.8648271809994	18.7408648433065	19.1367977117937	29.2620367519301	9.87378612084419	5.23633729408992	31.4219141503792	17.948019364687	31.8734019437611	26.3986910455207	14.6732626089134	24.9288504913483	9.09419157562334	25.7210662315211	17.8326734993014	24.7555008219645
ENSG00000053747	41.4298663907661	3.55267402295028	42.0663850460069	42.0214304981924	1.78675827092987	68.7701368444596	4.0829591322024	5.01922364721091	23.4187850695867	7.73177702135296	23.2313353434361	8.86042334649763	5.41772162993755	5.61498576759853	19.8290405727315	3.55378345055587	10.7421243992539	7.68040465095671	4.27010013483845	9.36609603567738	34.60578359735	35.5919499184881	15.9440001958401	16.677414687142	24.9233315031019	10.3337868696049	6.37361063477059
ENSG00000053770	405.664034735379	479.36824622089	336.104611247633	306.997920409312	453.895011712832	300.890730545879	455.000320400498	307.405333510608	664.281895327555	259.097648833528	374.925803582157	294.585609189924	367.697720355193	394.87668636718	239.852593855663	529.88900725856	412.784348553283	261.237101497202	506.204903506609	335.84073308134	286.322223401013	434.82229569981	243.274371570561	414.951091999909	305.959097858813	513.615963579801	428.323296275708
ENSG00000053900	100.203440451941	110.143876592064	152.597361410907	117.332369252215	119.398707548111	204.455190090308	128.856742962974	115.106023546128	64.5939060477374	67.262585081934	89.9858008315243	135.905378433648	137.558059500131	117.857884592574	68.4490619904219	169.298273511582	45.6974365613211	124.413701295784	80.8605242444781	90.8107740333185	107.893637392215	107.463371499674	111.009056690789	128.110099693752	123.883407494103	45.3077523482727	120.328831657156
ENSG00000053918	85.384696714112	115.617113765046	95.7453225129625	61.0628486051799	71.4351714231433	48.4015365269629	111.648810832382	77.4041845313675	62.8655896132988	124.498065563611	82.9832786534989	117.581921236998	71.0093594061773	75.4074252198326	174.722950129382	70.237955046621	96.4191728235967	173.666394078696	101.593601922797	102.850340362562	103.916168652395	115.015519215812	98.7852530711387	54.0207989728737	104.830966840088	73.8723877623387	102.598808972809
ENSG00000054116	105.397467514433	103.09428860484	105.851783970557	94.1653920304681	103.182973264629	118.252291216404	143.379382871405	97.7071724287726	94.1843794646158	133.67364042356	88.0283981230054	98.2045958606947	115.064956450271	90.6788702590656	96.1209652500919	128.461786095317	67.7521244323413	107.344933373845	104.313529265767	101.871659543855	83.5395096882174	61.5624023123515	63.8938083669493	111.312857128275	104.46377281003	80.6221102106515	146.966225276011
ENSG00000054118	518.100989708625	889.387658199562	876.90708870715	849.186544669694	577.741088614946	1116.24534224807	750.234482857353	555.295331115647	664.952846435796	763.374213025878	887.358265198393	669.271066411227	740.004014786645	676.20711136867	779.567710111521	727.533863737032	526.407834529936	883.929842988556	721.482777503282	839.660153822127	963.566263508642	855.094035849451	682.55372146581	812.055607639805	486.937803638798	704.660903909928	789.289935280838
ENSG00000054148	43.3681832911371	26.4921872766216	66.6146960520465	40.4356888225179	69.0024266710038	72.5771288919907	57.5656752544048	37.875956735035	19.360340361157	91.7160789511429	56.3805683494452	47.3220960021327	60.5153164134913	67.4153287727138	46.364899220967	42.5199188578827	46.5070237150573	63.224627771492	53.3985705298582	43.5122968293082	53.4039313512397	29.4971268459514	75.1110595229211	42.8913308227501	72.7579547346286	59.9541368006224	55.0789686935287
ENSG00000054179	4.38553203061427	6.42859233819959	5.71641141566482	3.96468727586838	5.84475292127388	2.73358888728787	2.11340104261905	6.18378852816772	5.75984935014865	4.56153854924451	1.96109064691878	7.52029552575944	1.65845033290676	15.3090419683373	1.60542694394159	0	2.52877598298779	2.95123925596369	2.59441916807813	3.7692157757656	2.2929989161396	1.18508679804465	0.826800622474142	0	1.33701215133467	2.31713146265227	1.13674534288115
ENSG00000054219	363.331896639287	317.21204372047	347.186484496833	255.777521527248	242.582599382592	252.91789517329	459.469351413436	268.004815250119	264.522839074149	366.527618052632	147.701845522087	238.332836229182	243.788523684933	329.186462192478	343.117657660024	136.576883771474	242.691191239439	188.57000706304	298.493722983638	344.234660068243	323.622284902437	272.618583507835	298.255253422421	251.428139285192	300.145305359476	197.321122783201	263.071180934015
ENSG00000054267	393.26689675124	448.908510775465	349.773109264636	366.386453463814	411.117393322375	483.748587458659	452.39951259524	327.766511809514	419.922930618965	393.82661520394	478.542155675486	555.117612638998	421.621776824322	459.395012474177	281.763196761979	500.678416115742	590.325748583305	298.444727459711	424.182502574533	376.790960282201	330.826720442142	453.303852762813	512.899069443082	365.914508533015	429.326886501383	355.564996382007	373.553525486971
ENSG00000054277	73.0359646274917	39.6406924830647	37.7737347852288	41.791152478966	65.021541094202	25.9509542425228	98.3677858051766	77.4918257732356	35.2129028947968	34.4076818362305	44.7803642421418	50.1467903009028	53.9453541289968	51.8883770916433	48.0316117763419	62.2082936214051	80.1250451068411	40.2678386876429	66.7626032051687	49.7297155771835	58.7011312293364	55.0349953554029	73.5494981749251	94.7076116412583	52.8407684669914	71.4049915075478	50.6246581352021
ENSG00000054282	24.610500032667	26.9107494743959	17.0792009783659	107.202444995095	42.4962687431543	27.0450335381375	31.2166414890301	44.8742400345175	83.3569919671559	26.6738391053379	61.8221107622435	57.4125221000089	68.2959775648009	62.808607695111	16.7907858811889	66.178026712127	47.4776785103554	71.8291537558972	61.9918273782963	10.4797063969096	33.5092833108886	72.1118226855921	36.2543830710415	91.2630001194089	29.3965171647765	65.5048431187825	43.4595574569955
ENSG00000054356	16.7666078735033	42.307201200497	3.88822802118919	90.392881335657	21.8628033163586	6.30100857534801	157.48987409534	79.4809095392235	109.691562198905	20.2119557099201	100.917034174187	56.2851518821975	60.0900079174478	83.4676217220435	38.3064148047384	86.4690924743433	113.949194312375	49.1141319852548	58.5491065867006	29.6296124780847	4.71308145059756	112.9404215459	56.4821467817604	65.2673861087881	84.4618249779701	118.44084789814	61.0956541230448
ENSG00000054523	318.13992614904	415.016201059022	488.72016993323	481.022496517413	289.828348239304	385.742208232072	617.711525360314	338.950100925427	372.34274326901	277.844066479806	417.907634137833	257.490220705884	482.449393675217	566.815640540916	294.918088327187	353.11030872172	331.144424081236	266.912961570467	399.935221408844	342.608736293345	261.181587377257	290.470050689328	427.15894778642	362.965343466382	502.549792398372	192.353996437607	319.692171241058
ENSG00000054598	13.1664765753499	17.9898253316467	23.6230407799365	18.3994794456594	28.8573309280329	9.95010957915823	13.5596653089193	3.71255140441964	7.42353772733807	19.144260443495	33.7848479331749	21.7711106360676	17.5478988265411	24.1136513177561	8.00832861038754	23.7041102007026	11.0788489422548	11.1309475757707	6.73440810779062	15.924683194986	16.0281667364323	17.6071038053266	28.3164754727104	15.9056347987275	11.7747565173329	29.5112477714456	1.15223805896216
ENSG00000054611	238.1898949354	190.942801600533	225.966906836151	201.364630594282	263.103695645541	192.434583480178	299.922998858159	178.779482324001	276.665868051327	222.456147227708	250.301743318905	201.596012227779	261.547297520686	219.975866484525	195.900223159158	192.999554948098	206.386927586095	190.240069076668	206.884978162431	230.347300893478	201.460660737088	200.009171471358	260.292795449597	208.930242591664	208.766093797547	264.865571751822	264.736872148048
ENSG00000054654	1473.35986190515	1397.87446765072	1773.66122942109	1416.06433265687	1271.64911673843	1829.51324422444	1481.68116964901	1739.60358317812	1195.0319628665	2073.80447211687	824.258816961829	1515.14759074743	1132.93074036487	1767.52615701474	1652.6100839132	920.510836263733	1190.58817747682	1523.92755573627	1424.68223933472	1640.78172950009	1508.76352843035	1198.40598412007	1380.43391423508	1444.77282154937	1439.83210720915	1152.54172341442	1786.04929315603
ENSG00000054690	39.21917284134	44.5289571998907	43.878826229302	37.3210790036071	35.9028894019613	48.5436377691245	27.8978426736473	44.4035443082361	23.0501158679205	30.8224786431355	13.1021362605124	31.7437160265168	21.5922181808367	39.9704101073021	29.8525135201257	41.914002089656	37.3495781055217	44.1964272565988	47.1279022822405	108.160085653009	67.8900119462487	28.1555703423809	40.5756357496778	21.9847274564727	24.071335426654	23.9581001672011	24.0870921039855
ENSG00000054793	484.498162612108	1118.29280256079	552.263219756988	430.895407652357	1146.42821783307	213.200775709598	924.59422106336	826.564586914847	1517.80329142263	155.741959480278	1763.6789124264	982.994757385038	668.510924834112	955.126547165134	458.550616875573	1519.79832433105	1072.74390243877	578.33736886293	867.943852061848	387.638110108666	197.701818715059	1080.95430150951	334.810794663069	793.563536505829	644.144042159116	1405.746873778	1128.65727969326
ENSG00000054796	0	0	0	0	0	0	0	0	0	0	0	0	0	0	0	0	0	0	0	0	0	0	2.2592365755364	0	0	0	0
ENSG00000054803	0	0	0	0	0	1.60133775833793	0	0	0	0	0	0	0	0	0	0	0	0	0	0	0	0	0	0	0	0	0
ENSG00000054938	1.27917448498818	0	0	0	0	0	0	0	0	0.752677674547466	0	0	0	0	0	0	0	0	0	0	0	0	0	0	0	0	0
ENSG00000054965	304.537564368218	405.195164031533	337.385812139194	322.984354564627	285.347590232131	345.864541650584	370.743145574767	334.676070077422	262.678389096381	351.798614708245	304.144672797845	371.492630173378	350.388729144722	332.865146499625	387.418767139269	323.310930690877	285.264084581869	346.047858456452	429.85736649066	397.069685364595	291.002231537991	282.67580027191	389.132217029209	303.508022665619	369.185917747818	287.5398219149	360.055560688529
ENSG00000054967	184.513001532587	167.528956180037	185.57568266876	119.228650636579	197.343545747668	208.528807791131	229.852816387442	149.104818304778	81.7637351773977	292.892460135269	161.820883058442	179.196037095702	137.889197031807	140.462168614101	292.798841078859	109.160401935065	162.67876954917	219.353408788071	196.667982616312	185.335037639966	203.35556942338	165.58204973753	247.034281571777	104.65292663861	196.72411007697	160.930887005292	129.205018104416
ENSG00000054983	140.314720085659	175.888155552798	142.297075143998	155.224408328414	51.7486620975344	126.707848964908	123.988674095981	166.477996299526	66.5766052971803	119.344435062256	147.444016757029	91.5191016025359	112.096048763903	71.0959686460426	133.657199136102	71.0777549689707	97.1327201232266	142.17444824836	81.0823897001469	150.196393964284	116.798625312429	80.4418982005569	147.301731918595	74.2009769360676	122.864792872709	108.661099359969	145.261909593623
ENSG00000055044	170.010228738745	162.094200790063	144.915622645802	187.239508942185	119.792742893344	211.623797961016	151.676289020047	145.356066896735	163.182480010854	176.622948165827	107.770555997151	160.51139884882	161.68698726	205.248337393225	182.609762552207	138.694451775515	161.610484413684	126.085571398486	275.555781876238	197.143436786014	180.928509312281	171.975439272568	203.853479146446	129.544147301143	163.012927147715	126.373598294746	165.220657249161
ENSG00000055070	565.869805854734	506.636331079869	528.56754481488	745.692492067036	625.653682759839	508.589890850028	1017.99952741386	608.863466102915	965.090272339559	640.20823488666	836.86769257617	669.060939601197	754.571272083786	616.447346485172	566.941722787912	825.271695743008	729.539638375329	733.976523607942	511.742084296631	754.797376722151	516.57277146647	737.235814908375	540.677401060194	777.541691242041	638.756273551336	852.988187564756	568.765185353298
ENSG00000055118	306.486685712045	329.538530864045	673.96988317691	327.081630611515	312.97970949417	311.184418444931	76.2273939090686	341.579314927962	218.457978666406	549.842848294512	304.192099619521	283.728634376901	277.633195792704	291.591481798268	411.406222218843	237.005863389551	239.527118956884	457.153620307551	312.749828966235	293.519863172196	362.191977871851	314.037583227092	454.507451161262	224.803875363324	414.775054623431	311.276185868809	278.562031086695
ENSG00000055130	234.870434117328	226.428702381493	289.804646693242	208.764274062932	273.733037902999	213.87250162635	254.063922920345	226.707354515224	211.417053714493	244.841607585195	162.895938898376	250.950327481328	291.612877155861	216.800403840128	197.439713829536	265.73373477578	306.887885302549	178.898215131691	218.641404086369	255.872021705259	167.453884239207	213.830801902575	190.799131968785	228.127354879882	282.158775492132	184.57050606404	218.888702997044
ENSG00000055147	117.97524836242	49.1345546339496	24.5448631421127	243.889499758113	181.345161410935	110.572665677788	101.726580022927	176.350558043958	167.164250326286	64.0071479986284	158.524689853217	179.012461094926	116.416473992381	108.264049555664	69.1859030910766	138.655853438428	105.667115397507	80.0286001435523	160.827324462777	122.700847243471	63.8384761531744	224.703984662864	103.621940335946	102.039310151693	91.0641026363725	98.3185134663627	246.319130132985
ENSG00000055163	1258.14348259019	1654.52739443577	1730.10058650069	1309.41471869891	1666.5472805279	1168.09128937209	1495.27660310018	1813.10074049901	938.04534477061	1275.82619722353	887.562992726799	1853.15563536247	1472.88306279708	1606.03139739158	1458.48241249322	1384.2941378528	1184.05064572562	1626.74848900104	1650.90514853546	1596.71345935601	1999.79778624304	1364.39803847145	1666.90709678947	1160.70420692093	1732.31841907814	1370.41305085633	1352.37140575543
ENSG00000055208	1858.77563370961	2303.36181359194	1311.81670281523	2088.42842187436	2521.52418547879	1479.16205604303	2916.31463182179	2643.31242700725	3552.03413648079	911.785010863591	2976.29011453515	2069.18933433483	2277.47192058557	2305.45291611831	1273.27613601107	3327.5706322478	2344.17035936721	1908.81631628861	2246.55929198334	1644.28166715191	1208.50133089344	1923.5603641932	1158.94132774857	3030.0799715743	1710.83184585694	2430.51911951895	2062.59219882977
ENSG00000055211	107.559835924293	173.27233319242	129.600795317813	97.3944397860142	149.284600000062	139.460536695254	137.437893321372	117.909823344904	219.04672895592	91.9328503437936	133.528081394792	110.138298815688	116.705301287471	110.073494956927	81.1474306675247	170.846655943001	136.4357621505	84.2045750749104	157.807519313771	110.936438019335	157.136140504417	246.216620241271	78.3619372586	169.607491802755	111.671343343031	133.855415079135	160.110208954386
ENSG00000055332	499.599304205639	451.776326605124	473.09993323747	626.827273340059	463.559924673462	392.925885230937	523.869546866112	542.163876200541	431.835524749665	587.512596550872	1456.8103573969	496.950812137696	400.538767410251	692.556775014785	459.909923255484	514.700815393674	535.094346657195	370.204325630008	448.691054123634	573.976264140459	597.147377299393	384.639782232096	596.88414452741	627.571166135729	582.699096168087	295.960201734462	517.947826196789
ENSG00000055483	260.227619732369	177.907338110404	332.977553536839	205.1304484693	275.292143387462	276.515449348821	267.527095715423	320.38708676163	237.524568557757	240.343140827156	169.622005919799	147.617213258045	215.054362750037	133.018872455744	253.329055270924	153.458169068887	153.950243164767	270.95429034586	173.87001302439	250.083231226888	264.548068356809	241.648942155629	320.921078599038	183.149259202017	232.242382282255	283.554785046351	194.596016695634
ENSG00000055609	3715.73964280182	3276.14698882063	2386.53211151622	4919.35093834722	3509.77700615332	4048.31658640718	2808.07894876317	3807.08801085487	5727.98023789017	2550.7953065155	4337.33609707061	3247.91690673775	3843.76145942202	4302.40617205709	3145.90186547416	4216.08599223253	4266.90251728417	2001.23119642607	3397.13770550639	3026.62261914042	2734.04546065572	4100.1369691437	2582.5646273	5428.19201014772	3044.37731779383	3791.74321702356	7064.30068467581
ENSG00000055732	1.51517337386784	8.23590283315553	2.01002220983812	1.27784470562898	3.35973655647145	1.59900786793254	1.91037057902233	14.9760542857237	0	14.5373269530434	0	4.36103687706199	1.31247324360737	10.5595735771864	6.87821427759929	1.16107760677679	1.19705288570823	3.55510244854301	19.1790872397291	4.88433888422784	11.9613239204222	7.99228759995095	2.55428568095993	4.41645044010408	3.5273628455664	0.760957730476139	8.5655239582165
ENSG00000055813	9.40693358035192	12.1911592874361	4.56565539734944	6.32813499362442	5.39815227367992	1.39727905787438	9.46525260024085	1.28732995392981	10.1495840951129	0.639202265565473	5.59912526179777	9.78057011474645	15.4981546057694	6.94097742742122	0.803937898533189	12.2494963765824	10.9256477501107	8.30191020679936	0	7.29336268922558	4.44536744229869	2.36772737538039	0	1.08598651714523	3.91991606596206	7.35442466997916	2.2816827083977
ENSG00000055917	1208.94634455042	1161.74329832738	1107.04511084496	1418.63011240707	1234.41653980908	1253.33814900316	1552.0626263438	1282.64097614104	1355.7196567597	1004.53739066378	1183.71074296752	1126.89906927681	1260.16943065741	1402.79169862578	1247.4852303074	1411.28388245039	1414.58528204908	1150.1405747494	1154.43834913429	1352.20183129997	1065.99506200319	1185.73143342055	1193.25923919903	1445.67317620818	1200.20661631247	1379.52770105877	1163.09056176105
ENSG00000055950	60.3028564637093	64.5566283819851	73.8027661450254	58.3194243957578	91.1502081258872	61.5262967674901	69.7808584655226	64.6834121008114	80.8010174116818	115.392990696377	68.8040995508963	57.9445501951154	109.595255018874	62.5394738781817	89.0029343810999	68.7473614270366	75.1326486113906	83.4783443776373	84.3464030501705	61.4978416938249	83.98149759224	51.2832722956829	95.8696255712787	56.0284673452001	113.99949209357	101.505583142158	76.0826243168396
ENSG00000055955	4.00018652791318	19.4470161481179	8.76026271873764	13.45325353774	22.23228119895	0	4.27966856041498	2.16875636004122	9.52966949576021	14.5596417730195	4.60771809552102	0	10.5590843205082	17.3015305944883	21.9955583130272	13.9789662222892	12.2598381470972	11.7847256463118	0.840294916242009	4.61080312695398	7.0060751046769	0	6.46486285664644	28.6189722390985	13.0848066246528	2.27205941007174	22.9911152437282
ENSG00000055957	1.31027016929127	2.28266722449008	0.293018894398066	0.342407974168562	0.279742834213151	0	3.42701487477844	0	0	2.11834354442681	4.33767417890975	6.81702007647799	1.65251187792402	3.79311093434315	0.704970646956508	5.62915855367497	7.29152452076598	0	2.88718658594087	1.64725128027254	0.328543293411187	2.44906572435505	8.41195173729203	0	0.289900517795223	2.23755062286718	9.12951965550306
ENSG00000056050	20.6143243328057	22.5067374629378	19.9719924642849	38.1419203481733	29.5276731678001	42.3054309249439	28.7680683039565	24.2662734785826	40.038814769601	24.2520034374968	12.5042400178098	19.1346757741541	31.5338790244076	23.9205439851923	15.546189461203	27.4255785684125	34.2420715305328	23.0453626361242	75.2193551574398	39.5115151838366	44.5153399908855	16.4851680690352	35.5650958001997	23.2039739413923	26.2133623541254	11.5839247776486	49.6308921912634
ENSG00000056097	570.461878031056	713.871658286883	535.287435072632	626.512173752706	856.629524247906	730.592797038339	802.502623801429	525.736798638588	727.899666343783	505.071632620087	752.20053644879	649.834261271913	660.087358208873	588.981867531377	521.082115179621	714.072338491627	765.714890683533	654.076439488934	648.02677450696	532.013574590142	612.085923364342	691.19410825129	468.612999950522	1117.69373310995	643.629064361597	827.559669545277	654.083682470991
ENSG00000056277	42.6400458469804	46.5550722763372	27.4545914540167	37.1244527741269	49.7042772589489	51.8947371742791	42.9657726255622	42.6122883969794	28.3863138143742	74.2961136902515	24.5585636297893	38.4609971087105	60.8469426811801	37.2381629460502	32.9029780423267	32.3341889872311	19.2346329221678	29.5743119515623	51.7887890059089	48.717477340553	25.5741522652299	22.5196235249812	37.4270259063444	76.9300051362709	44.8056322523391	54.9283766188523	52.5596454369053
ENSG00000056291	0	0	0	0	0	3.48177042365752	0	0	0	0	0	0	0	2.40111980406354	0	0	0	0	0	0	0	0	0.784000932235977	0	0	0	0
ENSG00000056487	8.28664293782259	2.147087906107	1.65963526192145	0	1.05144905583573	0	0	0	0	8.65311480872581	0	0	0.180406385781228	0	0	2.51292824118761	0	2.24691754688475	0	1.97605495974148	0	0	0	0.239126946453287	0	4.33259496664745	0
ENSG00000056558	114.194970915229	125.450924663658	123.852804484904	111.172557681669	135.291591700453	113.795684740386	110.020981766524	96.6924644842836	85.0257086399326	158.992194802709	67.6293246181549	103.774466401639	120.506537521143	116.621348868811	178.843651283302	95.2721484510179	95.1862647547168	133.165070164044	135.513781707677	152.539058770917	117.306045243711	126.174492671825	129.179167580735	99.482969538687	125.362085423765	122.179043221847	109.13357100749
ENSG00000056586	723.988664010559	1154.25933592396	897.438127006988	1733.47515733729	1151.70610790618	732.484946535575	1654.66377208411	1242.41642561434	2352.98033022042	575.578143180895	1900.94544158497	1354.55200286502	1396.45843915163	1460.88793871842	760.991074331349	1805.2495950769	1615.77158198598	945.798852870781	1436.85029519929	1073.0078417765	778.232968897861	1610.77996735351	826.437957792814	1833.49300016738	992.903445364219	1653.01582485236	1223.52944137613
ENSG00000056736	15.4246299215557	3.59040952115469	12.6672507011251	8.72476646559987	2.51423375879585	17.7060404127626	9.80398986289236	7.71601798434571	6.7244882453677	4.18688446712964	13.8982787603749	8.51232202284734	6.45218652679095	8.03825193324088	16.4663178302493	8.05503492988367	1.47933075451693	16.4255995898988	12.4741184434468	7.03581984328632	15.6978593549769	3.52489797149003	6.55289489680569	11.9366353636384	16.2576463487856	13.5133420933862	6.41770103911792
ENSG00000056972	84.6834924000405	120.870742316716	129.651638519425	94.8537018337106	160.015518423785	117.304827680338	91.8922105968161	49.7219799769201	54.9835026549359	98.3481653246391	52.8493573478612	85.6371562625666	53.7381519932805	90.1254031377743	69.5947689674492	61.6603954031464	51.6189305464894	106.779707144951	72.1931966622494	70.0156360209877	90.0499711759574	103.158962897245	125.030696455319	60.6939554208696	52.4860143006131	68.4583253811947	66.6881772845176
ENSG00000056998	0	0	0	0	0	0	0	0	0	1.98097407529874	0	0	0	0	0	0	0	1.53794513507362	0	0	0	0	0	0	0	0	0
ENSG00000057019	151.010449342709	155.026659015167	239.915333380175	233.349447532811	100.351709733584	79.1034270090185	96.9783506294663	188.074483800423	76.2508393018609	199.531504880171	146.070197452631	105.99393343931	81.7907551073789	160.649167052417	195.865871629352	153.313307848677	168.821223045929	152.657815535837	212.319695769003	164.569499732843	88.5679832301802	202.189095030621	138.356877811617	167.896387426966	202.829490004598	153.191150140919	85.6720529533109
ENSG00000057149	0	0	0	0	0	0	0	0	0	0	0	0	0	0	0	0	0	0	0	0	0	0	0	0	0	0	0
ENSG00000057252	359.537054386727	316.219347354529	235.701383242741	249.608882547518	398.31497922327	527.554564135968	324.262616514194	388.906841157523	469.892224729745	211.976711348486	347.79782941084	291.801762041225	354.466158483637	236.899191778448	178.505392743453	327.338160810326	311.173959836038	232.72864773571	325.273557960272	316.278216043093	281.703863136068	420.093746371078	262.449866206034	365.199403008617	278.6105194979	383.155293716348	786.694725787902
ENSG00000057294	100.967512083586	20.3303013321055	31.5991962931123	112.394470960506	27.2349297171134	89.7374929292368	43.7596253531218	51.6715195688159	44.9937729728032	27.4246231962393	58.5639346033189	59.0054828567918	46.163588883459	68.2701735434627	65.9255430332361	92.0156703226087	37.6364684526951	33.8930539918243	91.0496213342438	10.5371635200664	36.2726469525264	78.2140909835306	114.723430777877	49.5372405103574	46.734219044107	72.1629018325846	50.9196336617318
ENSG00000057468	7.7917369580776	12.5946275438016	11.3504678670159	8.89685774574443	12.5083116155792	18.8625808575765	4.52841416159316	6.13386586755101	13.8843204585428	19.2393983198605	11.8324032470522	20.7733974730878	21.6509785552991	11.7573478311587	6.60603460854341	14.5855388066227	16.0709248456497	1.37184941587232	8.05658252103518	5.59033598942264	7.60758666942349	10.1048042595963	13.8035746706351	22.9735575589613	0.914478256248386	8.57658816278698	5.13899730279292
ENSG00000057593	0.791396430426926	0	0	0	3.14121979430194	0	0	0	0	0.405499159946242	0	0.720286293849285	0	0	0	0	0	0	0	0	0	0	0	0	0	0	0.922933751253272
ENSG00000057608	823.08250467372	841.792756418507	758.630349692715	1253.81086802442	1003.6154554625	1225.57451425789	1132.36260818704	918.922983202261	1544.19859574261	679.039577289864	893.805607869914	898.038648247852	1076.74766074624	1038.9702723585	669.473088985304	1101.97312818511	1092.27121681984	763.011806158587	908.781719247529	955.516610697816	1022.18041210546	936.535123102121	735.023664413906	1247.12935892642	733.379263552376	797.809544193638	1148.7203539368
ENSG00000057657	178.515761432882	123.541696812697	156.474433847032	202.678960214846	151.268655251853	355.397423694743	329.082760495626	231.105841502505	265.146608570274	264.854318105311	286.74825598863	119.53541221397	271.409729683436	142.307172655303	128.650664561117	168.355059775923	210.669656741855	299.441270768864	194.51855703395	203.939052172258	235.826205791824	201.556526658337	170.621792740314	114.472921445828	153.797891769569	109.968322845602	148.804318362206
ENSG00000057663	152.345288083574	163.668065046315	162.923534625381	110.770366164891	134.087351373461	114.943933836085	138.595191929479	108.216922634834	160.302293936412	94.6776339687767	97.1984870953883	91.4433173660978	167.152915231859	100.868311866904	141.127894430844	112.478600604739	142.483383195857	107.245222975367	196.823607237614	171.168535971789	140.23984643337	106.413550658997	107.124760508934	181.835752768185	73.5335353630344	148.055846015837	245.562151800729
ENSG00000057704	107.566837850037	174.721529090783	101.283653625164	115.41931769602	122.819757301754	309.19862523778	250.329228905691	142.447637300921	115.084681520567	201.442142124975	239.09587817726	342.614104431108	118.392781929044	253.65743349589	131.647955731115	171.418526436004	122.014738741288	209.068394569825	108.49976477187	98.3344984269849	139.27697358423	184.282023905901	164.485449245118	184.577645154596	160.168617665423	112.605161806473	142.693130170226
ENSG00000057757	238.937262667998	254.281950677942	280.730619274063	245.761952903629	201.250845821794	242.629416106847	152.750702382242	246.922148952852	190.155581088724	240.170542958112	217.018498701764	221.608340673336	204.12940159278	297.139099140477	228.417211276481	212.239763032634	227.319061226636	201.291256733902	205.458672727692	278.582711678744	190.965963507696	192.305727423267	238.255226159492	162.941066594387	196.992700808917	185.237005553637	221.509247473398
ENSG00000057935	141.37108071537	46.3917313399501	59.4798403585651	129.591991269636	53.7498055312865	155.83416855073	72.33193482766	104.82111361373	64.6257765859032	83.494890266408	82.5194984741838	121.682082072742	69.9639629678904	100.155812116957	30.3398002565494	112.06605538936	103.664714582545	115.364676195156	48.2537660433857	187.368937817483	55.3380150733044	70.1551597718233	53.883253776889	93.0553728175832	42.9513822359316	82.2353773794169	79.9992002115901
ENSG00000058056	87.5214960862313	55.1402186301816	63.1037020983835	63.041812777379	23.0927120521357	105.924209313344	59.005900142052	174.207495343299	53.8735340820337	89.4927800871452	199.659467256554	95.9382339298249	43.554444783616	57.7651554787822	65.003950171249	30.6567749026494	102.749049021824	49.6913737822053	86.8249762023624	100.506827749743	67.5095051047692	83.3221229806576	38.8075220014753	57.2038561205648	90.4631045676552	45.5082092481064	117.608532592387
ENSG00000058063	647.582839942086	623.094366071441	668.262365922129	1055.9661518056	673.959263621261	718.25513372435	725.756303373407	632.205104876952	949.088193020836	470.086237001316	974.748528902368	660.993317854134	466.077279630552	770.535571373343	567.170160282095	761.576561826339	844.234716373555	536.885790988495	655.385454919838	688.597073810285	625.598824880709	781.657787334482	500.945850396934	956.397783203943	554.748635673515	715.442582462729	710.627641157629
ENSG00000058085	18.2630487053421	16.7044554835324	38.9824571041907	21.1372951752354	19.6729379683435	21.2528296981769	3.29074623759656	39.487117630689	6.604249497178	27.6866962631691	15.5537358903439	23.8290094515398	20.7949584604859	44.658027416943	32.6858058192464	20.6584727260092	20.061758998958	28.552441113094	41.3080925977396	32.5841888303032	11.5164898479971	21.2609781838744	24.5937560209708	14.934020476615	24.3053839097732	25.6477223544396	26.927915842289
ENSG00000058091	403.996330547694	283.423630247266	274.458366867158	207.620578797376	277.073719852374	228.457191314691	344.030984268975	381.498142812569	199.949208063123	101.944943675081	412.53450507479	275.212669162952	326.177287924885	229.263068842669	184.231402974591	431.358813602109	178.332535764271	206.558996567541	269.589728448093	113.93880817732	335.836998549142	471.26766083622	181.795075870574	389.803759679334	267.726162096055	367.618985827153	558.522228202671
ENSG00000058262	472.866482261434	426.930672043683	577.0357853656	423.930224879026	490.282582028668	525.580519255583	585.107615708878	622.465881708777	433.633066702176	555.218526237822	408.088902295779	455.640128887977	452.690465934485	591.184311895152	538.371714545768	446.185857066183	418.466400109642	477.283759906327	523.24286874391	546.209521376141	510.543291736743	593.876364750529	548.583480001945	551.989337848412	638.631576339792	850.992231774195	483.281633549448
ENSG00000058272	696.927890094854	1007.02202336171	581.112029436608	959.904915767949	1044.671192827	992.18949576617	863.198522455237	980.966849905224	1782.03143751869	611.874815103812	1145.13390242221	816.761921419154	1056.42336627093	1063.23159941958	715.610282735379	1277.53073557867	996.32225682746	757.609922810759	1153.99509673354	881.534348794455	890.90207077566	777.487994751944	553.464828759955	1407.36339473655	885.179984568643	858.546233714726	873.505036361525
ENSG00000058335	29.8511269551988	3.88116669680192	6.01025674728762	3.53752684165499	25.1666278452081	12.3515222496175	3.21587095467106	3.03251296990013	2.15864592341083	5.63610819556922	4.02108618698311	3.50643426235026	11.0055596865556	7.26182453212627	5.87253815220715	28.3946762237961	24.0182202242286	1.62792189366347	9.90574838936871	7.50637157090624	6.24377348007831	2.39894656693976	5.58532348644407	5.73791134621968	10.4569336965781	9.70271172408216	7.34998288639578
ENSG00000058404	51.2305912912322	19.6146623999928	48.3829698754043	38.5952443090005	18.0576257377962	77.1453066175409	10.6562297335753	9.18165340632628	17.5373190516457	22.3060317078384	12.4449364795199	39.920816553939	29.0609783963349	31.2231240067562	37.4297163971345	33.3906696351189	59.7928909326967	31.0076381572695	45.0704366723897	26.6831732308531	14.0967565709525	31.2780528864045	33.374279943428	16.6689155489238	28.1851612312156	52.6964894586098	21.4710187347366
ENSG00000058453	85.5307561652801	43.7280308631103	76.674827859565	81.7668851962034	49.4513515968994	46.9188135071804	46.6375708842452	27.7884738986945	20.0501180906944	105.654796722528	45.3737616667844	72.2580650627053	66.118508874128	105.512791120977	146.522738043496	29.3683407482496	53.9465136049437	62.3201290477545	48.3950245869382	54.5132334671026	44.8079756657761	39.9052551545784	121.630959350176	34.9847061772644	56.226950277149	102.899430370246	40.8713557266039
ENSG00000058600	148.352719248019	65.6102075265926	84.4615873393866	36.5744219522465	63.2962782535427	73.024700336279	93.7742818672253	153.996434013902	101.328572225155	202.081740352164	148.900773228572	97.7479352291821	170.095992374817	122.779000442695	136.28598293075	72.2296880877386	83.0274577927485	85.444168991991	87.1824177210375	95.1204827531323	84.4974505991518	69.1761875130368	273.599932786792	276.937821020521	128.529920813562	146.184994894822	68.7125208145835
ENSG00000058668	850.46538727302	713.912653503763	1141.6454722899	611.168672888927	541.99404922041	1126.44853574658	1038.78853092388	588.763938606037	388.42575498251	727.389970447016	563.737652146931	724.418875749992	545.490149291804	774.254829417404	738.348983604108	406.988627073427	544.089026192357	670.833878404272	876.319119537225	658.970372974531	675.756338048665	557.834499051398	700.707000168371	556.664273312944	598.684561734057	575.175876390113	650.5484641696
ENSG00000058673	538.525034701201	777.887416846519	710.134998561503	1278.74802063025	940.578466724019	715.345641455233	639.656414410453	880.12513033762	780.731069700969	601.921683017946	921.373448663078	721.552470205242	616.832649664775	952.252416377376	397.568943260677	1133.81613913547	841.65562784333	572.512132250634	897.235965943175	711.673248980589	656.283519046687	963.592575483633	640.682828137011	1044.93345674296	515.484788301972	941.760622417028	717.201534083879
ENSG00000058729	56.1262367255496	58.2254898647353	71.2062856521675	118.013936175217	46.9478047515319	50.5531259417004	73.226120033033	102.209896798948	18.3823138813693	44.1901242056867	79.1583439340685	56.9590620372086	66.560949214982	68.4700327512488	44.660572833045	62.7539655579543	98.5363372601348	83.9184845614768	96.6796351611675	50.285307958019	80.7615049410735	71.945134366894	93.2513010309119	59.8136407295521	40.4273234549786	70.5607588928951	46.9610841895643
ENSG00000058799	94.2946664049676	72.0015145213678	96.1546416303897	103.863122870993	83.6529286972496	94.1196879310603	87.5210039203119	87.6485085284727	46.9048980138549	60.0465914501647	99.8428356138191	91.3682414633013	61.6015962748736	38.2419650770653	62.3648055365758	92.7993769960369	97.9941842127621	78.616516052428	55.5023134508884	75.6483490131741	87.8852218718636	62.4917321777617	62.2118051954295	64.1948288177418	89.4425504040624	82.8136721430654	94.2831517899153
ENSG00000058804	199.011142379292	226.746566457384	180.073323312204	338.251363555529	345.501739332625	141.442727297979	170.710061153577	162.073049551282	284.214682944159	144.087550487995	138.397585923507	272.115428261958	321.485914317262	162.891730712158	208.869710401014	199.218228475615	208.93354084013	92.1400262450308	276.128483612403	193.541940605225	194.926231353769	308.88201762457	180.491526033724	184.778259549031	121.906667888337	154.035833596852	305.469784401847
ENSG00000058866	332.9902004192	642.180021573117	301.523712115531	443.434194767241	338.038490862536	162.709727435935	291.641596547766	289.885803926271	477.755312373842	139.136998165141	535.285883179712	322.443325730391	354.462313968006	352.268891228241	227.88180326893	600.814338797666	389.806517427211	254.471464935973	364.481448218451	170.097718892764	106.967962744103	300.245953799246	206.55239270257	521.786820657419	236.934825125674	593.282921138448	315.72882615078
ENSG00000059122	87.8097493481355	167.72991929978	120.978960199018	108.621286005132	131.672047296107	95.9211521811546	96.1855687164654	98.6004276270073	81.1413419039421	168.712065053698	87.7354925400121	175.712988717795	66.0799211982952	111.228401100452	128.663765102846	94.2594376564967	155.725877587097	126.996834476827	76.0606760667404	160.72461284607	143.650398745451	144.5517623021	224.101449537791	87.4284922339072	132.380292410095	98.2822862485128	101.295413274459
ENSG00000059145	311.381064049834	133.204434340806	213.837057039562	104.390856303644	117.918917198316	130.337770969842	164.228958407898	91.9439647259409	59.8993089932289	135.808570329776	56.7685955088748	78.7591688915991	64.5638368888252	106.467818287611	303.219346715488	70.6899160265485	111.922253880559	200.477013654661	163.718398335417	120.459179374935	347.307857143301	171.921013985854	99.5661995917316	69.6144164955153	147.243800482083	118.10546158845	122.394837737094
ENSG00000059377	489.653558956191	597.715983554177	482.33980995453	543.065563763271	477.570634502764	348.721488516171	775.299356768886	606.966200156053	647.8793272578	384.895778672083	623.434046921131	447.304357268692	418.197976004651	605.717620592253	343.07243238179	544.493935436046	805.28023906469	500.469917280669	396.972406670706	513.808569835297	296.69268819727	500.802692207583	452.512548604827	533.114206386059	494.450803980164	679.211582124151	374.500285921627
ENSG00000059378	149.042996626695	192.776220270632	246.680586555616	133.585575166447	126.869579124001	173.781017475677	141.672301244486	157.537704535962	119.220864121339	114.582615840472	248.695142256147	226.589637268224	153.796783384197	119.710486553428	152.86017731489	198.307460233064	187.648533954053	190.243779084152	151.545409012258	139.627397385035	168.363950124617	141.049762170143	264.189764610761	149.205752953439	135.773521976034	134.502050504199	160.436076513518
ENSG00000059573	130.65708626772	93.6827341878261	111.255336358974	127.743772678988	132.35351594722	143.858677966773	96.3856575999442	109.433464077146	102.350740631468	179.548316623106	120.929965654549	125.044586451893	101.71786164377	119.128050963944	167.200447608903	135.636014111094	118.672471648399	142.202521316349	211.32765199289	137.952526780293	156.702973398112	169.088697406239	177.05188854235	104.213071417954	131.890458503639	103.194932273433	120.638773906232
ENSG00000059588	164.731379432421	232.589260946115	92.1194162609446	158.115734424272	145.216188980708	172.217635088778	101.025788071955	149.698319520085	153.943440190306	183.535413985839	216.427037425778	135.538984833513	138.989310504567	96.7456470227964	121.827322911058	130.36752027162	104.203721405327	105.34440703648	144.312249702849	186.47079332629	301.297373360044	119.100769770635	148.472891049676	121.686227442897	121.394009012212	115.965264203941	155.412097815807
ENSG00000059691	49.3456354603486	39.2424857319602	16.6300714554973	57.1741718756598	23.1675236656067	52.9525608724097	44.0760789572659	26.0536741599762	61.0304066079547	71.5533672325162	33.495529498691	57.5273101615497	39.4183481563335	25.704220926304	44.1245284981851	52.8735010731602	22.3619396313435	73.4017593442835	52.8307551408666	45.8768213695191	54.7794911479765	20.3749749710648	37.4860369838594	33.5875729769551	62.5595916750402	43.2084831036663	30.439924616688
ENSG00000059728	2042.49679313006	2298.23082338842	2236.58309759198	1747.04487502073	1768.83082257951	2007.38532735378	3098.38146755994	1701.01176538847	2104.73218383776	1758.57459959575	2761.67219018092	1675.70794334151	1977.45048434796	2105.51085946694	2030.90707675367	2027.96705339107	2458.77036115257	2313.23938874282	1904.26952327637	2105.81443781112	1843.24606517913	2097.2987485145	1933.32427265968	1769.80039137208	1831.1710262696	1560.62117876723	1631.22403780955
ENSG00000059758	472.683188214338	417.382517133969	352.379458144921	406.488523852074	689.313398979839	550.907146876873	302.555700180393	600.950187354403	602.719759441243	351.27972807839	455.061509947653	469.472555375616	604.707817834571	380.727669677696	338.800742008919	468.270957765125	532.905253239094	383.706764230084	436.265566005006	372.229399113716	521.317218728184	617.97927137836	366.990098301941	861.822067561264	445.964537301442	441.936900086621	992.969864829686
ENSG00000059769	15.4578247683351	3.57620398136417	11.8835101476224	1.27390497097609	7.13889695630644	9.17621247673927	10.9950049510458	15.158599492874	22.1627555809704	15.2499722945411	18.6372489379218	8.22100313471228	10.7171164304045	10.08606244966	13.0915610021821	14.1180477823522	7.84636248809515	5.89216859297917	11.5436127115142	3.01231186325487	10.7315744325242	8.48897443624587	10.431322889474	4.77283895862749	1.93704256813263	11.7319176263718	6.24664402815428
ENSG00000059804	2942.9789557273	4382.30205076884	2211.19646727501	1185.48794216129	2309.70218679005	2517.02213533476	3226.20308251698	1671.00344019543	2639.35631283458	1065.84224203565	3562.76104255529	2775.4260354608	2347.85108915772	3582.44808842941	1430.77214585473	2935.72408612484	3093.7054830901	2067.78667546058	2483.79686386682	1741.78120393393	2626.831183153	3138.26338355835	1244.73215220039	3653.80043909014	2021.60506413649	3273.67580578381	1769.04610879374
ENSG00000059915	71.183563268417	64.393201246098	60.62089566819	62.4759438665546	72.9537187625208	59.2194034930057	15.6366643342374	70.013181487975	28.6240578012953	45.124898228199	65.8267436704057	56.8251628575306	62.6330333787319	71.836874483247	73.4304795536503	67.3161463132097	74.0902652744526	131.312965295853	68.5425861344936	66.8186252873999	55.2167309120481	100.427396119886	55.2419828094203	46.7436795267217	57.3582743831072	117.799216527108	57.7895497779189
ENSG00000060069	83.3727244619592	107.634059468825	168.923667754626	67.240566751822	100.412367648736	99.8256354364053	169.638614498077	72.1307482379951	112.797809193219	108.924394360877	112.087234707809	127.902233972315	92.9329879384284	78.5848846630205	93.5902816156233	103.505147175252	105.474857744815	79.073053019085	76.4546216639339	140.933811806534	69.4206944198059	127.513237683648	92.8110882168129	92.4289060831929	99.5380152456767	108.498266127815	79.978166810489
ENSG00000060138	2225.4986833473	1885.55422560191	2163.07653336214	2014.27969254308	1955.27004628868	2133.4308560806	2145.50304373825	2270.6590217312	2543.14741255296	2373.45746502053	2861.928570317	2311.89803146669	2140.62288064944	2159.84524588515	2322.50265195961	2171.21862980723	2446.60953876784	1992.3024410464	2043.04380406165	2043.896440245	1682.69603184948	2052.62892846783	2388.78509632653	2369.00682453976	2196.33885354597	2434.57059561729	1935.02437420115
ENSG00000060140	0	0	0.91363995828367	0	0	0	5.60154483494829	1.36419570633098	4.03419889406958	1.41373839957613	1.5879480185816	0.83761969761355	26.3437392757467	3.59731829203292	13.6261160895787	0	2.30566832264531	2.35955457937403	5.48325802261274	0.690367101123901	2.80459697437137	0	0	0	0	3.06833783043699	0
ENSG00000060237	2878.41697445145	2794.80855882563	3222.12068450264	2826.89687660335	3270.10286913381	2754.26389330061	3318.79812888468	3167.51641124748	4531.47487914965	3743.5240186197	4460.32950325475	3114.62477726883	3141.92977860071	3235.00437178423	3083.7986254137	3319.42107615361	3394.6676369194	3318.14678779104	3339.21230685428	3801.77674013618	3545.79381657606	3108.25221881673	2639.38837578967	3411.90594715488	3526.5448876313	3172.27896049065	2737.32139031636
ENSG00000060303	4.63208149477769	4.37502718100934	6.21040057930134	4.29709048804359	3.14288167923337	1.56751430295848	0	12.3315130099008	6.03456967299789	5.96525575489403	10.7804046887882	1.93019887355133	2.93249316987471	1.36544803716456	2.74230496291321	3.66412731212698	1.34037945935711	1.38867252514268	4.79319876514282	1.48938018365385	2.18704661176309	1.09082185411002	1.49762378055536	4.82311758263599	3.52836269514547	4.5148971232542	6.87582423074315
ENSG00000060339	504.019726700566	541.090468365015	311.367834306414	468.980861810075	629.718049713067	789.73525415541	373.966571256607	599.44668288546	831.727576450735	455.284078835582	618.400294040236	504.00007055766	779.94824274357	616.496306712267	510.635798923245	622.292301134593	753.546102625195	454.32349202657	674.058014681429	518.958146898721	593.50907884784	716.725549707481	561.341636899059	792.268224336696	580.401617029266	693.048928012653	893.287563342285
ENSG00000060491	210.385339549492	113.915771053837	183.586170566387	221.796630796062	203.107524287705	215.78723010856	222.978195201214	157.320534681693	136.894427153414	350.36113204245	242.237593976256	228.750934325238	205.875956166438	176.744933814088	213.999397847528	240.856673491138	141.2409602175	288.70363159244	117.227507192951	202.05090750372	198.86025349264	175.138369513254	164.652303425911	239.698677334988	285.611952431631	110.404117806095	149.075228589387
ENSG00000060558	140.32964038086	130.593144659779	104.926299074365	161.923645797744	125.860266230171	74.43624345757	173.846480318747	128.145332819386	184.040229663386	79.8074979301401	192.322484298579	109.225764031919	162.933737376757	130.198046750627	140.616677612164	178.570159899765	205.859000501339	97.2795884640293	114.076948344365	65.9087505423677	107.442486180093	117.334186499994	94.746906007938	127.241252894645	119.198154717477	155.042001970831	130.896882071508
ENSG00000060566	0	1.52628825502064	0	0.775254632055468	0	0	0	0	2.10095682859416	0	0	21.7130043827308	0	0	1.02073960891011	0.859101292967144	0.889943800363781	0	0	0	0	0	0	0	0	6.31305132720372	0
ENSG00000060642	27.5913854857569	33.9856541962764	42.4485380197664	37.7476609500634	21.8340075716241	64.4631947275743	36.3058153825659	60.6845508765927	26.1972412063523	62.3673508914234	49.7162418497163	26.4686681577209	21.660667754125	51.9115687272363	38.0114826377791	46.5758579019619	30.8343589791999	38.2259819290353	41.606919983087	52.7860498909193	73.1592892525167	53.3670011519654	59.7725928156228	9.86260405583819	44.6313652365092	53.0323938303666	47.3154612432638
ENSG00000060656	4.38733636791164	4.51624184208744	14.1314391964487	1.98853368484617	14.3868025592887	32.725020093162	0	28.0743473462662	12.4708292406303	43.9660272472751	4.04602918711845	3.39904765090831	6.415446067448	1.93114424188506	25.8608398125961	11.6554265162811	31.2695242488115	24.7393804880353	29.6100464519837	3.1247969804609	1.13406207991447	36.2360037878546	8.00068493534918	4.40658558440342	6.90119984668824	43.9423940796464	14.6870557903323
ENSG00000060688	141.53661080961	136.921552423885	150.195630804325	129.30664019563	148.424037687782	164.8694833555	145.116436910033	167.215769552463	145.653032738115	134.25958048783	111.195232226381	164.961327234014	137.184984799934	106.295599073206	100.192439589254	148.991952109388	147.431532844394	148.964084964291	151.885550783068	141.497490048215	148.405189263109	126.961703136189	120.332281033785	160.282453681924	134.210972428614	128.029159725553	264.321108404377
ENSG00000060709	1.25016367199724	22.2104669945408	0	0	4.32688259861215	0	0.715224286784641	2.8317811253624	0	3.24372412582127	0	4.69067130376441	5.14062625126887	0.599780400224154	3.22653918392595	0	1.16697103517919	3.16417972540007	19.8924917165675	1.20999741633915	2.04277347279081	5.34899421395727	0.608108457733236	4.21560721245825	4.23094216722116	8.02405202080652	0.594790523637239
ENSG00000060718	0	0	1.26568055709106	0	2.29242905153839	0.81423670404365	0	16.0640130238251	0	0	1.01762555538069	0	0.434682087365279	0	1.11617061185969	1.32521481036424	0.689921633311274	0.409048980590488	1.19725129976357	8.15956736435782	3.52601749154044	0	3.08634446589241	0	0	0	0
ENSG00000060749	442.19491915742	500.12113673109	361.043810555664	511.018486829475	455.653782797767	412.233106159754	575.51220278287	421.279813996147	721.040843831457	403.167806036063	594.143344033172	471.406123086401	325.323825726407	348.733920447589	351.593911389061	571.494335197434	398.357991579235	342.737633777016	357.121255751942	489.126445001725	576.310113518234	308.825625226029	307.263218802817	469.554605973689	336.474395337822	450.405645440593	447.278309298119
ENSG00000060762	112.376058007559	113.374778137395	80.8358408391878	158.337406920019	134.050067128951	124.590166481527	96.8602277650521	88.3178474707587	141.643055393044	84.888445695025	141.16992451131	135.480971709443	131.368168351496	103.570529973438	55.5361441123464	145.944686548808	131.420991875068	89.3840039125345	108.806318064763	154.827344703367	103.388875113843	95.6607887934844	76.0967688807451	141.536564737558	171.398708808667	141.902081710191	129.721320229257
ENSG00000060971	73.5994839267612	84.0838959900864	164.060462672338	124.641943385273	149.997128420841	69.3248170933051	112.14601949595	106.878658009983	92.1236662216414	152.204891434745	93.151242489765	107.381104193487	134.143305879593	75.9362875259496	121.100713322232	92.3353836317181	134.201966450322	140.37095335645	87.3486422278115	139.576758920641	83.4442651099559	134.36982483341	123.729059808151	103.765157127065	124.988992875044	81.1855697309482	105.275006152379
ENSG00000060982	207.690456686411	266.16323716303	224.590705049197	302.822625527859	224.747292368754	170.46138418427	129.619872518181	270.37768520539	393.114462291459	170.404610354997	282.724300856095	184.075571205734	160.682485181862	228.069024898217	209.955978528098	85.6274023162846	155.975178992165	178.360026446764	254.052567145399	214.822400937559	263.152318429264	128.87858935288	100.611916148142	191.868263628346	231.444520233094	165.613346652291	102.710851834011
ENSG00000061273	429.272987100603	598.893176644604	755.463897513486	579.280611937953	534.892962570821	405.175377346218	460.968084371863	481.908913114844	410.975931352934	739.000435163362	338.123687287957	511.826148695567	489.429793235992	403.758071412793	658.259072330069	397.761019177834	351.977796091016	661.308537094911	430.31686584352	522.053299613227	498.211158294032	414.086504198112	743.461541775872	276.315300835826	598.764350993346	449.029866090169	383.980115777995
ENSG00000061337	2.51173170947806	3.43311703528093	5.09247206592942	2.33908433018667	0.604666141949735	1.74692346763228	2.46540488027985	0.829452882248963	2.8142502191721	1.87300614387299	0	2.36452863272998	3.19235843412603	0.755016237264069	4.91062364503859	3.13668559717025	2.84554952551169	1.07754559893551	0	191.831824333263	3.27054198021352	8.325588726924	0	9.79434148917633	8.07434873387962	0.685613583357025	7.37510027156273
ENSG00000061455	2.78469486087871	0	0.743877611322088	0.822374242724368	0	0	0	5.07206571849739	2.12566662217884	0.789226598222999	1.22916827512995	0	0.989822284194613	0	0	0	2.58638817403535	0	21.0386163348961	0	0	0	0.53400125814354	0	2.45004017078444	20.6047832501082	0
ENSG00000061492	0	0	0	0	0	0	0	0	0	0	0	0	0	0	0	0	0	0	0	0	0	0	0	0	0	0	0
ENSG00000061656	1.49405711278866	0	0	0.418056500312573	7.09564567760886	0	1.94482768323834	16.8074820012669	0	1.2819831395536	0	0	0.843781227695048	0.79264637977399	0	1.18736230108024	0	3.83195354936034	0	7.85374974269783	3.06355469306673	1.16948308833899	0	2.07170155978094	11.5710826069966	0	0
ENSG00000061676	999.692848655531	1041.74286682408	628.542025770647	1507.26208668011	964.77962854134	1044.7251793207	814.45109695664	1025.51707335127	1397.12178887069	326.057840441217	1268.81259516287	1059.17445024227	1206.53878684758	917.470220398544	523.305262057023	1205.4051572592	1268.22704115342	775.194931287467	790.180802226193	602.599368891657	868.300889447712	1116.94282965176	692.419866743039	1380.03573886997	1053.20807291353	1402.83507520878	1299.48587288514
ENSG00000061794	173.207667974494	237.368927431136	189.141672723113	345.370573247831	205.374688902086	284.651604643106	136.100022689635	233.396356197781	265.79524698143	84.7769578888011	245.89232531438	115.23303799814	272.894928277738	185.375366093871	92.7157638190505	306.81126633126	241.869845377737	146.433477165107	215.048277307789	137.832304102198	238.793712990635	309.474397741736	160.154196799427	278.238859411022	193.508818007141	156.58964697983	542.533645233885
ENSG00000061918	1348.60006960378	2267.25109127641	972.902854844188	1824.23950103251	1278.19322902793	817.12679683402	2387.16873235563	1831.33334332569	2775.87951730224	246.285857412636	1759.25944775068	1757.13717236537	1550.74566493555	2252.51190681573	924.82573381471	2278.43084834914	2579.27393611938	932.585535768269	1691.78530156065	1267.11680884417	707.734923455887	2483.86830703884	893.640152553895	3004.149836958	1226.50504809628	2722.48211193537	1876.97818822989
ENSG00000061936	229.107012870659	190.940900045866	216.159815666129	130.984152212189	114.673157995239	192.050263439984	144.942544427695	185.706606308885	151.141097080115	286.278402473413	189.194899139557	120.523964579232	127.939325137133	140.529749412831	211.634834657204	119.797885555727	266.979920234798	289.365003751169	140.417634318883	193.753862767745	206.566711632847	162.660528230601	241.309870799728	191.312067023339	391.435684445109	184.733516208176	130.882792588262
ENSG00000061938	382.557477937578	378.62256262942	427.174708316496	355.93987922258	463.213556319305	351.185164333786	385.75363444985	283.294331568184	313.446591241533	468.700087339023	497.601365873176	422.084607375157	593.100700506067	339.338053422484	510.326725408678	525.336450387184	415.171790960833	465.065884319321	313.557073685428	302.713056775972	438.32724723134	330.465806383501	549.886861693313	233.797367512794	412.037336600723	471.885117655321	273.946486321916
ENSG00000061987	504.45119098015	448.535690842086	324.265344468942	504.110497756917	301.029019216545	491.804776738144	486.653974689001	352.399896319681	311.629813584251	573.657211105532	372.804688135608	374.116913591804	366.069714528815	361.813113288784	388.103085329427	311.867480825654	360.637349463131	382.591571846066	362.933760040369	443.389122130526	486.448921834214	443.049370382911	563.719433385772	439.834464103289	512.214519183147	314.26702255579	396.783264300788
ENSG00000062038	27.1264321465964	43.1747240380333	42.5079293619204	5.48853619159148	3.59023277709234	21.0887545943364	8.68658475247435	13.1082253295347	33.2757545900826	14.8597241023414	6.87220887941014	19.3948730604215	25.2113585929817	28.5451713954335	31.5610276563687	22.4105130725185	2.62144758646917	4.7024907115648	24.4294877938984	60.9982121243528	71.6173185058678	10.5901266460272	24.1335971150378	4.68661351011984	28.3506540034536	19.6885243360518	37.6712409968458
ENSG00000062096	0	0	0	0	0	0	0	0	0	0	0	0	0	0	0	0	0	0	0	0	0	0	0	0	0	0	0
ENSG00000062194	989.860137635322	1318.81739703228	749.514268089378	1164.30089596646	1468.79046491115	1645.49238802311	888.780268389869	1160.6785541854	1647.85438937667	435.190102799815	1087.44224116359	1180.36637813759	1345.08741557355	1101.22997758424	589.103497786671	1447.53762813868	1450.15996793062	583.761413738132	1026.25720539448	822.183714943482	1137.16845560489	1821.10898121026	777.492121028435	1746.38928733283	916.368837393126	1319.36185865082	2093.02203424313
ENSG00000062282	104.422978299206	102.065672262002	85.8087287563461	147.487004284324	83.3766993487663	88.0431717021225	208.043315183403	153.094076199204	133.077530864044	129.6530718779	152.88393945558	103.666695934449	112.391356883301	194.960267587907	158.895024422716	81.3299331347733	181.946653390744	172.322830223674	107.263283489656	83.6138668167434	103.69502356219	92.6567530399317	102.03593005886	71.0920352341525	108.518844787234	83.0711359763639	162.978423870331
ENSG00000062370	4.69567207114776	4.39396795637738	1.78081658189895	0	1.89013463697799	0	10.2516755498785	5.9386162344748	0	1.3387297559387	0	2.45400291940252	2.68474331784955	1.28381875180251	2.7657962407982	1.9024294015996	1.96165403815279	1.09299296997497	0	6.86471891816455	7.30544880902222	0	3.91376063661576	0	0.746308607844173	1.41062445712624	1.35512709061188
ENSG00000062485	609.704108904644	541.868224082114	511.498145420703	518.24154602432	636.412650713029	511.229401326081	575.360664248568	682.343735652613	516.136528001837	593.005351062476	417.899816218069	575.019974254891	583.799904538772	579.843351890334	679.765297482144	608.985707503056	501.855925508822	546.858373314912	627.29200174768	583.199092374313	567.843199474516	567.922105847047	575.271589891917	501.055548829651	536.613783471232	515.958914753991	497.787296954525
ENSG00000062524	15.2071612429699	17.2295016680615	19.8855922873104	7.10953913792969	17.7963262314786	21.1946341620004	5.76967485086744	16.6341602900472	20.6581601533205	7.58869888303895	13.9182437260569	3.58222830586437	18.8262632350036	6.87200007985475	15.1822566069125	8.75396189504355	15.7534171091932	30.538369447718	10.0304829720218	8.28510225335055	17.9172818055137	12.3123660954397	23.8337938770047	9.6956117019626	17.0004164554162	23.2169191448777	6.52115198904411
ENSG00000062582	58.0166517503959	68.6948219892455	54.0671388343356	54.4398333689821	80.0901821457442	51.2815045476358	57.6671429087095	69.7721518722886	33.2637507697268	62.0808494365786	39.3553944432239	52.2215611593334	52.2554785588355	61.3858458570557	80.3436842211164	40.9247785978941	39.0903231420744	70.815231071268	43.0872438817078	34.5918499895987	56.8198627964858	49.8520728983238	39.9787841622079	58.1706339974649	64.4109421945203	69.5712126444509	38.3982289659349
ENSG00000062598	342.250213663656	267.774265056051	292.961953801119	255.26648091466	248.706606853888	384.910789486617	402.740249390809	245.460103001761	292.816897051063	199.069968341644	343.081168846348	326.576781074755	376.691517091132	282.700089692101	270.94291053049	399.411244163395	403.236130257177	305.029485134263	329.965587219404	298.471872249488	321.490634466806	458.720546037169	257.582000310687	333.604078509959	254.953200029329	310.254678284427	284.862343180287
ENSG00000062650	654.916281271011	619.667288105324	431.785740111212	627.564988233885	557.484620504076	788.419158719218	561.108569199238	593.05539382319	909.08178109178	468.879749745719	513.178464827279	528.805171047116	498.731026404407	699.055297189255	407.744922352687	775.025444499212	610.401213250059	410.078738281674	807.788583977825	690.197549053958	528.089727156209	561.855029611959	482.694551843137	797.651892563054	547.181569827041	581.042816240953	730.780515764185
ENSG00000062716	763.855693919234	786.396593216467	669.215119476903	655.667938373683	809.647067006411	639.676154770737	1547.50566627422	889.668088834125	878.684218669018	667.161054082363	1135.95845309266	572.218418550878	958.065012920205	840.25525219628	839.817345420175	770.280608207875	1058.27348691825	962.382909428429	891.656949086857	620.544933836971	907.812663768603	944.794306481097	706.282463532615	961.860997650298	848.864347003739	792.249259169409	955.685897141474
ENSG00000062725	289.570881519395	233.312080152018	182.524928092474	261.532645223036	176.490958179621	266.292456510408	175.548992917782	242.812459082956	208.401538155648	176.105625478087	169.649865066492	169.280597850836	156.421303059012	188.612286128134	159.569779101445	140.362004597869	244.610531988838	150.518272760597	183.432998877385	182.992309021436	112.855710148934	175.31710463426	232.102629392228	184.583201439777	176.798903716319	158.128104359986	283.245855186477
ENSG00000062822	107.429065964461	123.752679177345	147.037916196884	111.892220047351	105.103876147346	69.0643491705622	83.1062305930672	102.690004869937	52.7538973176434	193.947146241194	62.5557150726781	153.150016315089	135.063472094124	51.435886748837	166.782478275357	79.7161110463304	122.072086368982	81.4244906569554	73.9708800730112	101.217774956789	86.5794813216811	115.365631294628	116.497937471069	85.4114745593773	105.481726211617	115.689751583638	74.4275866260647
ENSG00000063015	37.9461786921053	8.27754887869638	43.4738576659898	9.44918694327884	25.1334622547413	1.87095008381099	23.6110337150136	7.45619362151021	11.5826552034603	32.3108951281311	64.1789271737549	8.57331203643353	20.1460196125056	11.2671846828336	18.4429002405499	8.81793539825005	16.4817587186307	19.0483986976431	12.7946102559478	12.4139760166565	41.3435070116252	23.8494996429363	10.0685090094399	10.1011505773816	33.8053282309224	10.0269803490488	28.6023358872226
ENSG00000063046	2839.90452541941	2407.8029191308	2097.14307594917	2381.28707967288	3145.54433860739	2273.5239792443	2892.73358058255	2066.2065391691	2443.6586208609	2365.98918079609	1786.34596297719	2579.78702536268	3389.52348713262	2435.12459560155	2389.49207011391	2890.03640562062	2300.92158955073	3359.93696822675	3021.88165937888	2323.01802250751	2283.94624082304	2671.96256614429	2010.57667008072	2555.68990979347	2161.8212219098	2310.23969246527	2351.06525786709
ENSG00000063127	9.55586491619972	11.0108729941793	14.2645861559948	2.56357957775802	3.85779305808059	8.04466731336355	12.1202746405568	7.65651558236945	3.95000593644645	2.56645595260839	4.80487056190261	8.31088790888615	8.99698888307569	15.1857840583061	32.7695602398418	11.1942642766591	30.7328864952568	12.0685548112241	11.7885395673262	28.2825974076218	9.91469999422106	2.09462897468899	4.54952963938095	12.9621101542846	28.6489610456495	5.22998169865971	10.1603846277575
ENSG00000063169	256.290939450651	165.657478954366	330.826615676212	126.07264467601	191.894681725477	201.36615326024	167.530576888623	152.41769493754	174.300690051509	270.036731492372	189.817703185243	168.515513455429	150.610338778882	134.014704736978	296.367198335436	254.945220574346	230.279189856264	336.117588690397	150.747908568521	225.892368184715	273.607857978706	202.970680190216	259.230966817293	109.988513052309	180.01013660731	202.307453816041	110.283265530047
ENSG00000063176	52.9425304192272	44.2243656903823	69.1364719020306	50.8923809947499	59.0890749073361	63.6639502590907	63.796400322275	76.5551821048292	33.1877010924721	75.367926654088	45.8732913548764	43.6632809312203	71.2277168062408	80.8295090899671	62.0637962527406	78.9249354360433	43.2705746849022	61.6752392574609	70.9020925063841	78.5551328471505	61.1958848796277	48.2995434768712	58.9397175635648	43.6962598088565	77.9635863448757	53.1473191329199	37.4951632418705
ENSG00000063177	603.110026015347	598.277135316237	664.592019831775	308.178163510944	678.165912646674	552.660641578487	580.752855980132	733.80526897017	545.547694495104	648.060680008013	506.063000368117	600.475400887822	604.418423191614	553.72357631186	699.545925382594	711.781988124081	515.231385078275	716.83658568794	616.930495334833	616.768982432631	719.967802571793	577.473675919678	690.955995619316	661.97125146085	570.307424212215	548.790244718309	596.6054513615
ENSG00000063180	21.1870261085294	13.4525085813205	99.2637767527509	5.01225426237898	22.9972528895332	28.9941719366713	5.81035259086264	6.2548238209091	7.2088275173511	12.7257701234855	7.95011952317177	25.925774370941	9.38799329725115	20.0722114915496	18.1379697535287	18.432831538761	14.1197918181598	15.4345974735894	4.03406419994866	16.4842763118448	8.25689581365259	25.9522099780299	22.5026975147949	51.0317296875994	10.8858624441791	13.1184760319757	15.7108324212819
ENSG00000063241	43.6388501057316	59.8303499815036	93.76214669258	49.486126291816	56.0527253674132	69.6460997537225	28.3476211326408	57.5282524266177	40.7292505088656	62.4125039273555	39.1086458149124	42.8500443882212	45.6292230320158	38.2731301430261	93.9461862564781	40.5242115800193	26.3087870408328	66.3623780755882	49.2946290933663	69.8970406941106	58.6120809274916	50.9355449130239	69.2302471077896	36.9172527389241	57.3100460161351	57.4898039239718	26.4314885303739
ENSG00000063244	545.191161708838	575.289954546706	559.840538368485	456.061957111354	606.317647744315	420.220305720994	495.834343845528	418.499886481849	458.376670235175	679.221346903898	489.078679937883	734.856785666842	583.868393946631	528.758744583938	748.770911670126	668.876017779252	521.974928893804	765.387383400773	564.6172644833	513.714415420433	660.833321749115	608.824613204425	594.172262060939	435.265428868609	641.374869732471	511.544061387843	389.72476084143
ENSG00000063245	332.541551593109	254.112815509394	306.724868535427	238.497627818206	297.907951885735	185.970092689918	472.168789043718	254.173065642479	435.784137036331	224.208470964262	302.575563488933	220.333567016309	400.010026628378	366.532343706522	507.835776203514	271.266905173669	334.598249383765	364.240128287549	168.924015011531	303.409995624037	223.29328942754	408.366074138545	352.332874026985	289.689769620799	252.385191326387	419.974991131036	174.66740916982
ENSG00000063322	128.34350605825	181.405198934585	195.112458043383	147.963404793515	178.99959307099	155.102789848515	154.636815126189	178.905833488058	259.300821260835	146.814853068058	118.196687152509	179.91889396128	242.104039077068	95.8124773743535	124.148951526701	133.486813506646	127.812068421594	160.268556684724	104.553148781743	145.059296623432	191.469032900073	153.582478073945	161.010954581159	146.22275340228	144.515991434172	136.446847007769	188.086146456205
ENSG00000063438	7.83064680870876	34.2915025407172	11.6974587113027	8.12856932181599	7.28093656005249	4.42474804549763	2.11039061097511	6.38587880849363	0	10.0266095886802	1.05255095984386	6.34076778804935	5.39562254711804	1.28570743914893	14.5008531917714	0	6.06073901642547	12.5529165632571	0	23.3135164452515	9.59939906792537	1.27640498060981	6.94543123407539	2.1304912777105	11.307153800975	5.93315514459195	6.30085285513024
ENSG00000063515	0	0	0	0	0	0	0.514648218718095	0	0	0	0	0	0	1.1474121075632	0	0	0	0	0	0	0	0	0	0	0.993272814470449	0	0
ENSG00000063587	146.157365375649	127.103656812283	103.443375325016	184.722533085637	153.623222753649	105.252426936106	133.294156694483	138.34078229683	152.689933264597	119.640322920558	140.676961314292	164.259187726723	136.327317222463	156.528364076916	140.28548219493	171.430552645895	158.295272503357	150.671619810336	123.461660046428	135.402675238963	142.709096182869	142.320428665048	158.840621840887	151.629640232686	105.705617103408	124.655453951727	151.476520912694
ENSG00000063601	195.420847094783	115.286221052095	153.627083318344	144.834674105849	166.939713740535	192.79648291863	144.116252046442	174.967574520977	179.493268374389	194.220155619947	197.409200577564	231.905852875474	216.546311650825	135.29161853525	219.085691494209	149.336268405281	184.234104107361	235.940243790335	186.513972814625	289.60288311591	182.900902530974	136.834133741964	162.764402709435	166.675467161959	196.083317820891	190.841505398892	127.891090267675
ENSG00000063660	14.6074279906448	32.7261310606404	2.91163453892952	60.2597781498001	17.7113045306105	30.6734858798901	6.75259566042176	14.8550393416034	2.44622498490265	24.155680318143	6.75691244637973	21.8102305398108	13.4649859091361	13.0907343519796	42.1771330981126	20.6761043841256	16.2957484656248	4.66486037661261	23.8696191541777	15.9568397375309	32.2817910758324	9.17276326680478	25.2488704283719	1.7385769182736	32.9900581293967	10.1186203413121	14.5879640630936
ENSG00000063761	18.026722998102	23.3310280980256	14.817631039484	8.69532169647404	13.1227150537978	22.381704738783	3.47066880566162	22.0721835098874	23.8799918986646	27.3587104895493	33.2613113716243	9.75588617372567	14.2571412796653	9.46426130030884	25.4418882886203	16.912804674833	28.6912806063211	39.9193377331017	50.0737958721803	16.1613482032306	22.2778737331104	14.0502190027359	19.1686635663126	35.9861863336531	20.0449436638817	11.0209230888298	20.2233124557532
ENSG00000063854	161.860453700294	116.355670615018	174.290170813465	116.724914969988	154.608139676509	102.898338802961	82.5645113539275	128.425163737056	91.9447262791684	145.74148062447	130.486094369908	91.3941549914786	124.040423959352	104.894507216505	165.0110714884	75.3815086608281	173.824380772378	142.452054920016	94.6952836003137	134.033533360414	101.173671571803	79.2057198563446	198.202606322568	56.67670689423	175.578275573705	112.810568624977	97.6810297626439
ENSG00000063978	361.260151395544	276.472370455942	410.841382774187	281.67211053442	426.325432601825	409.223233539803	355.360190293347	312.371747873705	234.708532318516	336.314034156084	330.894854198691	335.815004964511	455.341039128311	323.590222545965	347.786538047945	414.377944283868	359.460879186395	407.461483973664	411.199748256533	479.910488500333	317.22486712258	384.787532981568	301.631804240481	431.331302532205	352.874611170377	398.366845909476	565.54034495537
ENSG00000064012	294.956582946541	338.545891458151	443.582931444806	362.888808569433	270.461413444616	361.83751299181	353.187575844057	299.185669765009	249.825964345169	326.025658133915	274.587619377464	246.448759455652	221.792450013092	315.939399102058	388.397549884985	295.73477204213	278.958923172686	443.175816666556	306.341512128057	437.285201434528	381.863432073497	226.608048374205	341.21363880347	234.901620555254	376.77735600828	344.189473026266	282.888822203979
ENSG00000064042	16.1037862700908	4.9261609363687	29.8315365131889	1.47193062877246	8.22716376447928	8.56154865489018	3.21086111911079	81.0083962753229	10.3676831847714	14.1112397158663	10.8106093132992	4.45891609266676	2.47677992788892	13.8130518009502	19.8319809254012	18.350084380501	2.94914620951139	36.840869493521	33.1112387477026	9.23359867459373	7.00014076135718	26.1343207896237	7.50607687893084	4.43651957007453	28.5385584993475	9.28561044861031	3.71733697114584
ENSG00000064102	147.777821036638	140.621560940122	75.3198683576963	183.758993419195	107.822549938871	98.7010397571947	94.3155543603883	89.8463112619269	86.9868907612875	103.508971594116	219.284145635931	116.782593131675	140.234413360044	86.084722327443	87.2163015479957	119.39513391711	94.8907054372967	73.0077870890656	103.216052362096	200.926313353186	94.0084011011212	108.271621079317	128.521726889717	141.471199163853	88.9669540236767	83.2601923601438	145.48272829175
ENSG00000064115	506.913313050336	369.578204137947	585.757711625119	426.45362981379	494.811230296836	517.869021094115	318.153485660768	333.288756875522	643.139624255566	243.393003550215	374.159534793861	422.574251718009	590.835845321766	491.452564418937	316.321100468055	521.371909018086	421.459509100205	173.905030476719	557.782135351859	323.422550570507	484.950284495107	757.239139947643	496.081779323281	608.996567782211	447.003545111498	582.388843514259	1007.29573373217
ENSG00000064195	2.01432806183055	1.40426466604322	0	3.66751201005486	1.20268553699735	0	0	0	0	0	0	0	0	0	10.1480515697606	0	0	0	0	0.423249397284247	0	0	0	0	2.50584069717771	0	0
ENSG00000064199	7.25547608482399	32.1115123461624	6.42782659812762	29.8814535712744	18.6990540981675	6.99057724150355	7.0853550210196	14.4741124230817	42.4123661530749	5.51322361762105	4.86294368308148	5.78357211439193	13.7062338701719	2.89158108690801	9.82580731094131	15.1898665349939	40.9875179296792	23.4824838773702	5.14173571779551	5.34922166541758	13.5522671679943	56.991311168935	6.93793000690941	21.5062797248694	8.31171067733044	5.13403123119556	7.99720285213071
ENSG00000064201	127.337568763027	198.546970144767	99.5460264456254	188.253050284307	114.194232746016	66.4698654477477	127.308419441698	218.50273349539	184.014257206802	102.510807841742	157.744418377674	97.1761928482553	134.352583896061	149.967898771994	192.50804687534	79.6785095792184	137.20121501092	94.1927531268241	153.183827937234	126.105152709657	111.941979139822	222.976544684912	124.185564866137	149.560766188444	94.4168255068217	211.144236408199	197.641826524355
ENSG00000064205	0	0	0	1.16269251050195	0	0	0	0	0	0	0	0	0	0	0	0	0	0	1.38557800332453	0.705622884193956	0	0	0	0	0	0	0
ENSG00000064218	0	0	0	0	0	0	0	0	0	0	0	0	0	0	1.45814367913882	0	0	0	0	0	3.15269596807362	0	0	0	0	0	0
ENSG00000064225	233.449729227602	152.989287346699	164.164067742925	247.635289636526	250.174434557713	212.392494160525	127.736584539045	195.274975438887	384.429478485222	49.0190586610626	180.987277216033	201.574974221404	262.743847522317	234.393897112105	88.5256518032643	334.507165928744	183.26019534452	116.689386900297	171.680997631384	219.049760727101	170.942921521381	190.9367382251	80.8049086199213	242.117505353956	131.936770006811	238.811941705654	191.605036695472
ENSG00000064270	12.7741279292865	3.88326115955469	8.13207101429289	0.753853281168382	10.5973920682496	7.32248096618007	6.96892969542857	4.51061803194079	2.7652692047025	8.35087579900171	11.8426100829082	9.07560424554723	3.02548864870675	8.15043395085521	8.50777836522309	10.6998392835293	17.4135195420079	2.15944528264939	1.01937752289723	5.43764909990628	29.819127485896	3.47311309065373	17.1882033869865	2.91319381480576	11.2057030706506	39.5331688701132	19.7749795976671
ENSG00000064300	2.00824372248253	5.7011054086845	1.47274300300808	0	1.56098903116154	0	4.8443955514428	2.76087572398486	6.47737862681542	0	2.74747947366864	0	0	0	1.81529683103182	2.81407160886084	0	7.65025726393247	1.16450521677774	2.99165021023483	1.69496483062608	4.61354901599468	1.17755791080136	0	1.37241969340428	4.95533139789636	3.23129970923681
ENSG00000064309	8.8303758481504	12.7773689455981	11.8477145381938	0	2.68009103341957	2.79514058945412	6.51354031869889	5.91091660250286	10.5307865163389	19.9899220269417	6.87817544285819	5.10909216486174	10.104472532702	13.3397434487907	4.25373468050981	9.33144147789607	4.59221682840103	3.89249486834781	11.5581541394296	12.0053652361379	11.1263172667686	9.48290168913503	10.0423553792592	22.7187390474156	4.36862811190308	2.44023979157192	2.46890127956813
ENSG00000064313	370.832454553212	459.07001687541	243.303937704787	525.491701784374	522.110865133719	269.046918975081	217.617672878391	487.29670648159	546.30441263547	233.369257161302	464.16168924019	519.037405258533	507.226485714206	336.699001006916	208.910913646153	527.220122048382	287.03127948451	233.890444963829	483.155737364561	384.520747226667	332.820970821996	525.232804527827	220.004346971531	595.493906289436	280.242649877445	388.030528762572	595.873974991964
ENSG00000064393	1379.57552363208	2056.63704902074	1305.17412789747	4096.20275073642	2766.94420799503	1338.26754756316	3938.79529780878	2726.93951332115	7177.1631105647	977.389785203198	5167.97275509113	2280.86150423022	3094.85838405843	2245.50347267265	1346.06387933156	4293.87993154155	3217.75503975631	1783.64502743404	2345.44341985563	1515.64615553843	1080.11607886024	3507.73167004733	1170.4879419477	3933.51001221321	2070.68089081175	4248.95090240802	2296.67906040561
ENSG00000064419	383.89311705081	362.864344299299	414.913703260174	539.42426152429	415.661318778416	499.483445161486	350.991973051556	454.324340411302	576.742225973015	357.898848285921	398.141556034618	436.854555942046	399.136661201138	456.325990907876	267.269942930143	468.21543697865	444.227998812103	326.446371247882	454.17005323311	359.238548473415	472.580769068023	529.269595860764	381.15153234034	550.59226257799	420.589744638468	406.508768041566	614.470803494882
ENSG00000064489	17.8979901476629	17.9753289835664	13.6034837432854	41.6928972880019	0	7.68225299090088	5.41313021203018	7.84203456048385	0	14.3899149979511	17.63220019667	0	0	2.32148647720751	4.58784050269648	11.150571911954	11.1951904106185	20.4790493185546	14.4272989486219	5.86602163117442	10.657543580448	7.58903370070797	10.2502709346294	7.67565844842477	3.56312060336417	13.9436668404121	2.75521228486122
ENSG00000064490	64.3033182577644	55.8572085476441	50.5666590909561	132.33969278859	71.1466172719383	78.9643688569103	66.6835803545582	65.6798527141737	42.0861012794323	70.7321136823615	56.8961621051012	49.540455654574	63.5309118621641	44.4196551214073	74.4318634562366	77.6407878829904	40.2109790453467	67.0129238284612	60.1127363600371	44.6496790381049	108.929701390664	52.4849336797676	62.7575612837047	41.8691332651009	66.8475772029715	43.3630656003232	30.3184742254612
ENSG00000064545	18.4723643010357	12.0719522193477	32.3699806953909	5.3188273110875	12.6403134008437	16.4003255382229	14.0930935172677	26.0858650261407	11.0443798778994	51.2051406760798	20.3415561507437	15.4270286112976	30.9181329049035	45.1890182399101	21.9882505141435	11.7731742196617	14.429463846969	52.7234463335256	28.7026977258955	19.5540794574292	36.4624252904619	19.3247299430676	39.3234605518382	27.3016026157498	52.2161395264567	42.8619475669511	10.6749015436549
ENSG00000064547	180.851872574388	152.301333257055	254.395891210854	226.507325937119	127.353644266506	194.810466492447	87.298685322112	176.216989403387	110.723849220129	251.426035236891	156.173879435398	121.778751932403	149.908025105882	161.0650244003	245.977742666021	156.435604878657	167.251938471417	229.926763085667	216.335531892462	250.557057917675	129.336953581759	163.05362130807	220.10037630524	176.483027074575	191.850543992757	169.534909178992	177.301874308399
ENSG00000064601	4324.9980458537	7040.67851408964	5482.88639078644	11720.4786288391	9324.25377725759	2208.85008808637	10202.1257184369	6542.41804561949	12206.4717518514	2852.66621442009	16066.6329126889	8496.85523699023	10272.7021662263	10531.1929096547	3646.87880223591	13652.5667368932	13850.0055561029	4921.05047540752	5839.70727670609	3926.53584314487	1981.32568278906	12506.3474678579	4675.29227377008	11212.6255315858	7183.65532725105	13316.4062325308	7910.36997894551
ENSG00000064607	300.354424102545	227.214622231853	340.723002949493	410.089529998494	223.456158555518	429.558546390597	126.182311830176	194.581194702056	239.520032688318	249.127943574474	165.433678295294	285.106650651081	266.203854763505	294.071160184639	280.849559340153	275.840993496195	209.989112202527	369.726469971085	162.932161432771	205.665335661367	316.026116167323	224.560135794561	254.82344053378	238.687414653933	258.869639441414	187.240799750637	274.858740958902
ENSG00000064651	272.893049816982	325.490269811636	160.307444529861	167.29028373238	251.060998291593	204.419986112229	178.116898412194	197.341417437398	339.833393992838	98.5883349149349	224.547896075239	260.48719078416	243.552869578399	225.378344171911	175.33729956342	353.135127836913	292.888387414209	176.048271021085	201.211647920285	150.723121153685	215.4364704158	308.316199165624	192.401736388846	376.990337632542	238.611218274262	294.50770765963	333.796400306527
ENSG00000064652	141.911695255836	74.0931677844479	23.8504330071006	213.869749842125	29.7832532114017	53.8096154728382	30.0412854157161	43.2894709802944	103.435401637225	6.53477706339534	35.1078155714401	78.7045570191757	28.8074984578724	134.147891356321	14.9772831589146	94.455964298388	128.720525271605	60.6717551855323	172.716827298063	80.5359828600655	8.76521912529619	10.5616411669963	43.524264048459	105.816016068034	101.815391647854	126.683063780581	61.972272454927
ENSG00000064655	2.75459073608698	1.57178686663045	0	0	3.35480539945882	0	0	0	0	3.89862946196645	0	0	0	0	0	0	0	0.967231814359633	0	0	0	0	0	1.66929116165596	3.44573683000549	0	0
ENSG00000064666	1127.03038532906	1032.54338974809	1288.2929972982	1050.06080681239	1455.69113739179	1189.29617323182	1784.28952050839	1283.72769143891	1443.87850357501	1345.07169050083	1268.04836431363	1554.45258865956	1850.9187182838	1200.87367750907	1561.90534454653	1410.61831387913	1136.079023486	2052.05345095752	1095.41664594302	1225.7018830158	1170.1386499901	1604.82842115286	1499.65798810374	1318.63133146296	1594.35723074668	1504.21131633173	980.048762959018
ENSG00000064687	295.057520530187	369.435534465466	488.028441741932	252.143869499932	383.465105991284	499.760242609996	455.714739450551	241.593770859649	175.59215027263	627.293620369494	508.612472591845	524.703057548389	332.829667482622	305.298064459052	739.573387823361	370.08525435246	334.984393795345	544.27145532452	433.308334926335	277.788589715398	505.159333734987	373.058749104892	571.897752812775	271.2553709709	483.013280206178	359.173127664515	311.403093114033
ENSG00000064692	1.15700190769732	0	3.80974229288899	2.50169917589188	2.10679159049732	0	0	0	0	0	0	0	0.962698535811337	0	0	0	0	0	0	2.26180853713463	0	1.43736485658981	0	0	2.00859090431399	12.3820795285981	0
ENSG00000064703	103.56061385037	98.1266916578256	101.009248744705	67.8302867009049	88.6458495378847	126.169053915823	77.9792827136032	122.701284293459	95.829175123428	91.8086839025975	59.140916300148	99.4525638645764	91.5724200029459	89.2381287864753	84.2875134417665	97.1997710053628	31.9206831512421	94.7792897795293	79.3255160452483	93.7300038263411	113.548525765803	56.7295818376415	80.917311787335	96.5803429123559	65.8939662612553	92.0331151405468	116.878408238683
ENSG00000064726	319.060778456389	349.794272582436	254.609101311722	449.205023654825	416.591266247823	240.10147073027	460.984350889109	302.18493337785	414.484027452439	222.158506221137	601.470718368346	473.350834156098	382.670883993028	503.529964005635	342.513747303447	440.559680560877	400.954114996617	329.259296977152	423.764755589249	486.720703352527	281.519354475896	413.09804133917	302.893302602587	402.17644599662	360.105398319142	652.903280122396	247.674545016145
ENSG00000064763	274.282037996646	278.529083743984	103.945249387603	157.325459784965	193.18652984481	233.207949323127	139.859341005518	176.965554499293	285.65438380036	148.318140842999	202.8681116674	356.18414268102	218.849733598818	180.269176187614	108.1192775318	258.309993739266	236.322374407577	99.1466618430533	164.212984729359	114.595119062359	268.131438914508	469.711504135232	113.377131083076	201.678596534727	182.74496244353	253.354694032052	259.434589439729
ENSG00000064787	4.89605373518048	13.9311694327183	10.4102204826609	1.56319324390159	6.85634059677354	10.4073947500207	2.63427777800811	0	2.99681029149708	3.9965868249273	3.30959671254232	3.48205888350166	3.91511437688994	9.96442819627452	4.55363139292988	5.93748889500614	3.97046735581461	0	5.13661986261906	4.17255150650161	4.41235737931503	3.27017992370447	2.6582053639256	4.62859748720876	1.97260735206545	4.35396440751239	15.4625106726686
ENSG00000064835	0	0	0	0	0	0	1.43721394594274	0	0	0	0	0	0	1.39833319739591	0	0	2.52689480195499	0	0	0	1.11122902209782	2.17810083343935	0	0	0	0	0
ENSG00000064886	56.19083785732	31.1638318591876	76.6047510991619	25.6874958650218	43.5151943741098	18.8126229599117	26.4602301026418	82.3191370403445	23.7215221195599	51.7277072669809	31.8785511993555	88.2786450269802	36.7433469658583	43.4789863639302	49.5805660726281	70.6979559515194	72.6300458386217	54.0591049878616	34.5718920223214	23.1502005684957	21.1266857196126	69.2945962866434	33.2145870074714	42.7882579462979	27.3789882267898	38.0141661431702	105.164096027052
ENSG00000064932	260.230892481855	273.574362193333	381.592545695202	264.142651471905	558.492508322625	263.092217063577	389.018345720449	322.921476354649	244.017547206166	446.237757420435	340.465473717487	289.201374794915	354.294685368088	212.081482839426	444.569014893638	393.903332651431	287.802741289572	438.000946287322	260.406635954936	231.449915727391	317.588339558978	306.881208347558	472.720512942438	290.303366742217	468.134826789544	321.693263161521	265.143492881312
ENSG00000064933	160.603709021433	109.317474313088	140.014542550814	208.191622004588	261.215735500382	181.079326484859	132.379186702282	98.4578234132841	370.454125102987	68.6967728867191	154.066560147965	155.531336133808	289.087239116138	258.788079444728	63.9587224883719	313.784442926439	292.518176957177	80.4998976605308	118.88390390012	140.916120509746	125.240921467192	286.108359963765	101.467459984091	356.481079325385	161.035798240763	275.018593986579	217.483786272388
ENSG00000064961	352.071668909156	428.048834400178	288.372532204114	337.072944915363	331.366320960489	224.028677429327	534.246552805454	451.408365355776	674.872698969468	159.449443318478	866.179880420427	409.195514215024	579.452808201457	353.714263577212	277.21200840593	426.889131702091	588.241129640594	321.414998074236	406.834335203666	265.787461988635	147.738228897713	407.3441960128	299.004294707503	229.745894855995	240.1164191769	496.971661038585	272.544929836861
ENSG00000064989	10.2186976038678	11.7279768822097	15.7127520442656	5.62595583549474	23.3868784495392	7.00265323685074	12.5905379327457	34.6838522968341	10.1340127162919	27.458288651752	14.6214440746423	4.65894503440503	12.266964931349	8.14423875255111	8.10383659081545	25.6172725185864	40.655706149175	3.52411947108408	2.0193969744713	13.4922683768655	7.98475138624558	11.1653226721361	19.3714812114686	31.1193208848001	18.0382815929214	8.44738937047404	13.5568037426085
ENSG00000064995	53.7574011934308	55.4630342150099	46.5857930899872	56.3825141428147	53.0919593561428	75.6623279195176	57.4606219338573	72.9070293905093	47.6383407257067	74.8495014137885	39.5935583589548	46.530060847355	59.4645658727032	79.1408609773466	70.4540673876424	50.8267876277608	64.4159540928365	50.0215354873199	51.3976163167666	64.7810608911888	58.9067038515569	34.191292020468	51.5117924016432	30.5478275637958	45.4981029309964	60.7388982236592	60.847050865957
ENSG00000064999	118.986980173064	115.785216611236	155.686589674073	186.095986611293	164.057346026776	92.759284421521	186.511789899018	182.876696106899	141.663494607734	154.142254167945	165.839473725142	109.158481805201	174.620364069594	101.180296705621	128.70299719512	253.923159299252	229.946720434693	164.309789312579	91.781405516812	142.087163961997	150.311624501583	216.638947312541	160.014823021472	182.007991432646	121.175759944771	285.850880685612	107.654926621694
ENSG00000065000	505.047132969779	293.462754956942	418.521418055347	447.27640318004	412.544190626594	407.868780729565	495.485094466139	464.309662398254	384.205926101141	545.748749779104	299.091196870543	385.021217260709	512.04657960008	388.697194432217	632.596854334175	521.985698010533	491.190029942925	595.057042995506	478.96225923515	518.263878483894	436.3921649347	457.783255830804	443.180513798436	415.904963337126	463.206940051514	578.502224292475	364.975384001755
ENSG00000065029	101.44880916297	76.5179943548644	100.028463198216	76.6227321663302	109.879669147787	144.862876525256	64.0919844917775	94.1164147440444	105.520825127466	117.702120950013	64.7487275156113	100.025976966889	125.966763719752	75.3398359583273	147.730948953145	93.9202545277372	61.494124107102	99.5030642296656	80.302713657537	72.8998407711181	106.328267543447	90.7078343739274	116.42551908942	100.039622326118	122.815563318429	76.7360032743216	129.871671151351
ENSG00000065054	17.7729215615826	80.4351416663306	32.9441828020338	18.583213139365	91.4462057246162	39.3939792373148	125.936957676519	42.9635353190869	102.420750039301	16.6096456135409	62.2851030311145	46.0815424502056	34.1307482208498	28.6350745666466	5.56826477527814	80.544046087542	68.3321284982932	51.5221022190423	6.18557103427764	11.517862569304	26.0960332731416	7.53130370330841	10.34166499716	33.6347011172836	23.9351108891107	5.32619258455642	15.613538207216
[truncated: 33,468 more rows]
