# Supplementary material for: The platelet transcriptome and proteome in Alzheimer’s disease and aging: an exploratory cross-sectional study
Source: Front Mol Biosci. 2023 Jun 30;10:1196083. doi: 10.3389/fmolb.2023.1196083 (PMC10348715; doi:10.3389/fmolb.2023.1196083)
Supplement: Supplementary file 4 [file Table1.XLSX]

## Sheet: Index
AD versus Old		(p<0.05)	Downregulated	Upregulated
T1	Differential Expression Analysis >> Differential expressed proteins in AD versus Old samples (DEPs)	137	30	107
T2	Overlap between T1 and the platelet proteome of Geyer et al. 2019 >> platelet DEPs in AD versus Old	80	14	66
T3	GO term and functional analysis of platelet DEPs in AD versus Old samples (only proteins listed in T2 with p-value < 0.05)
AD versus Young
T4	Differential Expression Analysis >> Differential expressed proteins in AD versus Young samples (DEPs)	94	26	68
T5	Overlap between T5 and the platelet proteome of Geyer et al. 2019 >> platelet DEPs in AD versus Young	52	10	42
T6	GO term and functional analysis of platelet DEPs in AD versus Young samples (only proteins listed in T5 with p-value < 0.05)
Old versus Young
T7	Differential Expression Analysis >> Differential expressed proteins in Old versus Young samples (DEPs)	81	34	47
T8	Overlap between T7 and the platelet proteome of Geyer et al. 2019 >> platelet DEPs in Old versus Young	42	11	31
T9	GO term and functional analysis of platelet DEPs in Old versus Young samples (only proteins listed in T8 with p-value < 0.05)

## Sheet: T1
ID	name	AD_vs_Old_p.adj	AD_vs_Old_p.val	AD_vs_Old_log2FoldChange	Protein.names
C9JXI5	TMEM198	3.96e-08	2.55635e-08	-9.67	Transmembrane protein 198 (Fragment)
A0A024RB85	PA2G4	0.000834	1.36092e-06	4.86	Proliferation-associated 2G4, 38kDa, isoform CRA_a
A0A0X9USM3	A0A0X9USM3	0.0693	2.49942e-05	9.33	GCT-A4 heavy chain variable region (Fragment)
Q5NV90	V2-17	0.17	6.33862e-05	6.04	V2-17 protein (Fragment)
Q53SS8	PCBP1	0.24	0.000103572	5.69	Epididymis secretory protein Li 85 (Poly(RC) binding protein 1) (cDNA, FLJ94964, highly similar to Homo sapiens poly(rC) binding protein 1 (PCBP1), mRNA)
P06703	S100A6	0.438	0.000248187	-2.38	Protein S100-A6 (Calcyclin) (Growth factor-inducible protein 2A9) (MLN 4) (Prolactin receptor-associated protein) (PRA) (S100 calcium-binding protein A6)
J3KNF5	CEP290	0.517	0.000347791	8.16	Centrosomal protein of 290 kDa
A2NB45	A2NB45	0.614	0.000549733	4.94	Cold agglutinin FS-1 L-chain (Fragment)
P43034	PAFAH1B1	0.616	0.000553733	3.64	Platelet-activating factor acetylhydrolase IB subunit beta (Lissencephaly-1 protein) (LIS-1) (PAF acetylhydrolase 45 kDa subunit) (PAF-AH 45 kDa subunit) (PAF-AH alpha) (PAFAH alpha)
P14543	NID1	0.634	0.000607235	4.48	Nidogen-1 (NID-1) (Entactin)
B2RB06	HADH	0.658	0.000694354	4.52	cDNA, FLJ95242, highly similar to Homo sapiens L-3-hydroxyacyl-Coenzyme A dehydrogenase, short chain (HADHSC), mRNA
J3KTF8	ARHGDIA	0.681	0.000792436	3.91	Rho GDP-dissociation inhibitor 1 (Fragment)
B8ZWD1	DBI	0.73	0.00108605	4.46	Acyl-CoA-binding protein (Diazepam binding inhibitor, splice form 1A(2))
Q53GL5	IDH2	0.731	0.00109447	1.67	IDP (EC 1.1.1.42) (NADP(+)-specific ICDH) (Oxalosuccinate decarboxylase) (Fragment)
V9HW25	HEL-S-273	0.732	0.00109721	2.95	Epididymis secretory protein Li 273
C9J2C0	TUBA8	0.736	0.00113476	7.04	Tubulin alpha chain (Fragment)
A8K7F6	EIF4A1	0.765	0.00141715	3.23	RNA helicase (EC 3.6.4.13)
A0A0X9UWL5	A0A0X9UWL5	0.788	0.00172949	3.67	GCT-A5 light chain variable region (Fragment)
A8K1D2	LASP1	0.8	0.00193786	3.69	LIM and SH3 domain protein 1
P15169	CPN1	0.8	0.00193895	4.2	Carboxypeptidase N catalytic chain (CPN) (EC 3.4.17.3) (Anaphylatoxin inactivator) (Arginine carboxypeptidase) (Carboxypeptidase N polypeptide 1) (Carboxypeptidase N small subunit) (Kininase-1) (Lysine carboxypeptidase) (Plasma carboxypeptidase B) (Serum carboxypeptidase N) (SCPN)
Q0ZGT2	NEXN.1	0.802	0.00197371	1.52	Nexilin (F-actin-binding protein) (Nelin)
P23142	FBLN1.1	0.807	0.0020979	5.53	Fibulin-1 (FIBL-1)
Q53XS4	PTPN6	0.811	0.00216761	2.63	Tyrosine-protein phosphatase non-receptor type (EC 3.1.3.48)
P41226	UBA7	0.817	0.00233844	3.51	Ubiquitin-like modifier-activating enzyme 7 (Ubiquitin-activating enzyme 7) (D8) (Ubiquitin-activating enzyme E1 homolog)
A0A1S5UZ39	HBA2	0.819	0.00237241	-3.1	Hemoglobin subunit alpha
Q8TCD0	IGKC	0.821	0.00242961	3.63	Uncharacterized protein
B3KQ20	PRG4	0.822	0.00247073	4.96	cDNA FLJ32635 fis, clone SYNOV2000178, highly similar to Proteoglycan-4
Q9UL83	Q9UL83	0.833	0.00283093	4.06	Myosin-reactive immunoglobulin light chain variable region (Fragment)
C9J0K6	SRI	0.836	0.0029481	4.38	Sorcin
P68032	ACTC1	0.838	0.00299766	1.48	Actin, alpha cardiac muscle 1 (Alpha-cardiac actin) [Cleaved into: Actin, alpha cardiac muscle 1, intermediate form]
A0A384MDK7	PCMT1	0.838	0.00301076	2.81	Protein-L-isoaspartate O-methyltransferase (EC 2.1.1.77)
P51692	STAT5B	0.852	0.0034854	3.16	Signal transducer and activator of transcription 5B
Q86TT1	Q86TT1	0.859	0.0038087	4.11	Full-length cDNA clone CS0DD006YL02 of Neuroblastoma of Homo sapiens (human)
A0A3B3IQ51	CFHR2	0.862	0.0039253	3.15	Complement factor H-related protein 2
P63208	SKP1	0.865	0.00404875	-2.66	S-phase kinase-associated protein 1 (Cyclin-A/CDK2-associated protein p19) (p19A) (Organ of Corti protein 2) (OCP-2) (Organ of Corti protein II) (OCP-II) (RNA polymerase II elongation factor-like protein) (SIII) (Transcription elongation factor B polypeptide 1-like) (p19skp1)
A0A0A0MR02	VDAC2	0.881	0.00498932	3.11	Outer mitochondrial membrane protein porin 2 (Voltage-dependent anion-selective channel protein 2) (Fragment)
P07741	APRT	0.886	0.00539239	3.43	Adenine phosphoribosyltransferase (APRT) (EC 2.4.2.7)
Q5T6H7	XPNPEP1	0.889	0.00561883	3.43	Xaa-Pro aminopeptidase 1
H3BVI7	CDH1	0.896	0.00629963	4.85	Cadherin-1
A2MYE2	A30	0.896	0.00634216	2.66	A30 protein (Fragment)
Q6XQN6	NAPRT	0.899	0.00661687	-3.12	Nicotinate phosphoribosyltransferase (NAPRTase) (EC 6.3.4.21) (FHA-HIT-interacting protein) (Nicotinate phosphoribosyltransferase domain-containing protein 1)
A0A385HVZ2	A0A385HVZ2	0.904	0.00721443	-5	Mutant hemoglobin subunit alpha 2
Q5T6W2	HNRNPK	0.906	0.00744157	3.1	Heterogeneous nuclear ribonucleoprotein K (Fragment)
Q53FT8	PSMB1	0.906	0.00749927	3.68	Proteasome subunit beta (EC 3.4.25.1) (Fragment)
Q5VY30	RBP4	0.906	0.00751322	1.46	Retinol-binding protein
A0A087X054	HYOU1	0.909	0.0078243	2.36	Hypoxia up-regulated protein 1
O15511	ARPC5	0.912	0.00835768	4.61	Actin-related protein 2/3 complex subunit 5 (Arp2/3 complex 16 kDa subunit) (p16-ARC)
V9HW44	HEL-S-303	0.913	0.00852909	3.78	Epididymis secretory protein Li 303 (Epididymis secretory sperm binding protein) (Platelet-activating factor acetylhydrolase, isoform Ib, beta subunit 30kDa, isoform CRA_a)
A0A024R882	STOM	0.915	0.00895854	-0.947	Stomatin, isoform CRA_a
O43294	TGFB1I1	0.917	0.00932154	4.74	Transforming growth factor beta-1-induced transcript 1 protein (Androgen receptor coactivator 55 kDa protein) (Androgen receptor-associated protein of 55 kDa) (Hydrogen peroxide-inducible clone 5 protein) (Hic-5)
D9YZU5	HBB.2	0.919	0.00957795	-2.37	Beta-globin (Globin A1) (Hemoglobin subunit beta) (Hemoglobin, beta)
B2R5U3	EHD1	0.922	0.0101981	3.79	EH-domain containing 1, isoform CRA_b (cDNA FLJ40523 fis, clone TESTI2046872, highly similar to EH-domain-containing protein 1) (cDNA, FLJ92624, highly similar to Homo sapiens EH-domain containing 1 (EHD1), mRNA)
A0A024QZS4	PPIF	0.924	0.0106872	2.31	Peptidyl-prolyl cis-trans isomerase (PPIase) (EC 5.2.1.8)
A4D275	ARPC1B	0.924	0.0107037	1.07	Actin-related protein 2/3 complex subunit
A0A140VKE1	UGP2	0.926	0.0113397	3.36	UTP--glucose-1-phosphate uridylyltransferase (EC 2.7.7.9)
A0A024R1P2	RAC2	0.926	0.0113889	2.24	Ras-related C3 botulinum toxin substrate 2 (Rho family, small GTP binding protein Rac2), isoform CRA_a
A4D2P1	RAC1	0.928	0.0119753	1.32	Ras-related C3 botulinum toxin substrate 1 (Rho family, small GTP binding protein Rac1) (Ras-related C3 botulinum toxin substrate 1 (Rho family, small GTP binding protein Rac1), isoform CRA_a) (Ras-related C3 botulinum toxin substrate 1 isoform Rac1) (cDNA FLJ30431 fis, clone BRACE2008968, highly similar to Ras-related C3 botulinum toxin substrate 1) (cDNA FLJ75553, highly similar to Homo sapiens…
P63241	EIF5A	0.93	0.012482	-1.57	Eukaryotic translation initiation factor 5A-1 (eIF-5A-1) (eIF-5A1) (Eukaryotic initiation factor 5A isoform 1) (eIF-5A) (Rev-binding factor) (eIF-4D)
P0DOX2	P0DOX2	0.93	0.0125774	3.73	Immunoglobulin alpha-2 heavy chain (Immunoglobulin alpha-2 heavy chain BUT)
A0A384ME16	GRB2	0.931	0.0127737	2.42	Epididymis secretory sperm binding protein (Fragment)
A0A385HW21	A0A385HW21	0.933	0.0133094	-4.3	Mutant hemoglobin subunit alpha 2
Q1ET63	ST1A5	0.933	0.0134244	3.91	Sulfotransferase (EC 2.8.2.-)
A2VCK8	TMSB4X	0.935	0.0142356	0.99	Thymosin beta
Q53HT6	BCAP31	0.935	0.0142606	3.83	B-cell receptor-associated protein (BCR-associated protein) (Fragment)
B4DUV1	FBLN1	0.936	0.0145722	2.59	Fibulin-1
Q6FHU0	PSMB8	0.937	0.0148734	2.78	Proteasome subunit beta (EC 3.4.25.1) (Fragment)
A0A384MDQ7	A0A384MDQ7	0.938	0.0155528	-3.69	Epididymis secretory sperm binding protein
O94919	ENDOD1	0.942	0.0174646	2.68	Endonuclease domain-containing 1 protein (EC 3.1.30.-)
Q9NYU2	UGGT1	0.943	0.0182536	3.32	UDP-glucose:glycoprotein glucosyltransferase 1 (UGT1) (hUGT1) (EC 2.4.1.-) (UDP--Glc:glycoprotein glucosyltransferase) (UDP-glucose ceramide glucosyltransferase-like 1)
V9HW21	HEL-76	0.944	0.0184606	-1.45	Carbonic anhydrase (EC 4.2.1.1)
P11216	PYGB	0.944	0.0185005	2.38	Glycogen phosphorylase, brain form (EC 2.4.1.1)
O75882	ATRN	0.944	0.0187767	3.77	Attractin (DPPT-L) (Mahogany homolog)
A0A0P1J1R0	TPT1	0.944	0.0188392	2.97	Translationally-controlled tumor protein
A0A024R845	RAB14	0.945	0.0191099	2.85	Ras-related protein Rab-14
Q9C0C9	UBE2O	0.945	0.0195716	2.61	(E3-independent) E2 ubiquitin-conjugating enzyme (EC 2.3.2.24) (E2/E3 hybrid ubiquitin-protein ligase UBE2O) (Ubiquitin carrier protein O) (Ubiquitin-conjugating enzyme E2 O) (Ubiquitin-conjugating enzyme E2 of 230 kDa) (Ubiquitin-conjugating enzyme E2-230K) (Ubiquitin-protein ligase O)
H7BYY1	TPM1.1	0.946	0.0196988	0.856	Tropomyosin 1 (Alpha), isoform CRA_m (Tropomyosin alpha-1 chain)
A8K287	SNAP23	0.946	0.0201708	2.85	Synaptosomal-associated protein
V9HW51	HEL-S-114	0.947	0.0204441	2.44	Epididymis secretory protein Li 114 (Thioredoxin-like 1, isoform CRA_c)
B2R4D5	ARPC3	0.947	0.0204745	3.65	Actin-related protein 2/3 complex subunit 3
A0A384NPU2	HINT1	0.948	0.0211831	-2.59	Epididymis secretory sperm binding protein (Histidine triad nucleotide binding protein 1)
V9HW12	HEL-S-2a	0.948	0.0213154	-2.24	Epididymis secretory sperm binding protein Li 2a (Peroxiredoxin 2, isoform CRA_b)
P0DOX7	P0DOX7	0.948	0.0210271	1.39	Immunoglobulin kappa light chain (Immunoglobulin kappa light chain EU)
P50402	EMD	0.948	0.0212744	3	Emerin
A8K1K1	CNDP1	0.948	0.0214985	2.8	cDNA FLJ76342, highly similar to Homo sapiens carnosine dipeptidase 1 (metallopeptidase M20 family)(CNDP1), mRNA
Q8WWA1	TMEM40	0.949	0.0217965	3.11	Transmembrane protein 40
B4DUD6	SEPT7	0.949	0.0219727	1.47	Septin-7
P17987	TCP1	0.949	0.022309	1.82	T-complex protein 1 subunit alpha (TCP-1-alpha) (CCT-alpha)
J3QS39	UBB	0.952	0.0250037	-1.13	Polyubiquitin-B (Fragment)
B7Z8X5	B7Z8X5	0.953	0.0261207	2.1	cDNA FLJ61541, highly similar to Homo sapiens PDZ and LIM domain 5 (PDLIM5), transcript variant 2, mRNA
V9HWE3	HEL-S-11	0.954	0.0268754	-2.29	Carbonic anhydrase (EC 4.2.1.1)
G4V2I9	SLC4A1	0.954	0.0271335	-2.47	Anion exchange protein
P68431	HIST1H3A	0.954	0.0266875	2.69	Histone H3.1 (Histone H3/a) (Histone H3/b) (Histone H3/c) (Histone H3/d) (Histone H3/f) (Histone H3/h) (Histone H3/i) (Histone H3/j) (Histone H3/k) (Histone H3/l)
Q5SQT9	SAR1A	0.954	0.026743	2.12	SAR1 gene homolog A (S. cerevisiae), isoform CRA_a (Small GTP-binding protein)
Q15907	RAB11B	0.955	0.0278552	1.14	Ras-related protein Rab-11B (GTP-binding protein YPT3)
B4DJV2	CS	0.955	0.0283147	1.89	Citrate synthase
B2R582	DKFZp686H17246	0.955	0.0285475	3.4	cDNA, FLJ92374, highly similar to Homo sapiens C-type lectin domain family 3, member B (CLEC3B), mRNA
B4DL14	ATP5C1	0.955	0.0285794	2.8	ATP synthase subunit gamma
E9KL36	HEL111	0.956	0.028957	-1.39	Transthyretin
Q86UY0	TXNDC5	0.956	0.028756	3.58	TXNDC5 protein
V9HWC2	HEL-S-67p	0.957	0.0310051	-0.98	Maillard deglycase (EC 3.5.1.124) (Parkinsonism-associated deglycase) (Protein DJ-1) (Protein/nucleic acid deglycase DJ-1)
P61981	YWHAG	0.957	0.0313532	-0.735	14-3-3 protein gamma (Protein kinase C inhibitor protein 1) (KCIP-1) [Cleaved into: 14-3-3 protein gamma, N-terminally processed]
Q6IB11	PGRMC1	0.957	0.030464	2.74	PGRMC1 protein (Progesterone receptor membrane component 1) (Progesterone receptor membrane component 1, isoform CRA_a) (cDNA, FLJ94602, Homo sapiens progesterone receptor membrane component 1 (PGRMC1),mRNA)
Q9GZL9	HBB.12	0.958	0.0321424	-4.15	Beta-globin (Mutant beta-globin) (Fragment)
Q96G03	PGM2	0.958	0.0322165	3.42	Phosphoglucomutase-2 (PGM 2) (EC 5.4.2.2) (Glucose phosphomutase 2) (Phosphodeoxyribomutase) (Phosphopentomutase) (EC 5.4.2.7)
B2R6K4	GNB1	0.958	0.0326143	0.823	cDNA, FLJ92996, highly similar to Homo sapiens guanine nucleotide binding protein (G protein), beta polypeptide 1 (GNB1), mRNA
A2J1M8	A2J1M8	0.959	0.0334795	3.95	Rheumatoid factor RF-IP12 (Rheumatoid factor RF-IP13) (Fragment)
A2RTY3	HEATR9	0.959	0.0335006	3.24	Protein HEATR9 (HEAT repeat-containing protein 9)
A0A140VK46	PSMB4	0.959	0.0335691	2.54	Proteasome subunit beta (EC 3.4.25.1)
A0A2U8J8J9	IGHV3-74	0.96	0.0344808	4.68	Ig heavy chain variable region (Fragment)
A0A024R4X0	CYB5R3	0.96	0.0348255	0.906	NADH-cytochrome b5 reductase (EC 1.6.2.2)
V9HW72	HEL-S-94n	0.96	0.0355217	3.02	Epididymis secretory sperm binding protein (Epididymis secretory sperm binding protein Li 94n) (Stress-induced-phosphoprotein 1 (Hsp70/Hsp90-organizing protein), isoform CRA_a)
A3KPC7	HIST1H2AH	0.961	0.0361773	-2.15	Histone H2A
Q59EG8	PSMD2	0.961	0.0376387	-2.23	26S proteasome non-ATPase regulatory subunit 2 (Fragment)
B4E1B2	B4E1B2	0.961	0.0377813	-4.3	Beta-1 metal-binding globulin (Serotransferrin) (Siderophilin)
A0A024R9D7	DECR1	0.961	0.0371754	3.35	2,4-dienoyl CoA reductase 1, mitochondrial, isoform CRA_b
O43681	ASNA1	0.961	0.0378529	2.65	ATPase GET3 (EC 3.6.-.-) (Arsenical pump-driving ATPase) (Arsenite-stimulated ATPase) (Guided entry of tail-anchored proteins factor 3, ATPase) (Transmembrane domain recognition complex 40 kDa ATPase subunit) (hARSA-I) (hASNA-I)
P50851	LRBA.1	0.961	0.0379041	2.25	Lipopolysaccharide-responsive and beige-like anchor protein (Beige-like protein) (CDC4-like protein)
A0A140VJL9	ALAD	0.962	0.0391854	-1.06	Delta-aminolevulinic acid dehydratase (EC 4.2.1.24)
Q9UHG9	RHAG	0.962	0.0393306	-2.07	Ammonium transporter Rh type A (Mutant Rh50 glycoprotein) (Rh-associated glycoprotein, isoform CRA_c)
Q8TCZ8	APOE.1	0.962	0.0382021	3.41	Apolipoprotein E (Fragment)
P20851	C4BPB	0.963	0.0409698	1.6	C4b-binding protein beta chain
B4E3P1	B4E3P1	0.964	0.0429563	-2.55	cDNA FLJ57036, highly similar to Homo sapiens tropomyosin 2 (beta) (TPM2), transcript variant 2, mRNA
B4DSE2	TPP1	0.964	0.0436491	-2.59	cDNA FLJ57277, highly similar to Tripeptidyl-peptidase 1
P16157	ANK1	0.964	0.0436532	-2.23	Ankyrin-1 (ANK-1) (Ankyrin-R) (Erythrocyte ankyrin)
A0A125QYY9	A0A125QYY9	0.964	0.0441365	3.91	IBM-B2 heavy chain variable region (Fragment)
Q13201	MMRN1	0.964	0.0442556	0.874	Multimerin-1 (EMILIN-4) (Elastin microfibril interface located protein 4) (Elastin microfibril interfacer 4) (Endothelial cell multimerin) [Cleaved into: Platelet glycoprotein Ia*; 155 kDa platelet multimerin (p-155) (p155)]
P36959	GMPR	0.965	0.0452694	3.58	GMP reductase 1 (GMPR 1) (EC 1.7.1.7) (Guanosine 5'-monophosphate oxidoreductase 1) (Guanosine monophosphate reductase 1)
A0A0X9T7V9	A0A0X9T7V9	0.965	0.0455299	2.49	GCT-A4 light chain variable region (Fragment)
Q5JP69	C2	0.965	0.0459529	2.92	C3/C5 convertase (EC 3.4.21.43) (Complement C2) (Complement C2a fragment) (Complement C2b fragment)
O15400	STX7	0.965	0.0465823	3.45	Syntaxin-7
Q15746	MYLK	0.965	0.046758	2.53	Myosin light chain kinase, smooth muscle (MLCK) (smMLCK) (EC 2.7.11.18) (Kinase-related protein) (KRP) (Telokin) [Cleaved into: Myosin light chain kinase, smooth muscle, deglutamylated form]
A0A2P9DU05	ROCK2	0.965	0.0472651	2.57	Rho-associated protein kinase (EC 2.7.11.1)
Q5U077	LDHB	0.966	0.0478298	-0.678	L-lactate dehydrogenase (EC 1.1.1.27)
Q53R15	MYL1	0.966	0.0476911	2.63	Uncharacterized protein MYL1 (Fragment)
D6RGI3	SEPT11	0.966	0.0478156	3.8	Septin 11, isoform CRA_b (Septin-11)
A0A0S2Z4I5	CFP	0.966	0.0486549	3.68	Complement factor properdin isoform 1 (Complement factor properdin, isoform CRA_d) (Fragment)
Q3ZCM7	TUBB8	0.966	0.0495191	3.04	Tubulin beta-8 chain (Tubulin beta 8 class VIII)
A0A384NPX8	UQCRFS1	0.966	0.0500572	3.06	Cytochrome b-c1 complex subunit Rieske, mitochondrial (EC 7.1.1.8)
Q53G71	HEL-S-99n	0.967	0.0504851	0.722	Calreticulin variant (Fragment)
Q53EW8	TST	0.967	0.0510861	3.01	Sulfurtransferase (Fragment)
Q9NRW1	RAB6B	0.967	0.0511849	2.86	Ras-related protein Rab-6B
C9J6B1	RALB	0.967	0.0513285	3.31	Small monomeric GTPase (EC 3.6.5.2) (Fragment)
A0A2R8Y7X9	HBG1	0.967	0.0532237	-3.27	GLOBIN domain-containing protein
B4DPJ8	CCT6A	0.968	0.053602	-1.17	cDNA FLJ52344, highly similar to T-complex protein 1 subunit zeta (cDNA, FLJ79129, highly similar to T-complex protein 1 subunit zeta)
A0A384P5Q0	CAT	0.968	0.054436	-1.33	Catalase (EC 1.11.1.6)
B3KQR6	HPSE	0.968	0.0546771	2.05	cDNA PSEC0090 fis, clone PLACE1001300, highly similar to Heparanase
A0A024RB17	FAM62A	0.968	0.0552715	2.82	Family with sequence similarity 62 (C2 domain containing), member A, isoform CRA_b
P63313	TMSB10	0.968	0.0559834	2.46	Thymosin beta-10
O43866	CD5L	0.968	0.0561603	2.63	CD5 antigen-like (Apoptosis inhibitor expressed by macrophages) (hAIM) (CT-2) (IgM-associated peptide) (SP-alpha)
A0A140VJI7	ECM1	0.969	0.0573109	2.7	Testicular tissue protein Li 61
P02549	SPTA1	0.969	0.0589293	-2.66	Spectrin alpha chain, erythrocytic 1 (Erythroid alpha-spectrin)
B4E324	CTSA	0.969	0.0590787	2.12	cDNA FLJ60397, highly similar to Lysosomal protective protein
B2R9F2	SERPINA6	0.969	0.0601338	-1.53	cDNA, FLJ94361, highly similar to Homo sapiens serine (or cysteine) proteinase inhibitor, clade A(alpha-1 antiproteinase, antitrypsin), member 6 (SERPINA6), mRNA
P16452	EPB42	0.97	0.0616348	-2.39	Protein 4.2 (P4.2) (Erythrocyte membrane protein band 4.2) (Erythrocyte protein 4.2)
A0A087WUQ6	GPX1.1	0.97	0.0630496	2.7	Glutathione peroxidase
H0Y704	ZNF185	0.97	0.0647063	1.79	Zinc finger protein 185 (Fragment)
B3KVN0	SLC2A1	0.97	0.0647325	-1.65	Glucose transporter type 1, erythrocyte/brain (Solute carrier family 2, facilitated glucose transporter member 1)
Q5R349	SELP	0.97	0.0649241	1.78	p-selectin (Fragment)
Q8NBY1	STK26	0.971	0.0662643	3.46	Serine/threonine-protein kinase 26 (cDNA FLJ90669 fis, clone PLACE1005519, moderately similar to Homo sapiens STE20-like kinase 3 (mst-3) mRNA)
P07357	C8A	0.971	0.0663811	1.69	Complement component C8 alpha chain (Complement component 8 subunit alpha)
Q53GF4	STXBP2	0.971	0.066657	0.892	Syntaxin binding protein 2 variant (Fragment)
S6BGD6	S6BGD6	0.971	0.0693809	-1.98	IgG L chain
V9HWF0	HEL-S-28	0.972	0.0703395	0.601	Integrin-linked protein kinase
P38606	ATP6V1A	0.972	0.0712348	2.11	V-type proton ATPase catalytic subunit A (V-ATPase subunit A) (EC 7.1.2.2) (V-ATPase 69 kDa subunit) (Vacuolar ATPase isoform VA68) (Vacuolar proton pump subunit alpha)
B4DY28	CSRP1	0.972	0.0724721	1.48	cDNA FLJ61189, highly similar to Cysteine and glycine-rich protein 1
A0A0A0MRJ7	F5	0.972	0.0728898	2.41	Coagulation factor V
A0A0C4DH68	IGKV2-24	0.972	0.0736261	2.97	Immunoglobulin kappa variable 2-24
P07384	CAPN1	0.972	0.0747975	-0.74	Calpain-1 catalytic subunit (EC 3.4.22.52) (Calcium-activated neutral proteinase 1) (CANP 1) (Calpain mu-type) (Calpain-1 large subunit) (Cell proliferation-inducing gene 30 protein) (Micromolar-calpain) (muCANP)
B4DT77	ANXA7	0.972	0.0749936	1.47	Annexin
Q86UX7	FERMT3	0.972	0.0751047	-0.555	Fermitin family homolog 3 (Kindlin-3) (MIG2-like protein) (Unc-112-related protein 2)
V9HWC9	HEL-S-44	0.973	0.0759502	-0.818	Superoxide dismutase [Cu-Zn] (EC 1.15.1.1)
B4DZZ0	ARL6IP5	0.973	0.0761559	1.99	PRA1 family protein
P49407	ARRB1	0.973	0.0768851	2.05	Beta-arrestin-1 (Arrestin beta-1) (Non-visual arrestin-2)
J3KQ32	OLA1	0.973	0.0771583	-1.39	Obg-like ATPase 1
Q16777	HIST2H2AC	0.973	0.0778626	-2.94	Histone H2A type 2-C (H2A-clustered histone 20) (Histone H2A-GL101) (Histone H2A/q)
Q6MZV7	DKFZp686C11235	0.973	0.077978	2.23	Uncharacterized protein DKFZp686C11235
A0A384NQ21	ACTR1A	0.973	0.0789	3.79	Epididymis secretory sperm binding protein
A0A384MTR2	PRDX3	0.973	0.0806846	2.16	Epididymis secretory sperm binding protein (Peroxiredoxin 3, isoform CRA_b)
B5MCX3	SEPT2	0.974	0.0821665	3.47	Septin-2
N0BX80	HLA-B.1	0.974	0.0822205	2.35	MHC class I antigen (Fragment)
P46109	CRKL	0.974	0.082907	3.16	Crk-like protein
B4DFL1	DLD	0.974	0.08469	2.27	Dihydrolipoyl dehydrogenase (EC 1.8.1.4)
A0A024R324	RHOA	0.974	0.0850177	-0.679	Epididymis secretory sperm binding protein (Ras homolog gene family, member A, isoform CRA_a)
B4E357	DPP3	0.974	0.086091	2.22	Dipeptidyl peptidase 3 (EC 3.4.14.4) (Dipeptidyl aminopeptidase III) (Dipeptidyl peptidase III)
K7ENT6	TPM4.1	0.974	0.0867427	2.79	Tropomyosin alpha-4 chain
Q9NR12	PDLIM7	0.974	0.0868427	2.08	PDZ and LIM domain protein 7 (LIM mineralization protein) (LMP) (Protein enigma)
V9HW48	HEL-S-115	0.974	0.0888276	1.83	SH3 domain-binding glutamic acid-rich-like protein
Q6IB58	FLOT1	0.974	0.0890272	-2.48	Flotillin
B6VEX5	ABI1	0.975	0.0895851	2.73	Abl-interactor 1 variant 72
Q9H2K8	TAOK3	0.975	0.0898009	1.89	Serine/threonine-protein kinase TAO3 (EC 2.7.11.1) (Cutaneous T-cell lymphoma-associated antigen HD-CL-09) (CTCL-associated antigen HD-CL-09) (Dendritic cell-derived protein kinase) (JNK/SAPK-inhibitory kinase) (Jun kinase-inhibitory kinase) (Kinase from chicken homolog A) (hKFC-A) (Thousand and one amino acid protein 3)
B4DQY1	PPP2R1A	0.975	0.0902905	1.77	cDNA FLJ56133, highly similar to Serine/threonine-protein phosphatase 2A 65 kDa regulatory subunit A alpha isoform
Q6PIL8	IGK@.1	0.975	0.0905878	2.81	IGK@ protein
Q60FE6	FLNA.1	0.975	0.0912468	3.6	Filamin A
A0A024R674	SPTB	0.975	0.0912849	-1.39	Spectrin beta chain
A0A384MDU9	HEL-S-77	0.975	0.0915555	1.54	Dynactin 2 (P50), isoform CRA_c (Epididymis secretory sperm binding protein)
Q8TCF0	LBP	0.975	0.0924839	-1.75	Lipopolysaccharide-binding protein
V9HWG9	HEL-S-21	0.975	0.0925601	-0.862	Glutathione-dependent dehydroascorbate reductase (EC 1.20.4.2) (EC 1.8.5.1) (EC 2.5.1.18) (Monomethylarsonic acid reductase)
A0A096LPE2	SAA2-SAA4	0.975	0.09261	2.64	SAA2-SAA4 readthrough
A0A182DWH7	SEPP1	0.975	0.0928559	1.95	Selenoprotein P (Fragment)
Q8NG06	TRIM58	0.975	0.0932069	1.99	E3 ubiquitin-protein ligase TRIM58 (EC 2.3.2.27) (Protein BIA2) (RING-type E3 ubiquitin transferase TRIM58) (Tripartite motif-containing protein 58)
A0A0S2Z3G9	ACTN4	0.975	0.0934066	1.98	Actinin alpha 4 isoform 1 (Fragment)
V9HW92	HEL-S-112	0.975	0.0962656	0.566	Epididymis secretory protein Li 112 (PDZ and LIM domain 1 (Elfin), isoform CRA_a)
A0A068F7M9	FHOD1	0.975	0.0971619	2.4	FH1/FH2 domain-containing protein 1 variant
A0A0S2Z3L2	ATP2A2	0.976	0.0978448	1.7	P-type Ca(2+) transporter (EC 7.2.2.10) (Fragment)
V9HWI1	HEL-S-10	0.976	0.0978712	-1.45	Epididymis secretory protein Li 10
P18054	ALOX12	0.976	0.0981883	-2.09	Polyunsaturated fatty acid lipoxygenase ALOX12 (EC 1.13.11.-) (Arachidonate (12S)-lipoxygenase) (12S-LOX) (12S-lipoxygenase) (EC 1.13.11.31) (Arachidonate (15S)-lipoxygenase) (EC 1.13.11.33) (Linoleate (13S)-lipoxygenase) (Lipoxin synthase 12-LO) (EC 3.3.2.-) (Platelet-type lipoxygenase 12)
Q8N5J2	FAM63A	0.976	0.0983227	2.15	Ubiquitin carboxyl-terminal hydrolase MINDY-1 (EC 3.4.19.12) (Deubiquitinating enzyme MINDY-1) (Protein FAM63A)
A8K586	AP3B1	0.976	0.0990026	1.74	AP-3 complex subunit beta
O60234	GMFG	0.976	0.0990254	4.29	Glia maturation factor gamma (GMF-gamma)
A8K8D9	G6PD	0.976	0.0991361	1.86	Glucose-6-phosphate 1-dehydrogenase (EC 1.1.1.49)
E7EX90	DCTN1	0.976	0.0995109	2.35	Dynactin subunit 1
Q53GE2	CAPZA2	0.976	0.102885	2.32	F-actin-capping protein subunit alpha (Fragment)
Q6IPT9	EEF1A1	0.976	0.104577	0.891	Elongation factor 1-alpha
Q9BUL8	PDCD10	0.976	0.10523	1.78	Programmed cell death protein 10 (Cerebral cavernous malformations 3 protein) (TF-1 cell apoptosis-related protein 15)
Q6IBG1	MYL9	0.976	0.10596	1.41	MYL9 protein
P04899	GNAI2	0.977	0.107483	0.647	Guanine nucleotide-binding protein G(i) subunit alpha-2 (Adenylate cyclase-inhibiting G alpha protein)
Q6NUK7	LYN	0.977	0.107929	3.68	Tyrosine-protein kinase (EC 2.7.10.2) (Fragment)
V9HWF6	HEL-S-153w	0.977	0.108575	-0.915	Alpha-1-acid glycoprotein
O75558	STX11	0.977	0.109958	1.99	Syntaxin-11
G3V295	PSMA6	0.977	0.109966	1.38	Proteasome subunit alpha type
Q9H0U4	RAB1B	0.977	0.110013	1.09	Ras-related protein Rab-1B
V9HWP0	HEL-S-92n	0.977	0.110016	-1.85	Pentaxin (Pentraxin)
P05109	S100A8	0.977	0.110196	-2.4	Protein S100-A8 (Calgranulin-A) (Calprotectin L1L subunit) (Cystic fibrosis antigen) (CFAG) (Leukocyte L1 complex light chain) (Migration inhibitory factor-related protein 8) (MRP-8) (p8) (S100 calcium-binding protein A8) (Urinary stone protein band A)
B2RWM5	CNN2	0.977	0.110603	2.35	Calponin (Fragment)
A0A0S2Z4G4	TPM3	0.977	0.111656	0.551	Tropomyosin 3 isoform 1 (Fragment)
Q07960	ARHGAP1	0.977	0.11197	1.21	Rho GTPase-activating protein 1 (CDC42 GTPase-activating protein) (GTPase-activating protein rhoGAP) (Rho-related small GTPase protein activator) (Rho-type GTPase-activating protein 1) (p50-RhoGAP)
P07360	C8G	0.977	0.112855	2.4	Complement component C8 gamma chain
Q06187	BTK	0.977	0.113626	1.95	Tyrosine-protein kinase BTK (EC 2.7.10.2) (Agammaglobulinemia tyrosine kinase) (ATK) (B-cell progenitor kinase) (BPK) (Bruton tyrosine kinase)
Q6FHM2	GNB2	0.977	0.113827	2.27	Epididymis secretory sperm binding protein (GNB2 protein) (Guanine nucleotide binding protein (G protein), beta polypeptide 2, isoform CRA_a) (cDNA FLJ77321, highly similar to Homo sapiens guanine nucleotide binding protein (G protein), beta polypeptide 2 (GNB2), mRNA)
A0A024R0R9	NAPA	0.977	0.114375	4.5	N-ethylmaleimide-sensitive factor attachment protein, alpha, isoform CRA_c
Q9HBI1	PARVB	0.977	0.114698	-0.552	Beta-parvin (Affixin)
Q9H804	C1RL	0.977	0.115298	2.18	cDNA FLJ14022 fis, clone HEMBA1003538, weakly similar to COMPLEMENT C1R COMPONENT
B0V023	C6orf25	0.977	0.115423	1.18	C6orf25 (Chromosome 6 open reading frame 25, isoform CRA_h) (cDNA FLJ35073 fis, clone PLACE6000630)
A8K008	A8K008	0.977	0.115662	2.3	Uncharacterized protein
G3XAM2	CFI	0.977	0.117154	2.18	Complement factor I (Complement factor I, isoform CRA_b)
Q15691	MAPRE1	0.978	0.11745	1.11	Microtubule-associated protein RP/EB family member 1 (APC-binding protein EB1) (End-binding protein 1) (EB1)
P06737	PYGL	0.978	0.1191	1.4	Glycogen phosphorylase, liver form (EC 2.4.1.1)
B3KPS3	TUBA1B	0.978	0.119558	-0.502	Tubulin alpha chain
Q4VB86	EPB41	0.978	0.120752	-1.54	Band 4.1 (Erythrocyte membrane protein band 4.1) (Protein 4.1)
K7ER74	APOC4-APOC2	0.978	0.120831	-1.33	Apolipoprotein C-II (Apolipoprotein C-IV) (Apolipoprotein C2) (Apolipoprotein C4)
V9HWD6	HEL-S-1	0.978	0.1209	-0.559	Epididymis secretory protein Li 1
A0A024RCC9	NAP1L4	0.978	0.121138	2.66	Nucleosome assembly protein 1-like 4, isoform CRA_b
A8K8U1	CAND1	0.978	0.121276	2.32	cDNA FLJ77762, highly similar to Homo sapiens cullin-associated and neddylation-dissociated 1 (CAND1), mRNA
A8K9T9	PFAS	0.978	0.121663	1.19	Formylglycinamide ribonucleotide amidotransferase (EC 6.3.5.3) (Formylglycinamide ribotide amidotransferase)
Q0QF37	MDH2	0.978	0.122034	1.54	Malate dehydrogenase (EC 1.1.1.37) (Fragment)
B0YIW5	ARCN1	0.978	0.122757	2.08	Coatomer subunit delta
Q53GN4	WDR1	0.978	0.124731	0.535	WD repeat domain 1, isoform CRA_a (WD repeat-containing protein 1 isoform 1 variant) (Fragment)
Q4W5L2	SNCA	0.978	0.124733	-0.76	Alpha-synuclein (Fragment)
Q15149	PLEC	0.978	0.125484	1.69	Plectin (PCN) (PLTN) (Hemidesmosomal protein 1) (HD1) (Plectin-1)
U3KPS2	PRTN3	0.978	0.125591	-2.54	Myeloblastin
Q6FHV6	ENO2	0.978	0.125626	1.49	2-phospho-D-glycerate hydro-lyase (EC 4.2.1.11)
F1C4A7	CD14	0.978	0.125935	2	Monocyte differentiation antigen CD14 (Myeloid cell-specific leucine-rich glycoprotein)
Q9UL78	Q9UL78	0.978	0.126359	2.64	Myosin-reactive immunoglobulin light chain variable region (Fragment)
V9HWC6	HEL-S-39	0.978	0.126882	2.09	Peptidyl-prolyl cis-trans isomerase (PPIase) (EC 5.2.1.8)
A0A2S1CVU8	A0A2S1CVU8	0.978	0.127519	-2.92	Beta-globin (Fragment)
A0A140VK49	SND1	0.978	0.127945	2.73	Staphylococcal nuclease domain-containing protein (EC 3.1.31.1)
P25789	PSMA4	0.978	0.128149	2.39	Proteasome subunit alpha type-4 (Macropain subunit C9) (Multicatalytic endopeptidase complex subunit C9) (Proteasome component C9) (Proteasome subunit L)
G3V1N2	HBA2.2	0.978	0.12933	-1.85	HCG1745306, isoform CRA_a (Hemoglobin subunit alpha)
A0A024R2K4	LRRFIP2	0.979	0.129866	2.66	Leucine rich repeat (In FLII) interacting protein 2, isoform CRA_b
A0A087WSY5	CPB2	0.979	0.130627	2.87	Carboxypeptidase B2
P36871	PGM1	0.979	0.130692	1.5	Phosphoglucomutase-1 (PGM 1) (EC 5.4.2.2) (Glucose phosphomutase 1)
Q59GB4	DPYSL2	0.979	0.133299	2.49	Dihydropyrimidinase-related protein 2 (Fragment)
E5KRG5	hCG_1988078	0.979	0.133699	2.39	Thymidine phosphorylase (TP) (EC 2.4.2.4) (TdRPase)
P61160	ACTR2	0.979	0.133982	-0.712	Actin-related protein 2 (Actin-like protein 2)
V9HWN7	HEL-S-87p	0.979	0.134002	0.5	Fructose-bisphosphate aldolase (EC 4.1.2.13)
B2R4C5	LYZ	0.979	0.134584	2.6	1,4-beta-N-acetylmuramidase C (EC 3.2.1.17) (Lysozyme C)
B3KUR3	BPGM	0.979	0.135951	-1.39	cDNA FLJ40459 fis, clone TESTI2041800, highly similar to BISPHOSPHOGLYCERATE MUTASE
Q8TF42	UBASH3B	0.979	0.136548	2.41	Ubiquitin-associated and SH3 domain-containing protein B (EC 3.1.3.48) (Cbl-interacting protein p70) (Suppressor of T-cell receptor signaling 1) (STS-1) (T-cell ubiquitin ligand 2) (TULA-2) (Tyrosine-protein phosphatase STS1/TULA2)
V9HW63	HEL-S-97n	0.979	0.140254	2.59	Epididymis secretory sperm binding protein Li 97n (Peroxiredoxin 4)
Q4W4Y1	DRIP4	0.979	0.143891	2.52	Dopamine receptor interacting protein 4
G9FP35	GNAQ	0.979	0.144615	1.38	Guanine nucleotide binding protein
Q53XM7	VAPB	0.98	0.146451	1.7	VAMP (Vesicle-associated membrane protein)-associated protein B and C (VAMP (Vesicle-associated membrane protein)-associated protein B and C, isoform CRA_b) (cDNA FLJ13179 fis, clone NT2RP3003918, highly similar to Vesicle-associated membrane protein-associated protein B/C)
D6W5C0	SPTBN1	0.98	0.146454	2.2	Spectrin beta chain
Q9NTJ5	SACM1L	0.98	0.147157	1.4	Phosphatidylinositol-3-phosphatase SAC1 (EC 3.1.3.64) (Phosphatidylinositol-4-phosphate phosphatase) (Suppressor of actin mutations 1-like protein)
Q6UY50	UNQ172	0.98	0.148102	2.72	NL3
B0AZS5	KIF2A	0.98	0.151153	1.69	Kinesin-like protein
B3KN06	B3KN06	0.98	0.153329	0.614	Coronin
A0A0S2Z4C3	FH	0.98	0.153366	1.93	Fumarate hydratase, mitochondrial (EC 4.2.1.2) (Fragment)
S6BGE0	S6BGE0	0.98	0.155536	-2.47	IgG H chain
B4DEJ3	GNAZ	0.98	0.155861	1.81	cDNA FLJ51798, highly similar to Guanine nucleotide-binding protein G(z) subunit alpha
V9HWC0	HEL70	0.98	0.156097	0.528	Epididymis luminal protein 70 (Moesin, isoform CRA_a)
B4DWC4	CLIC4	0.98	0.156653	2.36	Chloride intracellular channel protein
V9HW43	HEL-S-102	0.98	0.158206	1.62	Heat shock 27 kDa protein (Heat shock protein beta-1)
B2RBR9	KPNB1	0.98	0.158806	2.24	cDNA, FLJ95650, highly similar to Homo sapiens karyopherin (importin) beta 1 (KPNB1), mRNA
Q5XTR9	HBD/HBB	0.98	0.160573	-1.98	Hemoglobin delta-beta fusion protein (Fragment)
P05164	MPO	0.98	0.161105	2.57	Myeloperoxidase (MPO) (EC 1.11.2.2) [Cleaved into: Myeloperoxidase; 89 kDa myeloperoxidase; 84 kDa myeloperoxidase; Myeloperoxidase light chain; Myeloperoxidase heavy chain]
A0A140VK27	LTA4H	0.981	0.162455	2.04	Leukotriene A(4) hydrolase (LTA-4 hydrolase) (EC 3.3.2.6)
P02776	PF4	0.981	0.162811	-0.526	Platelet factor 4 (PF-4) (C-X-C motif chemokine 4) (Iroplact) (Oncostatin-A) [Cleaved into: Platelet factor 4, short form (Endothelial cell growth inhibitor)]
A8K878	MANF	0.981	0.163773	1.64	cDNA FLJ77177, highly similar to Homo sapiens arginine-rich, mutated in early stage tumors (ARMET), mRNA
E9PK01	EEF1D	0.981	0.163971	1.7	Elongation factor 1-delta (Fragment)
V9HWC7	HEL-S-128m	0.981	0.164351	-0.571	Epididymis secretory sperm binding protein Li 128m (Peroxiredoxin 6, isoform CRA_a)
O00429	DNM1L	0.981	0.165019	1.71	Dynamin-1-like protein (EC 3.6.5.5) (Dnm1p/Vps1p-like protein) (DVLP) (Dynamin family member proline-rich carboxyl-terminal domain less) (Dymple) (Dynamin-like protein) (Dynamin-like protein 4) (Dynamin-like protein IV) (HdynIV) (Dynamin-related protein 1)
B2R7R4	SYTL4	0.981	0.166768	1.95	cDNA, FLJ93569, highly similar to Homo sapiens synaptotagmin-like 4 (granuphilin-a) (SYTL4), mRNA
A0A384P5S9	SPTAN1	0.981	0.167618	1.96	Epididymis secretory sperm binding protein
A0A140VK56	TALDO1	0.981	0.168667	-0.548	Transaldolase (EC 2.2.1.2)
A0A1W6IYI5	A0A1W6IYI5	0.981	0.168837	1.88	N90-VRC38.08 heavy chain variable region (Fragment)
A0A384NKS6	CLU	0.981	0.170452	-1.13	Clusterin
Q6FIA3	PACSIN2	0.981	0.17053	2.17	PACSIN2 protein
P08514	ITGA2B	0.981	0.170965	-0.411	Integrin alpha-IIb (GPalpha IIb) (GPIIb) (Platelet membrane glycoprotein IIb) (CD antigen CD41) [Cleaved into: Integrin alpha-IIb heavy chain; Integrin alpha-IIb light chain, form 1; Integrin alpha-IIb light chain, form 2]
B2R815	SERPINA4	0.981	0.171439	1.9	cDNA, FLJ93695, highly similar to Homo sapiens serpin peptidase inhibitor, clade A (alpha-1 antiproteinase, antitrypsin), member 4 (SERPINA4), mRNA
Q86Z22	HEL-S-297	0.981	0.171471	0.586	Epididymis secretory protein Li 297 (Epididymis secretory sperm binding protein)
P19652	ORM2	0.981	0.17219	-0.776	Alpha-1-acid glycoprotein 2 (AGP 2) (Orosomucoid-2) (OMD 2)
Q05209	PTPN12	0.981	0.174759	1.29	Tyrosine-protein phosphatase non-receptor type 12 (EC 3.1.3.48) (PTP-PEST) (Protein-tyrosine phosphatase G1) (PTPG1)
V9HW22	HEL-S-72p	0.981	0.176375	0.531	Epididymis luminal protein 33 (Epididymis secretory sperm binding protein) (Epididymis secretory sperm binding protein Li 72p) (Heat shock 70kDa protein 8, isoform CRA_a)
A2NUT2	IGL@	0.981	0.176944	2.28	Lambda-chain (AA -20 to 215)
O43182	ARHGAP6	0.981	0.177959	1.42	Rho GTPase-activating protein 6 (Rho-type GTPase-activating protein 6) (Rho-type GTPase-activating protein RhoGAPX-1)
A0A140GX63	GP1BB	0.981	0.178682	0.5	Platelet membrane glycoprotein Ib beta
A0A3G1HEF1	SERPINA7	0.981	0.179852	1.82	Mutant serpin family A member 7
Q86YW5	TREML1	0.981	0.180139	2.07	Trem-like transcript 1 protein (TLT-1) (Triggering receptor expressed on myeloid cells-like protein 1)
P04196	HRG	0.981	0.181518	1.59	Histidine-rich glycoprotein (Histidine-proline-rich glycoprotein) (HPRG)
V9HWH1	HEL57	0.982	0.183765	-0.438	Epididymis luminal protein 57 (Epididymis secretory protein Li 27) (Serpin peptidase inhibitor, clade B (Ovalbumin), member 1, isoform CRA_a)
P16403	HIST1H1C	0.982	0.184072	2.66	Histone H1.2 (Histone H1c) (Histone H1d) (Histone H1s-1)
A0A384ME17	TUFM	0.982	0.184916	1.94	Elongation factor Tu
A0A024R1Y2	ACLY	0.982	0.187085	1.58	ATP-citrate synthase (EC 2.3.3.8) (ATP-citrate (pro-S-)-lyase) (Citrate cleavage enzyme)
B4E0X1	B2M	0.982	0.187434	0.474	Beta-2-microglobulin
D1MER8	GP9	0.982	0.187483	-0.577	Truncated glycoprotein IX (Platelet)
P48047	ATP5O	0.982	0.187871	2.04	ATP synthase subunit O, mitochondrial (ATP synthase peripheral stalk subunit OSCP) (Oligomycin sensitivity conferral protein) (OSCP)
Q53GA7	TUBA1C	0.982	0.190095	1.53	Tubulin alpha chain (Fragment)
A0A024R7B7	CDC37	0.982	0.190487	1.43	Hsp90 chaperone protein kinase-targeting subunit (Hsp90 co-chaperone Cdc37) (p50Cdc37)
P48507	GCLM	0.982	0.192956	-1.53	Glutamate--cysteine ligase regulatory subunit (GCS light chain) (Gamma-ECS regulatory subunit) (Gamma-glutamylcysteine synthetase regulatory subunit) (Glutamate--cysteine ligase modifier subunit)
Q5QPM9	PSMF1	0.982	0.193274	2.34	Proteasome inhibitor PI31 subunit (Fragment)
H0YLU7	ETFA	0.982	0.194033	1.54	Electron transfer flavoprotein subunit alpha, mitochondrial (Fragment)
Q9Y6C2	EMILIN1	0.982	0.195491	1.79	EMILIN-1 (Elastin microfibril interface-located protein 1) (Elastin microfibril interfacer 1)
A0A024R032	FYB	0.982	0.196103	1.57	FYN binding protein (FYB-120/130), isoform CRA_b
F5H4R6	NAP1L1	0.982	0.198478	1.26	Nucleosome assembly protein 1-like 1
D6RFM0	UBE2D2	0.982	0.198868	1.68	Ubiquitin-conjugating enzyme E2 D2 (Fragment)
H7BXY6	TSPAN14	0.982	0.201677	2.41	Tetraspanin
P18085	ARF4	0.982	0.203509	-1.78	ADP-ribosylation factor 4
P80511	S100A12	0.982	0.204992	1.8	Protein S100-A12 (CGRP) (Calcium-binding protein in amniotic fluid 1) (CAAF1) (Calgranulin-C) (CAGC) (Extracellular newly identified RAGE-binding protein) (EN-RAGE) (Migration inhibitory factor-related protein 6) (MRP-6) (p6) (Neutrophil S100 protein) (S100 calcium-binding protein A12) [Cleaved into: Calcitermin]
Q9NQC3	RTN4.1	0.982	0.20722	-0.447	Reticulon-4 (Foocen) (Neurite outgrowth inhibitor) (Nogo protein) (Neuroendocrine-specific protein) (NSP) (Neuroendocrine-specific protein C homolog) (RTN-x) (Reticulon-5)
P02741	CRP	0.982	0.20765	-1.64	C-reactive protein [Cleaved into: C-reactive protein(1-205)]
P05160	F13B	0.982	0.208159	1.68	Coagulation factor XIII B chain (Fibrin-stabilizing factor B subunit) (Protein-glutamine gamma-glutamyltransferase B chain) (Transglutaminase B chain)
A0A024R273	SYK	0.983	0.20884	1.93	Tyrosine-protein kinase (EC 2.7.10.2)
A0A384NQ35	PSME1	0.983	0.209175	-2.05	Epididymis secretory sperm binding protein (Fragment)
B4DPP0	CD9	0.983	0.210041	1.27	cDNA FLJ51032, highly similar to CD9 antigen
A0A384NPU5	PDIA6	0.983	0.212531	-0.501	Epididymis secretory sperm binding protein
A8K2T4	C7	0.983	0.212593	1.29
Q27J81	INF2	0.983	0.219262	2.03	Inverted formin-2 (HBEBP2-binding protein C)
Q1HP67	LPA	0.983	0.220321	-2.54	Lipoprotein, Lp(A)
A0A024QZX3	SERPINB6	0.983	0.221166	1.57	Serpin peptidase inhibitor, clade B (Ovalbumin), member 6, isoform CRA_a
A0A024QZB4	hCG_1993905	0.983	0.222064	2.09	Sulfotransferase (EC 2.8.2.-)
D3DVF0	F11R	0.983	0.222091	1.41	Junctional adhesion molecule 1 (Junctional adhesion molecule A)
Q13404	UBE2V1	0.983	0.222449	1.32	Ubiquitin-conjugating enzyme E2 variant 1 (UEV-1) (CROC-1) (TRAF6-regulated IKK activator 1 beta Uev1A)
V9HW90	HEL-75	0.983	0.223883	0.887	Glutathione reductase (EC 1.8.1.7)
B7Z550	C8B	0.983	0.224637	1.22	Complement component 8 subunit beta (Complement component C8 beta chain)
P05141	SLC25A5	0.983	0.226067	-0.506	ADP/ATP translocase 2 (ADP,ATP carrier protein 2) (ADP,ATP carrier protein, fibroblast isoform) (Adenine nucleotide translocator 2) (ANT 2) (Solute carrier family 25 member 5) [Cleaved into: ADP/ATP translocase 2, N-terminally processed]
Q15404	RSU1	0.983	0.229519	-0.402	Ras suppressor protein 1 (RSP-1) (Rsu-1)
P05556	ITGB1	0.983	0.23034	1.14	Integrin beta-1 (Fibronectin receptor subunit beta) (Glycoprotein IIa) (GPIIA) (VLA-4 subunit beta) (CD antigen CD29)
P00747	PLG	0.983	0.230481	0.736	Plasminogen (EC 3.4.21.7) [Cleaved into: Plasmin heavy chain A; Activation peptide; Angiostatin; Plasmin heavy chain A, short form; Plasmin light chain B]
B2R7T8	CAPZB	0.983	0.230779	0.606	F-actin-capping protein subunit beta
A0A2Z6ATB6	DBN1	0.983	0.231138	0.508	Drebrin A
D0EI67	CCL5	0.983	0.231761	2.02	C-C motif chemokine
A0A1B0GVC7	ATP6AP2	0.983	0.234248	-1.51	ATPase H(+)-transporting lysosomal accessory protein 2 (ATPase H(+)-transporting lysosomal-interacting protein 2) (Renin receptor) (Renin/prorenin receptor)
B4DPP8	KNG1	0.983	0.236762	1.72	cDNA FLJ53075, highly similar to Kininogen-1
H3BLU7	AKR7A2	0.983	0.237345	-2.1	Aflatoxin B1 aldehyde reductase member 2 (Fragment)
A0A384P5L6	FAH	0.983	0.237666	-1.08	Fumarylacetoacetase (EC 3.7.1.2) (Fumarylacetoacetate hydrolase)
Q14766	LTBP1.1	0.983	0.238274	1.44	Latent-transforming growth factor beta-binding protein 1 (LTBP-1) (Transforming growth factor beta-1-binding protein 1) (TGF-beta1-BP-1)
B2RBF2	RASGRP2	0.984	0.242769	1.83	cDNA, FLJ95480, highly similar to Homo sapiens RAS guanyl releasing protein 2 (calcium and DAG-regulated) (RASGRP2), transcript variant 2, mRNA
A0A024RAJ8	IQGAP2	0.984	0.245988	0.962	IQ motif containing GTPase activating protein 2, isoform CRA_b
A0A024R0P8	TGFB1	0.984	0.24708	1.56	Transforming growth factor beta
Q53F23	TBXAS1	0.984	0.248914	2.24	HCG14925, isoform CRA_a (Thromboxane A synthase 1 (Platelet, cytochrome P450, family 5, subfamily A) isoform TXS-I variant) (Thromboxane-A synthase) (Fragment)
V9HWH6	HEL-S-156an	0.984	0.251263	-0.554	Purine nucleoside phosphorylase (EC 2.4.2.1) (Inosine-guanosine phosphorylase)
P17213	BPI	0.984	0.252903	-1.4	Bactericidal permeability-increasing protein (BPI) (CAP 57)
A0A140VJJ2	ESD	0.984	0.25434	-0.989	S-formylglutathione hydrolase (EC 3.1.2.12)
A0A140VK24	LCAT	0.984	0.255109	2.26	Testicular secretory protein Li 24
I3L145	SHBG	0.984	0.255349	1.41	Sex hormone-binding globulin (Sex hormone-binding globulin, isoform CRA_a)
P01591	IGJ	0.984	0.25761	2.42	Immunoglobulin J chain (Joining chain of multimeric IgA and IgM)
A0A2R8YD50	HSD17B4	0.984	0.258637	2.07	Peroxisomal multifunctional enzyme type 2
F8VVM2	SLC25A3	0.984	0.258717	1.84	Phosphate carrier protein, mitochondrial
A0A024R5U9	C1orf71	0.984	0.259181	1.05	Chromosome 1 open reading frame 71, isoform CRA_d
B5MDF5	RAN	0.984	0.260444	-1.74	GTP-binding nuclear protein Ran
Q69YG1	DKFZp761E1322	0.984	0.262686	-0.403	Myotrophin (Myotrophin, isoform CRA_a) (V-1 protein) (cDNA FLJ31663 fis, clone NT2RI2004504, highly similar to MYOTROPHIN)
A0N071	HBD	0.984	0.263146	-1.08	Delta globin (Delta-globin chain) (Globin A2) (Hemoglobin delta) (Hemoglobin, delta)
Q5HYL6	DKFZp686E1899	0.984	0.263338	1.21	Uncharacterized protein DKFZp686E1899
V9HW98	HEL2	0.984	0.26341	-0.369	Epididymis luminal protein 2
B3KSV9	SLC9A3R1	0.984	0.264801	2.53	cDNA FLJ37148 fis, clone BRACE2025333, highly similar to Homo sapiens Na+/H+ exchange regulatory co-factor (NHERF) mRNA
A0A024R8S5	P4HB	0.984	0.264899	0.476	Protein disulfide-isomerase (EC 5.3.4.1)
P06702	S100A9	0.984	0.265447	-2.34	Protein S100-A9 (Calgranulin-B) (Calprotectin L1H subunit) (Leukocyte L1 complex heavy chain) (Migration inhibitory factor-related protein 14) (MRP-14) (p14) (S100 calcium-binding protein A9)
Q14520	HABP2	0.984	0.265501	1.08	Hyaluronan-binding protein 2 (EC 3.4.21.-) (Factor VII-activating protease) (Factor seven-activating protease) (FSAP) (Hepatocyte growth factor activator-like protein) (Plasma hyaluronan-binding protein) [Cleaved into: Hyaluronan-binding protein 2 50 kDa heavy chain; Hyaluronan-binding protein 2 50 kDa heavy chain alternate form; Hyaluronan-binding protein 2 27 kDa light chain; Hyaluronan-binding…
Q5T3N1	ANXA1	0.984	0.265952	2.19	Annexin (Fragment)
D3DQH8	SPARC	0.984	0.266397	0.451	Osteonectin (SPARC) (Secreted protein acidic and rich in cysteine)
A0A087X0K1	CAB39	0.984	0.269184	-2.07	Calcium-binding protein 39
A8K9K1	ATP2A3	0.984	0.269979	2.6	Calcium-transporting ATPase (EC 7.2.2.10)
V9HW31	HEL-S-271	0.984	0.272847	0.498	ATP synthase subunit beta (EC 7.1.2.2)
A0A384MTW7	NME1	0.984	0.273392	0.935	Nucleoside diphosphate kinase (EC 2.7.4.6)
B4DEA3	RAD23B	0.984	0.276189	1.22	UV excision repair protein RAD23
Q0VAS5	HIST1H4H	0.985	0.277192	-1.78	Histone H4
A0N5G5	V<kappa>3	0.985	0.280639	1.47	Rheumatoid factor D5 light chain (Fragment)
P08697	SERPINF2	0.985	0.281896	-0.699	Alpha-2-antiplasmin (Alpha-2-AP) (Alpha-2-plasmin inhibitor) (Alpha-2-PI) (Serpin F2)
A0A0S2Z4R2	PSTPIP2	0.985	0.282887	2.53	Proline-serine-threonine phosphatase interacting protein 2 isoform 2 (Proline-serine-threonine phosphatase interacting protein 2, isoform CRA_b)
P08567	PLEK	0.985	0.283063	-0.365	Pleckstrin (Platelet 47 kDa protein) (p47)
V9HVZ4	HEL-S-162eP	0.985	0.286016	-0.356	Glyceraldehyde-3-phosphate dehydrogenase (EC 1.2.1.12)
Q6FHU2	PGAM1	0.985	0.286134	0.786	Phosphoglycerate mutase (EC 5.4.2.11) (EC 5.4.2.4) (Fragment)
Q53R19	ARPC2	0.985	0.286185	-0.606	Arp2/3 complex 34 kDa subunit
A0A0S2Z3D5	APOE	0.985	0.286587	-0.809	Apolipoprotein E isoform 1 (Fragment)
D9IWP9	APOH	0.985	0.287591	0.721	Apolipoprotein H (Beta-2-glycoprotein 1) (Beta-2-glycoprotein I) (Fragment)
A0A024R7I3	RAB8A	0.985	0.288137	2.29	RAB8A, member RAS oncogene family, isoform CRA_a
J3QRS3	MYL12A	0.985	0.290043	0.38	Myosin regulatory light chain 12A (Myosin regulatory light chain MRCL3, isoform CRA_b)
B7Z9L0	CCT4	0.985	0.297165	-0.398	T-complex protein 1 subunit delta
A8K401	PHB	0.985	0.297621	1.79	Prohibitin
A0A2S1B6V6	HLA-A.5	0.985	0.302362	1.42	MHC class I antigen
A0A158RFU6	RAB7A	0.985	0.303512	1.23	RAB7, member RAS oncogene family, isoform CRA_a (RAB7A, member RAS oncogene family)
A0A286YFJ8	IGHG4	0.985	0.308557	1.56	Immunoglobulin heavy constant gamma 4 (Fragment)
A0A024R611	CORO1A	0.985	0.310143	0.446	Coronin
P51452	DUSP3	0.985	0.310547	1.59	Dual specificity protein phosphatase 3 (EC 3.1.3.16) (EC 3.1.3.48) (Dual specificity protein phosphatase VHR) (Vaccinia H1-related phosphatase) (VHR)
A0A140VJX3	MPST	0.985	0.311022	-0.817	Sulfurtransferase
Q6LAM1	CFI.1	0.985	0.311214	1.2	Heavy chain of factor I (Fragment)
Q9NZN3	EHD3	0.985	0.313283	0.371	EH domain-containing protein 3 (PAST homolog 3)
Q9Y277	VDAC3	0.985	0.315202	1.54	Voltage-dependent anion-selective channel protein 3 (VDAC-3) (hVDAC3) (Outer mitochondrial membrane protein porin 3)
A0A0S2Z4I9	VASP	0.986	0.316426	0.362	Vasodilator-stimulated phosphoprotein isoform 3 (Fragment)
C9JF17	APOD	0.986	0.319541	1.53	Apolipoprotein D (Fragment)
P02679	FGG.2	0.986	0.321707	-0.548	Fibrinogen gamma chain
V9HW41	HEL-S-71	0.986	0.322193	1.07	Epididymis secretory protein Li 71 (Ubiquitin-conjugating enzyme E2N (UBC13 homolog, yeast), isoform CRA_a)
B2R7Z6	B2R7Z6	0.986	0.323504	-2.09	cDNA, FLJ93674
Q03591	CFHR1	0.986	0.325975	0.688	Complement factor H-related protein 1 (FHR-1) (H factor-like protein 1) (H-factor-like 1) (H36)
A0A2R8Y484	CD47	0.986	0.326428	1.31	Integrin-associated protein (Leukocyte surface antigen CD47) (Fragment)
B2R773	ADIPOQ	0.986	0.328603	-1.31	cDNA, FLJ93312, highly similar to Homo sapiens adipose most abundant gene transcript 1 (APM1), mRNA
A3KPE2	APOC3	0.986	0.332726	-0.839	Apolipoprotein C-III (Apolipoprotein C3)
V9HWB4	HEL-S-89n	0.986	0.334574	0.348	78 kDa glucose-regulated protein (Binding-immunoglobulin protein) (Heat shock protein 70 family protein 5) (Heat shock protein family A member 5) (Immunoglobulin heavy chain-binding protein)
P16401	HIST1H1B	0.986	0.336828	1.59	Histone H1.5 (Histone H1a) (Histone H1b) (Histone H1s-3)
A0A109PSY4	A0A109PSY4	0.986	0.338432	1.14	MS-A1 light chain variable region (Fragment)
Q0D2M2	HIST1H2BC	0.986	0.34052	1.64	HIST1H2BC protein
P04275	VWF.1	0.986	0.342033	1.32	von Willebrand factor (vWF) [Cleaved into: von Willebrand antigen 2 (von Willebrand antigen II)]
Q9UHA4	LAMTOR3	0.986	0.344453	0.746	Ragulator complex protein LAMTOR3 (Late endosomal/lysosomal adaptor and MAPK and MTOR activator 3) (MEK-binding partner 1) (Mp1) (Mitogen-activated protein kinase kinase 1-interacting protein 1) (Mitogen-activated protein kinase scaffold protein 1)
A8K3E7	APPL2	0.986	0.344583	1.06	cDNA FLJ76257, highly similar to Homo sapiens DIP13 beta (DIP13B), mRNA
A0A348GSH7	SERPING1	0.986	0.345907	-0.494	Serpin peptidase inhibitor clade G member 1
A0A346D5N4	F12	0.986	0.347008	1.41	Coagulation factor XII
P25786	PSMA1	0.986	0.348151	2.18	Proteasome subunit alpha type-1 (30 kDa prosomal protein) (PROS-30) (Macropain subunit C2) (Multicatalytic endopeptidase complex subunit C2) (Proteasome component C2) (Proteasome nu chain)
P06727	APOA4	0.986	0.352766	-0.721	Apolipoprotein A-IV (Apo-AIV) (ApoA-IV) (Apolipoprotein A4)
P43652	AFM	0.986	0.353871	0.629	Afamin (Alpha-albumin) (Alpha-Alb)
Q1KLZ0	PS1TP5BP1	0.986	0.354958	0.253	HCG15971, isoform CRA_a (PS1TP5-binding protein 1)
J3KPX7	PHB2	0.986	0.355539	-0.536	Prohibitin
P04433	IGKV3D-11	0.986	0.355566	0.808	Immunoglobulin kappa variable 3-11 (Ig kappa chain V-III region VG)
P23229	ITGA6	0.986	0.356895	1.48	Integrin alpha-6 (CD49 antigen-like family member F) (VLA-6) (CD antigen CD49f) [Cleaved into: Integrin alpha-6 heavy chain; Integrin alpha-6 light chain; Processed integrin alpha-6 (Alpha6p)]
B0YIW1	APOA5	0.986	0.357001	-0.927	Apolipoprotein A-V variant 3 (cDNA, FLJ96227, Homo sapiens apolipoprotein A-V (APOA5), mRNA)
P13645	KRT10	0.986	0.358691	-2.11	Keratin, type I cytoskeletal 10 (Cytokeratin-10) (CK-10) (Keratin-10) (K10)
A0A140VKA9	QDPR	0.986	0.362403	1.02	Testis secretory sperm-binding protein Li 236P
B2R932	CD99	0.986	0.363331	-1.13	cDNA, FLJ94187, highly similar to Homo sapiens CD99 antigen (CD99), mRNA
Q541S4	SEPT6	0.986	0.363938	1.13	Septin 6 (Septin 6, isoform CRA_d) (cDNA FLJ58747, highly similar to Septin-6)
Q9UL90	Q9UL90	0.987	0.371374	1.11	Myosin-reactive immunoglobulin heavy chain variable region (Fragment)
A0A193AUV8	GP1BA	0.987	0.372007	-0.28	Platelet membrane glycoprotein Ib-alpha
B7Z1N6	ALDOC	0.987	0.375228	0.878	Fructose-bisphosphate aldolase (EC 4.1.2.13)
V9HVY1	HEL-S-78p	0.987	0.376708	0.451	Fibrinogen beta chain (Fibrinopeptide B)
Q8TAY0	IGFALS	0.987	0.379003	1.42	Insulin-like growth factor binding protein, acid labile subunit
O75947	ATP5H	0.987	0.380264	1.09	ATP synthase subunit d, mitochondrial (ATPase subunit d) (ATP synthase peripheral stalk subunit d)
Q5JR08	RHOC	0.987	0.380299	1.33	Rho-related GTP-binding protein RhoC (Fragment)
P0DOX3	IGHD	0.987	0.382087	1.19	Immunoglobulin delta heavy chain (Immunoglobulin delta heavy chain WAH)
V9HW96	HEL-S-100n	0.987	0.382108	0.575	CCT-beta (T-complex protein 1 subunit beta)
P06744	GPI	0.987	0.383779	-0.334	Glucose-6-phosphate isomerase (GPI) (EC 5.3.1.9) (Autocrine motility factor) (AMF) (Neuroleukin) (NLK) (Phosphoglucose isomerase) (PGI) (Phosphohexose isomerase) (PHI) (Sperm antigen 36) (SA-36)
Q6FGX9	AK1	0.987	0.38553	0.907	Adenylate kinase isoenzyme 1 (AK 1) (EC 2.7.4.3) (EC 2.7.4.6) (ATP-AMP transphosphorylase 1) (ATP:AMP phosphotransferase) (Adenylate monophosphate kinase) (Myokinase)
A0A1U9X793	APOM	0.987	0.386311	-1.32	Apolipoprotein M
A0A0S2Z3X8	GDI1	0.987	0.387027	0.789	Rab GDP dissociation inhibitor (Fragment)
B3KWQ3	B3KWQ3	0.987	0.387272	-1.05	cDNA FLJ43573 fis, clone RECTM2001691, highly similar to Actin, cytoplasmic 2
P08311	CTSG	0.987	0.388674	1.45	Cathepsin G (CG) (EC 3.4.21.20)
B2RA39	CFHR5	0.987	0.389671	1.94	cDNA, FLJ94686, highly similar to Homo sapiens complement factor H-related 5 (CFHL5), mRNA
H9ZYJ2	TXN	0.987	0.390805	0.85	Thioredoxin
D3DPU2	CAP1	0.987	0.391687	-0.268	Adenylyl cyclase-associated protein
A0A0C4DFN3	MGLL	0.987	0.392598	1.36	Monoglyceride lipase
H3BR35	GSPT1	0.987	0.394706	1.95	Eukaryotic peptide chain release factor GTP-binding subunit ERF3A (Fragment)
P27824	CANX	0.987	0.395557	0.622	Calnexin (IP90) (Major histocompatibility complex class I antigen-binding protein p88) (p90)
B4DMA2	HSP90AB1	0.987	0.396125	-0.522	cDNA FLJ54023, highly similar to Heat shock protein HSP 90-beta
A0A1L1UHR1	VDAC1	0.987	0.397026	1.11	Voltage-dependent anion-selective channel protein 1
A2KBC6	IGHV	0.987	0.397575	2.08	Anti-FactorVIII scFv (Fragment)
A0A1B0GWJ0	ADSL	0.987	0.399411	-0.944	Adenylosuccinate lyase (ASL) (EC 4.3.2.2) (Adenylosuccinase)
Q6LET3	HPRT1	0.987	0.40174	-0.96	Hypoxanthine phosphoribosyltransferase (EC 2.4.2.8) (Fragment)
B7Z242	MAOB	0.987	0.403196	0.957	Amine oxidase (EC 1.4.3.-)
B7Z910	HMHA1	0.987	0.405013	1.42	cDNA FLJ61711, highly similar to Homo sapiens minor histocompatibility antigen HA-1 (HA-1), mRNA
P0DP25	CALM3	0.987	0.410619	0.306	Calmodulin-3
Q71U36	TUBA1A	0.987	0.410707	1.19	Tubulin alpha-1A chain (Alpha-tubulin 3) (Tubulin B-alpha-1) (Tubulin alpha-3 chain) [Cleaved into: Detyrosinated tubulin alpha-1A chain]
Q53HU9	C1R	0.987	0.413818	0.653	Complement subcomponent C1r (EC 3.4.21.41) (Fragment)
P35527	KRT9	0.987	0.414474	1.36	Keratin, type I cytoskeletal 9 (Cytokeratin-9) (CK-9) (Keratin-9) (K9)
C0JYY2	APOB	0.987	0.414822	-0.496	Apolipoprotein B (Including Ag(X) antigen) (Apolipoprotein B (Including Ag(X) antigen), isoform CRA_a)
P02760	AMBP	0.987	0.41626	0.498	Protein AMBP [Cleaved into: Alpha-1-microglobulin (Protein HC) (Alpha-1 microglycoprotein) (Complex-forming glycoprotein heterogeneous in charge); Inter-alpha-trypsin inhibitor light chain (ITI-LC) (Bikunin) (EDC1) (HI-30) (Uronic-acid-rich protein); Trypstatin]
B4DNA3	B4DNA3	0.987	0.417653	1.14	Adenylyl cyclase-associated protein
A0A024R8M0	GNA13	0.987	0.417994	1.79	Guanine nucleotide binding protein (G protein), alpha 13, isoform CRA_a
Q13045	FLII	0.988	0.425768	1.22	Protein flightless-1 homolog
Q6IAT1	GDI2	0.988	0.426336	-0.307	Rab GDP dissociation inhibitor
B2R5G8	B2R5G8	0.988	0.431021	-0.606	Serum amyloid A protein
A0A024R3E3	APOA1	0.988	0.433029	0.497	Apolipoprotein A-I, isoform CRA_a (Epididymis secretory sperm binding protein)
A0A024R1A3	UBE1	0.988	0.433036	-0.593	Ubiquitin-activating enzyme E1 (EC 6.2.1.45)
A0A0C4DGQ5	CAPNS1	0.988	0.433618	-0.268	Calcium-activated neutral proteinase small subunit (Calcium-dependent protease small subunit) (Calcium-dependent protease small subunit 1) (Calpain regulatory subunit) (Calpain small subunit 1)
Q6GMX6	IGH@	0.988	0.433745	1.81	IGH@ protein
J3KNF4	CCS	0.988	0.434478	0.976	Copper chaperone for superoxide dismutase
Q9UIB8	CD84	0.988	0.43458	1.17	SLAM family member 5 (Cell surface antigen MAX.3) (Hly9-beta) (Leukocyte differentiation antigen CD84) (Signaling lymphocytic activation molecule 5) (CD antigen CD84)
Q8N355	IGL@.5	0.988	0.435352	0.421	IGL@ protein
Q9NPP6	Q9NPP6	0.988	0.437266	-0.487	Immunoglobulin heavy chain variant (Fragment)
J3QQR8	ICAM2	0.988	0.437943	0.984	Intercellular adhesion molecule 2 (Fragment)
Q59EH3	ACP1	0.988	0.437979	0.89	Low molecular weight cytosolic acid phosphatase (EC 3.1.3.2) (EC 3.1.3.48) (Low molecular weight phosphotyrosine protein phosphatase) (Fragment)
P62942	FKBP1A	0.988	0.438725	1.33	Peptidyl-prolyl cis-trans isomerase FKBP1A (PPIase FKBP1A) (EC 5.2.1.8) (12 kDa FK506-binding protein) (12 kDa FKBP) (FKBP-12) (Calstabin-1) (FK506-binding protein 1A) (FKBP-1A) (Immunophilin FKBP12) (Rotamase)
A0A0K0K1K7	PGLS	0.988	0.43971	0.931	6-phosphogluconolactonase (6PGL) (EC 3.1.1.31)
P26447	S100A4	0.988	0.442146	0.604	Protein S100-A4 (Calvasculin) (Metastasin) (Placental calcium-binding protein) (Protein Mts1) (S100 calcium-binding protein A4)
A0A024R1Q4	APOL1	0.988	0.443567	-0.643	Apolipoprotein L, 1, isoform CRA_c
A0A384NPQ2	PRDX1	0.988	0.444215	-0.36	Epididymis secretory sperm binding protein
P48059	LIMS1	0.988	0.447378	-0.278	LIM and senescent cell antigen-like-containing domain protein 1 (Particularly interesting new Cys-His protein 1) (PINCH-1) (Renal carcinoma antigen NY-REN-48)
A0A024R6I3	TMED10	0.988	0.44781	0.747	Testicular tissue protein Li 206 (Transmembrane emp24-like trafficking protein 10 (Yeast), isoform CRA_a)
Q53F93	MPP1	0.988	0.448451	0.621	55 kDa erythrocyte membrane protein (Membrane protein, palmitoylated 1) (Fragment)
A8K7W1	DOK2	0.988	0.4494	1.32	cDNA FLJ75779, highly similar to Homo sapiens docking protein 2, 56kDa (DOK2), transcript variant 1, mRNA
A0A024R3X4	HSPD1	0.988	0.454403	0.41	60 kDa chaperonin (EC 5.6.1.7) (60 kDa heat shock protein, mitochondrial) (Chaperonin 60) (Heat shock protein 60) (Fragment)
A0A0G2JPR0	A0A0G2JPR0	0.988	0.459192	1.31	C4a anaphylatoxin (Complement C4 gamma chain)
B4E1C2	KNG1.1	0.988	0.461301	-0.386	Bradykinin
Q53FI7	FHL1	0.988	0.461308	0.317	Four and a half LIM domains 1 variant (Fragment)
Q53FE8	NSFL1C	0.988	0.461767	0.737	NSFL1 cofactor p47 (p97 cofactor p47) (Fragment)
Q53T76	GPD2	0.988	0.462025	0.888	Glycerol-3-phosphate dehydrogenase (EC 1.1.5.3) (Fragment)
V9HWG1	HEL-S-134P	0.988	0.462715	-0.701	Epididymis secretory sperm binding protein Li 134P
P00738	HP.1	0.988	0.467566	-0.51	Haptoglobin (Zonulin) [Cleaved into: Haptoglobin alpha chain; Haptoglobin beta chain]
Q68CK4	HMFT1766	0.988	0.468404	-0.548	Leucine-rich alpha-2-glycoprotein (Leucine-rich alpha-2-glycoprotein 1) (cDNA FLJ14476 fis, clone MAMMA1001388, highly similar to Leucine-rich alpha-2-glycoprotein) (cDNA, FLJ95324, highly similar to Homo sapiens leucine-rich alpha-2-glycoprotein 1 (LRG1), mRNA)
A0A024RAS5	ARHGDIB	0.988	0.46928	0.302	Rho GDP dissociation inhibitor (GDI) beta, isoform CRA_a
V9HWI5	HEL-S-15	0.988	0.470315	-0.221	Cofilin, non-muscle isoform (Cofilin-1)
V9HW83	HEL-S-53e	0.988	0.4709	-1.23	Aldehyde dehydrogenase 1 family, member A1, isoform CRA_a (Epididymis luminal protein 12) (Epididymis secretory sperm binding protein Li 53e)
P00734	F2	0.988	0.471141	0.463	Prothrombin (EC 3.4.21.5) (Coagulation factor II) [Cleaved into: Activation peptide fragment 1; Activation peptide fragment 2; Thrombin light chain; Thrombin heavy chain]
Q53H26	Q53H26	0.988	0.471624	0.387	Beta-1 metal-binding globulin (Serotransferrin) (Siderophilin) (Fragment)
I3L0N3	NSF	0.988	0.47233	1.47	Vesicle-fusing ATPase (EC 3.6.4.6)
A0A090N8Y2	ERP70	0.988	0.47306	1.93	Protein disulfide-isomerase A4 (EC 5.3.4.1) (Endoplasmic reticulum resident protein 72)
A0A024RAA7	C1QC	0.988	0.475002	-0.454	Adiponectin B (Complement component 1, q subcomponent, C chain, isoform CRA_a)
Q01813	PFKP	0.988	0.477719	0.743	ATP-dependent 6-phosphofructokinase, platelet type (ATP-PFK) (PFK-P) (EC 2.7.1.11) (6-phosphofructokinase type C) (Phosphofructo-1-kinase isozyme C) (PFK-C) (Phosphohexokinase)
P50570	DNM2	0.988	0.47905	0.766	Dynamin-2 (EC 3.6.5.5)
P61026	RAB10	0.988	0.485625	0.829	Ras-related protein Rab-10 (EC 3.6.5.2)
P52209	PGD	0.988	0.488025	0.659	6-phosphogluconate dehydrogenase, decarboxylating (EC 1.1.1.44)
E7EV99	ADD1	0.988	0.488885	-0.999	Alpha-adducin
Q5CAQ5	TRA1	0.988	0.489651	0.275	Epididymis secretory sperm binding protein (Tumor rejection antigen (Gp96) 1)
P17858	PFKL	0.988	0.490394	1.1	ATP-dependent 6-phosphofructokinase, liver type (ATP-PFK) (PFK-L) (EC 2.7.1.11) (6-phosphofructokinase type B) (Phosphofructo-1-kinase isozyme B) (PFK-B) (Phosphohexokinase)
P07737	PFN1	0.988	0.490801	0.21	Profilin-1 (Epididymis tissue protein Li 184a) (Profilin I)
B4E1Z4	CFB	0.988	0.491281	0.463	C3/C5 convertase (EC 3.4.21.47) (Complement factor B) (Complement factor B Ba fragment) (Complement factor B Bb fragment)
P05546	SERPIND1	0.988	0.492813	-0.56	Heparin cofactor 2 (Heparin cofactor II) (HC-II) (Protease inhibitor leuserpin-2) (HLS2) (Serpin D1)
V9HWJ7	HEL-S-37	0.988	0.494663	-0.642	Epididymis secretory protein Li 37
X5D2F4	CYFIP1	0.988	0.497633	1	Cytoplasmic FMR1 interacting protein 1 isoform A (Fragment)
A0A140T8Z0	DIAPH1	0.988	0.498424	0.596	Protein diaphanous homolog 1
P00488	F13A1	0.989	0.500423	-0.206	Coagulation factor XIII A chain (Coagulation factor XIIIa) (EC 2.3.2.13) (Protein-glutamine gamma-glutamyltransferase A chain) (Transglutaminase A chain)
A0A024R1N1	MYH9	0.989	0.50325	-0.207	Myosin, heavy polypeptide 9, non-muscle, isoform CRA_a
Q32Q12	NME1-NME2	0.989	0.506432	0.254	Nucleoside diphosphate kinase (EC 2.7.4.6)
Q6N093	DKFZp686I04196	0.989	0.512847	0.399	Uncharacterized protein DKFZp686I04196 (Fragment)
D6R934	C1QB	0.989	0.517671	-0.391	Complement C1q subcomponent subunit B
A0A384N669	LUM	0.989	0.527071	0.919	Lumican
G5E9C5	PDE5A	0.989	0.531839	-1.12	Phosphodiesterase (EC 3.1.4.-)
A0A024R5K1	CORO1B	0.989	0.531952	0.681	Coronin
A0A1U9X808	LY6G6F	0.989	0.53206	0.905	LY6G6F
P22792	CPN2	0.989	0.532574	0.507	Carboxypeptidase N subunit 2 (Carboxypeptidase N 83 kDa chain) (Carboxypeptidase N large subunit) (Carboxypeptidase N polypeptide 2) (Carboxypeptidase N regulatory subunit)
B3KY43	PRKAR2B	0.989	0.534184	-0.575	cDNA FLJ46798 fis, clone TRACH3031660, highly similar to cAMP-dependent protein kinase type II-beta regulatory subunit
Q96AP7	ESAM	0.989	0.536008	0.937	Endothelial cell-selective adhesion molecule
V9HWE9	HEL-S-22	0.989	0.53887	0.186	GST class-pi (EC 2.5.1.18)
A5PL27	CP	0.989	0.543577	0.385	CP protein (Ceruloplasmin (Ferroxidase)) (Ceruloplasmin (Ferroxidase), isoform CRA_a)
Q96K68	Q96K68	0.989	0.543622	-0.348	cDNA FLJ14473 fis, clone MAMMA1001080, highly similar to Homo sapiens SNC73 protein (SNC73) mRNA
A0A140VKF3	SERPINF1	0.989	0.544451	0.379	Testis tissue sperm-binding protein Li 70n
V9HW68	HEL-214	0.989	0.548165	-0.324	Epididymis luminal protein 214
Q70J99	UNC13D.1	0.989	0.550196	0.946	Protein unc-13 homolog D (Munc13-4)
P0C0L4	C4A	0.989	0.550345	-0.348	Complement C4-A (Acidic complement C4) (C3 and PZP-like alpha-2-macroglobulin domain-containing protein 2) [Cleaved into: Complement C4 beta chain; Complement C4-A alpha chain; C4a anaphylatoxin; C4b-A; C4d-A; Complement C4 gamma chain]
Q7Z7M4	SOD2	0.989	0.550801	1.39	Superoxide dismutase (EC 1.15.1.1) (Fragment)
P50990	CCT8	0.989	0.553552	1.17	T-complex protein 1 subunit theta (TCP-1-theta) (CCT-theta) (Chaperonin containing T-complex polypeptide 1 subunit 8) (Renal carcinoma antigen NY-REN-15)
A0A024R6I7	SERPINA1	0.989	0.555538	0.89	Alpha-1-antitrypsin (Serpin peptidase inhibitor, clade A (Alpha-1 antiproteinase, antitrypsin), member 1, isoform CRA_a)
Q53HV2	CCT7	0.989	0.556941	-0.757	T-complex protein 1 subunit eta (TCP-1-eta) (CCT-eta) (Fragment)
B3KQ04	RGS18	0.989	0.558165	0.643	cDNA FLJ32552 fis, clone SPLEN1000089, highly similar to Regulator of G-protein signaling 18
A0A384MEF1	GSN	0.989	0.559734	0.187	Actin-depolymerizing factor (Brevin) (Gelsolin)
E9PEW8	HBD.1	0.989	0.560956	1.13	Hemoglobin subunit delta (Fragment)
A0A024R962	hCG_40889	0.989	0.565786	0.379	HCG40889, isoform CRA_b
A0A024R694	ACTN1	0.989	0.566872	-0.177	Actinin, alpha 1, isoform CRA_a (Epididymis secretory sperm binding protein)
Q5JP53	TUBB	0.989	0.569757	-0.205	Tubulin beta chain
A8ASI8	BID	0.989	0.569909	0.443	BH3-interacting domain death agonist
B2R950	PZP	0.989	0.572296	0.759	cDNA, FLJ94213, highly similar to Homo sapiens pregnancy-zone protein (PZP), mRNA
B7Z8Y6	B7Z8Y6	0.989	0.572604	0.24	cDNA FLJ58394, highly similar to Platelet endothelial cell adhesion molecule
P13671	C6	0.989	0.574405	-0.431	Complement component C6
A0A024R5U5	ADAM10	0.989	0.576627	-0.697	Disintegrin and metalloproteinase domain-containing protein 10 (EC 3.4.24.81) (Kuzbanian protein homolog) (Mammalian disintegrin-metalloprotease)
Q0IJ56	ST13	0.989	0.581313	-0.262	ST13 protein (Fragment)
D9YZV5	TPM1	0.989	0.583211	0.749	Tropomyosin 1 (Alpha) isoform 4 (Tropomyosin 1 (Alpha), isoform CRA_c)
C9JV77	AHSG	0.989	0.584036	0.339	Alpha-2-HS-glycoprotein (Fetuin-A)
V9HW33	HEL-S-5a	0.989	0.584524	0.829	Heat shock 70 kDa protein 4
D9IAI1	HEL-S-34	0.989	0.586536	-0.2	Epididymis secretory protein Li 34 (Phosphatidylethanolamine binding protein 1, isoform CRA_a) (Phosphatidylethanolamine-binding protein 1)
Q5JSH3	WDR44	0.989	0.58803	0.99	WD repeat-containing protein 44 (Rabphilin-11)
V9HWF2	HEL-S-32	0.989	0.591244	0.391	Malate dehydrogenase (EC 1.1.1.37)
E7EU05	CD36	0.989	0.593051	0.488	Glycoprotein IIIb (PAS IV) (PAS-4) (Platelet glycoprotein 4) (Platelet glycoprotein IV) (Fragment)
A0A024R3X7	HSPE1	0.99	0.594406	0.414	Heat shock 10kDa protein 1 (Chaperonin 10), isoform CRA_d
P48426	PIP4K2A	0.99	0.600954	0.44	Phosphatidylinositol 5-phosphate 4-kinase type-2 alpha (EC 2.7.1.149) (1-phosphatidylinositol 5-phosphate 4-kinase 2-alpha) (Diphosphoinositide kinase 2-alpha) (PIP5KIII) (Phosphatidylinositol 5-Phosphate 4-Kinase) (PI5P4Kalpha) (Phosphatidylinositol 5-phosphate 4-kinase type II alpha) (PI(5)P 4-kinase type II alpha) (PIP4KII-alpha) (PtdIns(4)P-5-kinase B isoform) (PtdIns(4)P-5-kinase C isoform) …
Q6IBS0	TWF2	0.99	0.602845	0.346	Twinfilin-2 (A6-related protein) (hA6RP) (Protein tyrosine kinase 9-like) (Twinfilin-1-like protein)
B5BU52	CSK	0.99	0.604926	0.661	Tyrosine-protein kinase (EC 2.7.10.2)
Q8NF17	FLJ00385	0.99	0.605397	0.286	FLJ00385 protein (Fragment)
A0A024RB87	RAP1B	0.99	0.609147	-0.153	RAP1B, member of RAS oncogene family, isoform CRA_a
V9HWI6	HEL-S-51	0.99	0.609674	0.293	Gc-globulin (Group-specific component) (Vitamin D-binding protein)
Q53Y51	DDT	0.99	0.613345	0.863	D-dopachrome tautomerase (D-dopachrome tautomerase 1) (D-dopachrome tautomerase, isoform CRA_b) (cDNA FLJ76419, highly similar to Homo sapiens D-dopachrome tautomerase (DDT), mRNA)
Q6IRT1	ADH5	0.99	0.615982	0.737	S-(hydroxymethyl)glutathione dehydrogenase (EC 1.1.1.284)
Q6IBR0	RPN1	0.99	0.618457	1.03	Dolichyl-diphosphooligosaccharide--protein glycosyltransferase subunit 1
Q9H479	FN3K	0.99	0.619731	0.556	Fructosamine-3-kinase (EC 2.7.1.171) (Protein-psicosamine 3-kinase FN3K) (Protein-ribulosamine 3-kinase FN3K) (EC 2.7.1.172)
A0A024RAE4	CDC42	0.99	0.619761	0.172	Deleted.
B3KQT9	HEL-S-269	0.99	0.619859	0.177	Protein disulfide-isomerase (EC 5.3.4.1)
V9HW34	HEL-213	0.99	0.62173	-0.269	Epididymis luminal protein 213
Q9BWU5	HBB.11	0.99	0.623491	0.719	Mutant hemoglobin beta chain (Fragment)
P68366	TUBA4A.1	0.99	0.623789	-0.165	Tubulin alpha-4A chain (Alpha-tubulin 1) (Testis-specific alpha-tubulin) (Tubulin H2-alpha) (Tubulin alpha-1 chain)
B2R8I2	B2R8I2	0.99	0.625207	-0.28	cDNA, FLJ93914, highly similar to Homo sapiens histidine-rich glycoprotein (HRG), mRNA
A0A0D9SFK2	MYO18A	0.99	0.628158	0.8	Unconventional myosin-XVIIIa
G9I2K8	HLA-B	0.99	0.630623	-0.453	MHC Class I antigen (Fragment)
P02787	TF.1	0.99	0.633915	-0.481	Serotransferrin (Transferrin) (Beta-1 metal-binding globulin) (Siderophilin)
P06132	UROD	0.99	0.634228	0.627	Uroporphyrinogen decarboxylase (UPD) (URO-D) (EC 4.1.1.37)
Q6NSD4	GPX1.2	0.99	0.634768	0.338	Glutathione peroxidase
Q9UJU6	DBNL	0.99	0.638767	0.295	Drebrin-like protein (Cervical SH3P7) (Cervical mucin-associated protein) (Drebrin-F) (HPK1-interacting protein of 55 kDa) (HIP-55) (SH3 domain-containing protein 7)
P35908	KRT2	0.99	0.639886	0.854	Keratin, type II cytoskeletal 2 epidermal (Cytokeratin-2e) (CK-2e) (Epithelial keratin-2e) (Keratin-2 epidermis) (Keratin-2e) (K2e) (Type-II keratin Kb2)
P01023	A2M	0.99	0.640299	0.242	Alpha-2-macroglobulin (Alpha-2-M) (C3 and PZP-like alpha-2-macroglobulin domain-containing protein 5)
A8K6C1	CETP	0.99	0.641132	0.526	Cholesteryl ester transfer protein
K9JA46	EL52	0.99	0.641825	-0.162	Epididymis luminal secretory protein 52 (Epididymis secretory sperm binding protein Li 65p) (Heat shock protein 90kDa alpha (Cytosolic), class A member 1, isoform CRA_a)
A0A024R944	SERPINC1	0.99	0.644178	0.299	Antithrombin-III (Serpin C1)
P30085	CMPK1	0.99	0.6473	0.306	UMP-CMP kinase (EC 2.7.4.14) (Deoxycytidylate kinase) (CK) (dCMP kinase) (Nucleoside-diphosphate kinase) (EC 2.7.4.6) (Uridine monophosphate/cytidine monophosphate kinase) (UMP/CMP kinase) (UMP/CMPK)
B2RMS9	ITIH4	0.99	0.647925	-0.32	Inter-alpha (Globulin) inhibitor H4 (Plasma Kallikrein-sensitive glycoprotein)
A2N0T4	VH6DJ	0.99	0.649327	0.855	VH6DJ protein (Fragment)
Q6IAQ1	LYPLA1	0.99	0.651403	-0.776	LYPLA1 protein (Lysophospholipase I, isoform CRA_a) (cDNA FLJ78542, highly similar to Homo sapiens lysophospholipase I (LYPLA1), mRNA) (cDNA, FLJ94339, Homo sapiens lysophospholipase I (LYPLA1), mRNA)
Q08495	DMTN	0.99	0.651862	-0.171	Dematin (Dematin actin-binding protein) (Erythrocyte membrane protein band 4.9)
A0A140VK00	AZGP1	0.99	0.653416	0.257	Testicular tissue protein Li 227
Q8IZ29	TUBB2C	0.99	0.653925	-0.151	Tubulin beta chain
H6VRG3	KRT1	0.99	0.654197	0.797	Cytokeratin-1 (Keratin, type II cytoskeletal 1) (Keratin-1) (Type-II keratin Kb1)
Q71DI3	HIST2H3A	0.99	0.655432	0.891	Histone H3.2 (H3-clustered histone 13) (H3-clustered histone 14) (H3-clustered histone 15) (Histone H3/m) (Histone H3/o)
Q6N092	DKFZp686K18196	0.99	0.655859	1.22	Uncharacterized protein DKFZp686K18196 (Fragment)
A0A024R4F1	ENO1	0.99	0.656989	0.142	2-phospho-D-glycerate hydro-lyase (EC 4.2.1.11)
P27348	YWHAQ	0.99	0.65735	0.23	14-3-3 protein theta (14-3-3 protein T-cell) (14-3-3 protein tau) (Protein HS1)
Q14644	RASA3	0.99	0.660096	0.743	Ras GTPase-activating protein 3 (GAP1(IP4BP)) (Ins P4-binding protein)
A8K5I0	HEL-S-103	0.99	0.660888	0.195	Epididymis secretory protein Li 103 (Epididymis secretory sperm binding protein) (HSPA1A) (HSPA1B) (Heat shock 70kDa protein 1A) (Heat shock 70kDa protein 1B) (cDNA FLJ75127, highly similar to Homo sapiens heat shock 70kDa protein 1A, mRNA)
Q96FJ2	DYNLL2	0.99	0.663212	-0.669	Dynein light chain 2, cytoplasmic (8 kDa dynein light chain b) (DLC8b) (Dynein light chain LC8-type 2)
Q3ZCW2	LGALSL	0.99	0.665144	0.712	Galectin-related protein (Galectin-like protein) (Lectin galactoside-binding-like protein)
V9HWK1	HEL-S-49	0.99	0.66776	-0.179	Triosephosphate isomerase (EC 5.3.1.1)
A0A2U8J8R8	A0A2U8J8R8	0.99	0.669163	0.648	Ig heavy chain variable region (Fragment)
V9HWB9	HEL-S-133P	0.99	0.670486	-0.144	L-lactate dehydrogenase (EC 1.1.1.27)
A0A0S2Z583	RDH11	0.99	0.672961	-0.365	Retinol dehydrogenase 11 isoform 1 (Fragment)
P17301	ITGA2.1	0.99	0.673019	-0.581	Integrin alpha-2 (CD49 antigen-like family member B) (Collagen receptor) (Platelet membrane glycoprotein Ia) (GPIa) (VLA-2 subunit alpha) (CD antigen CD49b)
A0A087X1J7	GPX3	0.99	0.673514	0.573	Glutathione peroxidase
B3KX11	CCT3	0.99	0.683353	0.28	T-complex protein 1 subunit gamma
B4E2L0	B4E2L0	0.99	0.683723	-0.51	cAMP-dependent protein kinase (EC 2.7.11.11)
A0A024RC33	MAPRE2	0.99	0.684082	0.174	Microtubule-associated protein RP/EB family member 2
B7ZLE5	FN1	0.99	0.684816	-0.209	Fibronectin
A0A3B3ISJ1	PROS1	0.99	0.689186	-0.215	Vitamin K-dependent protein S
P21333	FLNA	0.99	0.692751	-0.121	Filamin-A (FLN-A) (Actin-binding protein 280) (ABP-280) (Alpha-filamin) (Endothelial actin-binding protein) (Filamin-1) (Non-muscle filamin)
A0A024R035	C9	0.99	0.694782	-0.289	Complement component C9
Q9Y3C8	UFC1	0.99	0.698891	-0.471	Ubiquitin-fold modifier-conjugating enzyme 1 (Ufm1-conjugating enzyme 1)
Q12913	PTPRJ	0.99	0.706236	0.54	Receptor-type tyrosine-protein phosphatase eta (Protein-tyrosine phosphatase eta) (R-PTP-eta) (EC 3.1.3.48) (Density-enhanced phosphatase 1) (DEP-1) (HPTP eta) (Protein-tyrosine phosphatase receptor type J) (R-PTP-J) (CD antigen CD148)
Q9H4B7	TUBB1	0.99	0.706529	-0.111	Tubulin beta-1 chain
Q96PD5	PGLYRP2	0.99	0.7079	-0.237	N-acetylmuramoyl-L-alanine amidase (EC 3.5.1.28) (Peptidoglycan recognition protein 2) (Peptidoglycan recognition protein long) (PGRP-L)
V9HW80	HEL-S-70	0.99	0.707909	-0.161	15S Mg(2+)-ATPase p97 subunit (EC 3.6.4.6) (Transitional endoplasmic reticulum ATPase) (Valosin-containing protein)
P05771	PRKCB	0.99	0.710365	0.674	Protein kinase C beta type (PKC-B) (PKC-beta) (EC 2.7.11.13)
B4DPJ2	ANXA11	0.99	0.711162	0.417	Annexin
V9HWB8	HEL-S-30	0.99	0.711966	-0.113	Pyruvate kinase (EC 2.7.1.40)
P40197	GP5	0.99	0.713389	-0.351	Platelet glycoprotein V (GPV) (Glycoprotein 5) (CD antigen CD42d)
P12931	SRC	0.99	0.714194	-0.154	Proto-oncogene tyrosine-protein kinase Src (EC 2.7.10.2) (Proto-oncogene c-Src) (pp60c-src) (p60-Src)
O75563	SKAP2	0.991	0.719562	-0.534	Src kinase-associated phosphoprotein 2 (Pyk2/RAFTK-associated protein) (Retinoic acid-induced protein 70) (SKAP55 homolog) (SKAP-55HOM) (SKAP-HOM) (Src family-associated phosphoprotein 2) (Src kinase-associated phosphoprotein 55-related protein) (Src-associated adapter protein with PH and SH3 domains)
P10720	PF4V1	0.991	0.721734	-0.512	Platelet factor 4 variant (C-X-C motif chemokine 4 variant) (CXCL4L1) (PF4alt) (PF4var1) [Cleaved into: Platelet factor 4 variant(4-74); Platelet factor 4 variant(5-74); Platelet factor 4 variant(6-74)]
V9HWD8	HEL-S-163pA	0.991	0.722691	0.222	Epididymis secretory sperm binding protein Li 163pA
P04003	C4BPA	0.991	0.723831	-0.255	C4b-binding protein alpha chain (C4bp) (Proline-rich protein) (PRP)
Q59EK1	ADD3	0.991	0.72554	0.468	Adducin 3 isoform a variant (Fragment)
A0A384MR27	LGALS1	0.991	0.725556	0.558	Galectin
Q6N089	DKFZp686P15220	0.991	0.7265	0.356	Uncharacterized protein
A0A024R233	TJP2	0.991	0.730024	0.483	Tight junction protein 2 (Zona occludens 2), isoform CRA_a
A9UK01	ARHGAP18	0.991	0.731789	0.721	Rho GTPase activating protein
Q2TB59	NNT	0.991	0.744478	-0.421	Proton-translocating NAD(P)(+) transhydrogenase (EC 7.1.1.1)
A2RTY6	ITIH2	0.991	0.750628	-0.205	Inter-alpha (Globulin) inhibitor H2 (Inter-alpha (Globulin) inhibitor H2, isoform CRA_b) (cDNA FLJ75038, highly similar to Homo sapiens inter-alpha (globulin) inhibitor H2 (ITIH2), mRNA)
V9HW56	HEL-S-108	0.991	0.750934	0.0928	Epididymis secretory protein Li 108 (Tropomyosin 4, isoform CRA_a)
V9HWJ0	HEL-S-164nA	0.991	0.756056	0.252	Epididymis secretory sperm binding protein Li 164nA
V9HWF5	HEL-S-69p	0.991	0.764738	-0.0954	Peptidyl-prolyl cis-trans isomerase (PPIase) (EC 5.2.1.8)
Q15942	ZYX	0.991	0.765948	-0.0969	Zyxin (Zyxin-2)
Q53YD7	EEF1G	0.991	0.766038	0.274	Elongation factor 1-gamma (eEF-1B gamma)
P02790	HPX	0.991	0.768172	-0.159	Hemopexin (Beta-1B-glycoprotein)
V9GYM3	APOA2	0.991	0.769362	-0.218	Apolipoprotein A-II (Apolipoprotein A2)
P01871	IGHM	0.991	0.770668	-0.228	Immunoglobulin heavy constant mu (Ig mu chain C region) (Ig mu chain C region BOT) (Ig mu chain C region GAL) (Ig mu chain C region OU)
A0A024R6Y2	NUTF2	0.991	0.773111	0.319	Nuclear transport factor 2, isoform CRA_a
P49588	AARS	0.991	0.773163	-0.409	Alanine--tRNA ligase, cytoplasmic (EC 6.1.1.7) (Alanyl-tRNA synthetase) (AlaRS) (Renal carcinoma antigen NY-REN-42)
Q9P1F3	ABRACL	0.991	0.778552	0.373	Costars family protein ABRACL (ABRA C-terminal-like protein)
A0A024R5M3	CTTN	0.991	0.77957	0.195	Cortactin, isoform CRA_c
E9KL23	SERPINA1.1	0.991	0.780229	0.172	Epididymis secretory sperm binding protein Li 44a (Serpin peptidase inhibitor clade A member 1 isoform 1)
P07996	THBS1.1	0.991	0.785053	0.0889	Thrombospondin-1 (Glycoprotein G)
B4DT07	LCP2	0.991	0.787919	0.481	cDNA FLJ58407, highly similar to Lymphocyte cytosolic protein 2
B0ZBE2	AGT	0.991	0.787956	-0.178	Angiotensin 1-10 (Angiotensin 1-4) (Angiotensin 1-5) (Angiotensin 1-7) (Angiotensin 1-8) (Angiotensin 1-9) (Angiotensin 2-8) (Angiotensin 3-8) (Angiotensin I) (Angiotensin II) (Angiotensin III) (Angiotensin IV) (Angiotensin-1) (Angiotensin-2) (Angiotensin-3) (Angiotensin-4) (Angiotensinogen) (Des-Asp[1]-angiotensin II) (Serpin A8)
Q56G89	Q56G89	0.991	0.794038	-0.507	Serum albumin
P02671	FGA	0.991	0.795929	0.158	Fibrinogen alpha chain [Cleaved into: Fibrinopeptide A; Fibrinogen alpha chain]
Q6EZE9	DEFA3	0.991	0.797655	-0.229	Defensin, alpha 3, neutrophil-specific
A0A140VJT8	RNH1	0.991	0.801398	-0.138	Ribonuclease inhibitor (Ribonuclease/angiogenin inhibitor 1)
A8K2W3	SDPR	0.991	0.802344	-0.0778	cDNA FLJ78516
Q6FGX3	RAB6A	0.991	0.803865	0.333	RAB6A protein
V9HW35	HEL-S-55	0.991	0.803923	0.168	Peroxiredoxin-5 (EC 1.11.1.24)
P04844	RPN2	0.991	0.804402	-0.246	Dolichyl-diphosphooligosaccharide--protein glycosyltransferase subunit 2 (Dolichyl-diphosphooligosaccharide--protein glycosyltransferase 63 kDa subunit) (RIBIIR) (Ribophorin II) (RPN-II) (Ribophorin-2)
A0A384MTL2	TAGLN2	0.991	0.80562	-0.0742	Transgelin
O00194	RAB27B	0.991	0.809347	-0.0849	Ras-related protein Rab-27B (EC 3.6.5.2) (C25KG)
B2R5T5	PRKAR1A	0.991	0.810488	0.372	Epididymis secretory sperm binding protein (Protein kinase, cAMP-dependent, regulatory, type I, alpha (Tissue specific extinguisher 1), isoform CRA_a) (cDNA FLJ40261 fis, clone TESTI2025609, highly similar to cAMP-dependent protein kinase type I-alpha regulatory subunit) (cDNA, FLJ92612, Homo sapiens protein kinase, cAMP-dependent, regulatory, type I, alpha (tissue specific extinguisher 1) (PRKAR…
A0A024R3W7	EEF1B2	0.991	0.811333	-0.298	Elongation factor 1-beta
J3KN29	PSMD9	0.991	0.817818	0.301	26S proteasome non-ATPase regulatory subunit 9 (26S proteasome regulatory subunit p27)
Q68DI0	DKFZp781K0743	0.991	0.818081	0.322	AP complex subunit beta
V9HWA9	HEL-S-62p	0.991	0.822184	0.134	C3-beta-c (C3a anaphylatoxin) (Complement C3) (Complement C3 alpha chain) (Complement C3 beta chain) (Complement C3b alpha' chain) (Complement C3c alpha' chain fragment 1) (Complement C3c alpha' chain fragment 2) (Complement C3d fragment) (Complement C3dg fragment) (Complement C3f fragment) (Complement C3g fragment)
Q5H9A7	TIMP1	0.991	0.828632	0.33	Metalloproteinase inhibitor 1 (Tissue inhibitor of metalloproteinases 1)
A0A087WVQ6	CLTC	0.991	0.835603	0.0812	Clathrin heavy chain
Q13790	APOF	0.991	0.840624	0.223	Apolipoprotein F (Apo-F) (Lipid transfer inhibitor protein) (LTIP)
A0A024R0Y6	ARF3	0.991	0.841981	-0.0609	ADP-ribosylation factor 3, isoform CRA_b
O60888	CUTA	0.991	0.842295	0.238	Protein CutA (Acetylcholinesterase-associated protein) (Brain acetylcholinesterase putative membrane anchor)
A8K7F7	FBXO7	0.991	0.847059	0.218	cDNA FLJ76913, highly similar to Homo sapiens F-box protein 7 (FBXO7), mRNA
P11169	SLC2A3	0.991	0.848061	0.0674	Solute carrier family 2, facilitated glucose transporter member 3 (Glucose transporter type 3, brain) (GLUT-3)
A0A1U9X8Y4	A0A1U9X8Y4	0.991	0.85459	-0.0644	Chloride intracellular channel protein
K7ERI9	APOC1	0.991	0.855897	0.135	Apolipoprotein C-I (Fragment)
V9HWE0	HEL-S-7	0.991	0.8588	-0.185	Annexin
P23368	ME2	0.991	0.85921	0.315	NAD-dependent malic enzyme, mitochondrial (NAD-ME) (EC 1.1.1.38) (Malic enzyme 2)
A0A024RAG6	C1QA	0.991	0.859758	-0.202	Complement C1q subcomponent subunit A
P02768	ALB.3	0.991	0.860437	0.101	Albumin
B4DG62	HK1	0.991	0.86249	-0.145	Hexokinase (EC 2.7.1.1)
A8KAJ3	EFEMP1	0.991	0.863055	0.168	cDNA FLJ77823, highly similar to Homo sapiens EGF-containing fibulin-like extracellular matrix protein 1, transcript variant 3, mRNA
P0C0L5	C4B	0.991	0.863485	0.163	Complement C4-B (Basic complement C4) (C3 and PZP-like alpha-2-macroglobulin domain-containing protein 3) [Cleaved into: Complement C4 beta chain; Complement C4-B alpha chain; C4a anaphylatoxin; C4b-B; C4d-B; Complement C4 gamma chain]
Q14554	PDIA5	0.991	0.867671	-0.317	Protein disulfide-isomerase A5 (EC 5.3.4.1) (Protein disulfide isomerase-related protein)
P62136	PPP1CA	0.991	0.870195	0.137	Serine/threonine-protein phosphatase PP1-alpha catalytic subunit (PP-1A) (EC 3.1.3.16)
V9HW71	HEL-S-107	0.991	0.870609	0.132	Endoplasmic reticulum resident protein 29
F8WCF6	ARPC4-TTLL3	0.991	0.872793	0.141	Actin-related protein 2/3 complex subunit 4
C9JAI6	CMTM5	0.991	0.874974	-0.161	CKLF-like MARVEL transmembrane domain-containing protein 5
H0YAC1	KLKB1	0.991	0.87574	0.114	Plasma kallikrein (Fragment)
B2R5I8	RAB32	0.992	0.877692	-0.273	Ras-related protein Rab
H3BV85	BOLA2B	0.992	0.878169	-0.198	BolA-like protein 2
V9HWD9	HEL107	0.992	0.878451	-0.132	Epididymis luminal protein 107 (Transketolase (Wernicke-Korsakoff syndrome), isoform CRA_a) (Transketolase isoform 1)
A0A024R6P0	SERPINA3	0.992	0.881275	0.106	Serpin peptidase inhibitor, clade A (Alpha-1 antiproteinase, antitrypsin), member 3, isoform CRA_c
A0A0X9UWK7	A0A0X9UWK7	0.992	0.890121	0.0949	MS-D4 heavy chain variable region (Fragment)
C9JFR7	CYCS	0.992	0.891414	0.206	Cytochrome c (Fragment)
Q9UQD4	SH3GL1	0.992	0.891725	-0.174	SH3-containing Grb-2-like 1 protein
P80108	GPLD1	0.992	0.896011	-0.161	Phosphatidylinositol-glycan-specific phospholipase D (PI-G PLD) (EC 3.1.4.50) (Glycoprotein phospholipase D) (Glycosyl-phosphatidylinositol-specific phospholipase D) (GPI-PLD) (GPI-specific phospholipase D)
Q6PIK1	IGL@.4	0.992	0.89707	-0.0629	IGL@ protein
A0A1W2PNX8	UNC45A	0.992	0.89799	-0.171	Protein unc-45 homolog A
V9H1D9	V9H1D9	0.992	0.898452	-0.233	Alpha globin
V9HW26	HEL-S-123m	0.992	0.903006	-0.0454	ATP synthase subunit alpha
B3KNX0	C1S	0.992	0.90743	-0.0727	cDNA FLJ30621 fis, clone CTONG2001681, highly similar to Complement C1s subcomponent
B3KSL2	B3KSL2	0.992	0.908065	0.382	Lactotransferrin (Fragment)
B4DR80	STK24	0.992	0.911374	0.138	Serine/threonine-protein kinase 24 (cDNA FLJ61159, highly similar to Serine/threonine-protein kinase 24)
B7ZAR1	CCT5	0.992	0.915411	-0.0743	T-complex protein 1 subunit epsilon (cDNA, FLJ79275, highly similar to T-complex protein 1 subunit epsilon)
Q5U0A0	PSMA5	0.992	0.915946	0.127	Proteasome subunit alpha type
B7Z549	ITIH1	0.992	0.916192	0.07	cDNA FLJ56821, highly similar to Inter-alpha-trypsin inhibitor heavy chain H1
V9HWA6	HEL32	0.992	0.916368	0.084	Actin-depolymerizing factor (Destrin)
A0A384MTY2	COTL1	0.992	0.920418	-0.0316	Epididymis secretory sperm binding protein
A0A140VJF4	BLVRA	0.992	0.925181	0.195	Biliverdin reductase A (BVR A) (EC 1.3.1.24)
A0A384MTQ3	AHCY	0.992	0.926122	-0.102	Adenosylhomocysteinase (EC 3.3.1.1)
A0A140VKA0	CALD1	0.992	0.927944	0.0291	Caldesmon 1, isoform CRA_i (Testis secretory sperm-binding protein Li 227n)
B2RAR0	BIN2	0.992	0.929237	-0.0331	cDNA, FLJ95061, highly similar to Homo sapiens bridging integrator 2 (BIN2), mRNA
B4DV28	CNDP2	0.992	0.9303	0.115	cDNA FLJ54170, highly similar to Cytosolic nonspecific dipeptidase
A8K651	C1QBP	0.992	0.933357	0.0843	Complement component 1 Q subcomponent-binding protein, mitochondrial
B4DZ08	ACO2	0.992	0.934427	0.165	Aconitate hydratase, mitochondrial (Aconitase) (EC 4.2.1.-)
P00739	HPR	0.992	0.934456	0.142	Haptoglobin-related protein
O75396	SEC22B	0.992	0.935379	0.113	Vesicle-trafficking protein SEC22b (ER-Golgi SNARE of 24 kDa) (ERS-24) (ERS24) (SEC22 vesicle-trafficking protein homolog B) (SEC22 vesicle-trafficking protein-like 1)
A0A384NYN5	VCL	0.992	0.937665	-0.0251	Metavinculin (Vinculin)
Q6MZQ6	DKFZp686G11190	0.992	0.938615	-0.0504	Uncharacterized protein DKFZp686G11190
Q9Y490	TLN1	0.992	0.939184	0.0229	Talin-1
A0A024RAI1	ACTR3	0.992	0.947698	-0.0262	Actin-like protein 3 (Actin-related protein 3)
D3JV41	PPBP	0.992	0.94868	0.0257	C-X-C motif chemokine (Fragment)
C9J695	TANGO2	0.992	0.95009	0.083	Transport and Golgi organization protein 2 homolog (Fragment)
A0A140VJZ1	USP5	0.992	0.951911	0.0972	Ubiquitin carboxyl-terminal hydrolase (EC 3.4.19.12)
A0A024R2U9	APEH	0.992	0.952409	-0.0782	Deleted.
A0A024R1K7	YWHAH	0.992	0.953954	-0.0221	Tyrosine 3-monooxygenase/tryptophan 5-monooxygenase activation protein, eta polypeptide, isoform CRA_b
A0A024R0E5	CAPZA1	0.992	0.958227	-0.0196	Deleted.
P05106	ITGB3	0.992	0.96074	0.0167	Integrin beta-3 (Platelet membrane glycoprotein IIIa) (GPIIIa) (CD antigen CD61)
A0A193CHQ9	A0A193CHQ9	0.992	0.961716	-0.057	10E8 heavy chain variable region (Fragment)
D0PNI1	YWHAZ	0.992	0.963149	-0.0137	Epididymis luminal protein 4 (Epididymis secretory protein Li 3) (Epididymis secretory protein Li 93) (Tyrosine 3-monooxygenase/tryptophan 5-monooxygenase activation protein zeta polypeptide) (Tyrosine 3-monooxygenase/tryptophan 5-monooxygenase activation protein, zeta polypeptide, isoform CRA_a)
B2RD79	USP14	0.992	0.963577	-0.0553	Ubiquitin carboxyl-terminal hydrolase (EC 3.4.19.12)
F2RM37	F9 p22	0.992	0.965396	0.0596	Christmas factor (EC 3.4.21.22) (Coagulation factor IX) (Coagulation factor IXa heavy chain) (Coagulation factor IXa light chain)
A0A087X296	PTGS1	0.992	0.965636	0.0249	Cyclooxygenase-1 (EC 1.14.99.1) (Prostaglandin G/H synthase 1) (Prostaglandin H2 synthase 1) (Prostaglandin-endoperoxide synthase 1)
I1SRC5	KRAS	0.992	0.973959	-0.0117	UBE2L3/KRAS fusion protein
A0A1B1CYC5	A0A1B1CYC5	0.992	0.975763	0.046	Vitamin D binding protein (Fragment)
D9ZGG2	VTN	0.992	0.97737	-0.0209	Vitronectin
B3KUE5	PLTP	0.992	0.97741	-0.0352	Phospholipid transfer protein, isoform CRA_c (cDNA FLJ39690 fis, clone SMINT2010639, highly similar to PHOSPHOLIPID TRANSFER PROTEIN)
A0A024R7F1	PRKCSH	0.992	0.978953	0.0562	Glucosidase 2 subunit beta (Glucosidase II subunit beta)
B7Z992	B7Z992	0.992	0.980666	0.0453	Actin-depolymerizing factor (Brevin) (Gelsolin)
V5J3L2	STIM1	0.992	0.982715	0.026	STIM1
F8W1R7	MYL6	0.992	0.989085	-0.00509	Myosin light polypeptide 6
P27169	PON1	0.992	0.989131	-0.0124	Serum paraoxonase/arylesterase 1 (PON 1) (EC 3.1.1.2) (EC 3.1.1.81) (EC 3.1.8.1) (Aromatic esterase 1) (A-esterase 1) (K-45) (Serum aryldialkylphosphatase 1)
P01031	C5	0.992	0.991126	0.00803	Complement C5 (C3 and PZP-like alpha-2-macroglobulin domain-containing protein 4) [Cleaved into: Complement C5 beta chain; Complement C5 alpha chain; C5a anaphylatoxin; Complement C5 alpha' chain]
Q06033	ITIH3	0.992	0.99214	0.00932	Inter-alpha-trypsin inhibitor heavy chain H3 (ITI heavy chain H3) (ITI-HC3) (Inter-alpha-inhibitor heavy chain 3) (Serum-derived hyaluronan-associated protein) (SHAP)
V9HWF4	HEL-S-68p	0.992	0.992704	0.00376	Phosphoglycerate kinase (EC 2.7.2.3)
B2MUD5	ELA2	0.992	0.997978	0.00328	Neutrophil elastase (Fragment)

## Sheet: T2
ID	name	AD_vs_Old_p.val	AD_vs_Old_log2FoldChange	Protein.names
A0A024RB85	PA2G4	1.36092e-06	4.86	Proliferation-associated 2G4, 38kDa, isoform CRA_a
Q53SS8	PCBP1	0.000103572	5.69	Epididymis secretory protein Li 85 (Poly(RC) binding protein 1) (cDNA, FLJ94964, highly similar to Homo sapiens poly(rC) binding protein 1 (PCBP1), mRNA)
P06703	S100A6	0.000248187	-2.38	Protein S100-A6 (Calcyclin) (Growth factor-inducible protein 2A9) (MLN 4) (Prolactin receptor-associated protein) (PRA) (S100 calcium-binding protein A6)
P43034	PAFAH1B1	0.000553733	3.64	Platelet-activating factor acetylhydrolase IB subunit beta (Lissencephaly-1 protein) (LIS-1) (PAF acetylhydrolase 45 kDa subunit) (PAF-AH 45 kDa subunit) (PAF-AH alpha) (PAFAH alpha)
P14543	NID1	0.000607235	4.48	Nidogen-1 (NID-1) (Entactin)
B2RB06	HADH	0.000694354	4.52	cDNA, FLJ95242, highly similar to Homo sapiens L-3-hydroxyacyl-Coenzyme A dehydrogenase, short chain (HADHSC), mRNA
J3KTF8	ARHGDIA	0.000792436	3.91	Rho GDP-dissociation inhibitor 1 (Fragment)
B8ZWD1	DBI	0.00108605	4.46	Acyl-CoA-binding protein (Diazepam binding inhibitor, splice form 1A(2))
Q53GL5	IDH2	0.00109447	1.67	IDP (EC 1.1.1.42) (NADP(+)-specific ICDH) (Oxalosuccinate decarboxylase) (Fragment)
C9J2C0	TUBA8	0.00113476	7.04	Tubulin alpha chain (Fragment)
A8K7F6	EIF4A1	0.00141715	3.23	RNA helicase (EC 3.6.4.13)
A8K1D2	LASP1	0.00193786	3.69	LIM and SH3 domain protein 1
Q53XS4	PTPN6	0.00216761	2.63	Tyrosine-protein phosphatase non-receptor type (EC 3.1.3.48)
P41226	UBA7	0.00233844	3.51	Ubiquitin-like modifier-activating enzyme 7 (Ubiquitin-activating enzyme 7) (D8) (Ubiquitin-activating enzyme E1 homolog)
Q8TCD0	IGKC	0.00242961	3.63	Uncharacterized protein
C9J0K6	SRI	0.0029481	4.38	Sorcin
P68032	ACTC1	0.00299766	1.48	Actin, alpha cardiac muscle 1 (Alpha-cardiac actin) [Cleaved into: Actin, alpha cardiac muscle 1, intermediate form]
A0A384MDK7	PCMT1	0.00301076	2.81	Protein-L-isoaspartate O-methyltransferase (EC 2.1.1.77)
P51692	STAT5B	0.0034854	3.16	Signal transducer and activator of transcription 5B
P63208	SKP1	0.00404875	-2.66	S-phase kinase-associated protein 1 (Cyclin-A/CDK2-associated protein p19) (p19A) (Organ of Corti protein 2) (OCP-2) (Organ of Corti protein II) (OCP-II) (RNA polymerase II elongation factor-like protein) (SIII) (Transcription elongation factor B polypeptide 1-like) (p19skp1)
A0A0A0MR02	VDAC2	0.00498932	3.11	Outer mitochondrial membrane protein porin 2 (Voltage-dependent anion-selective channel protein 2) (Fragment)
P07741	APRT	0.00539239	3.43	Adenine phosphoribosyltransferase (APRT) (EC 2.4.2.7)
Q5T6H7	XPNPEP1	0.00561883	3.43	Xaa-Pro aminopeptidase 1
Q6XQN6	NAPRT	0.00661687	-3.12	Nicotinate phosphoribosyltransferase (NAPRTase) (EC 6.3.4.21) (FHA-HIT-interacting protein) (Nicotinate phosphoribosyltransferase domain-containing protein 1)
Q5T6W2	HNRNPK	0.00744157	3.1	Heterogeneous nuclear ribonucleoprotein K (Fragment)
Q53FT8	PSMB1	0.00749927	3.68	Proteasome subunit beta (EC 3.4.25.1) (Fragment)
A0A087X054	HYOU1	0.0078243	2.36	Hypoxia up-regulated protein 1
O15511	ARPC5	0.00835768	4.61	Actin-related protein 2/3 complex subunit 5 (Arp2/3 complex 16 kDa subunit) (p16-ARC)
A0A024R882	STOM	0.00895854	-0.947	Stomatin, isoform CRA_a
O43294	TGFB1I1	0.00932154	4.74	Transforming growth factor beta-1-induced transcript 1 protein (Androgen receptor coactivator 55 kDa protein) (Androgen receptor-associated protein of 55 kDa) (Hydrogen peroxide-inducible clone 5 protein) (Hic-5)
B2R5U3	EHD1	0.0101981	3.79	EH-domain containing 1, isoform CRA_b (cDNA FLJ40523 fis, clone TESTI2046872, highly similar to EH-domain-containing protein 1) (cDNA, FLJ92624, highly similar to Homo sapiens EH-domain containing 1 (EHD1), mRNA)
A0A024QZS4	PPIF	0.0106872	2.31	Peptidyl-prolyl cis-trans isomerase (PPIase) (EC 5.2.1.8)
A4D275	ARPC1B	0.0107037	1.07	Actin-related protein 2/3 complex subunit
A0A140VKE1	UGP2	0.0113397	3.36	UTP--glucose-1-phosphate uridylyltransferase (EC 2.7.7.9)
A0A024R1P2	RAC2	0.0113889	2.24	Ras-related C3 botulinum toxin substrate 2 (Rho family, small GTP binding protein Rac2), isoform CRA_a
A4D2P1	RAC1	0.0119753	1.32	Ras-related C3 botulinum toxin substrate 1 (Rho family, small GTP binding protein Rac1) (Ras-related C3 botulinum toxin substrate 1 (Rho family, small GTP binding protein Rac1), isoform CRA_a) (Ras-related C3 botulinum toxin substrate 1 isoform Rac1) (cDNA FLJ30431 fis, clone BRACE2008968, highly similar to Ras-related C3 botulinum toxin substrate 1) (cDNA FLJ75553, highly similar to Homo sapiens…
P63241	EIF5A	0.012482	-1.57	Eukaryotic translation initiation factor 5A-1 (eIF-5A-1) (eIF-5A1) (Eukaryotic initiation factor 5A isoform 1) (eIF-5A) (Rev-binding factor) (eIF-4D)
A0A384ME16	GRB2	0.0127737	2.42	Epididymis secretory sperm binding protein (Fragment)
A2VCK8	TMSB4X	0.0142356	0.99	Thymosin beta
Q53HT6	BCAP31	0.0142606	3.83	B-cell receptor-associated protein (BCR-associated protein) (Fragment)
Q6FHU0	PSMB8	0.0148734	2.78	Proteasome subunit beta (EC 3.4.25.1) (Fragment)
O94919	ENDOD1	0.0174646	2.68	Endonuclease domain-containing 1 protein (EC 3.1.30.-)
Q9NYU2	UGGT1	0.0182536	3.32	UDP-glucose:glycoprotein glucosyltransferase 1 (UGT1) (hUGT1) (EC 2.4.1.-) (UDP--Glc:glycoprotein glucosyltransferase) (UDP-glucose ceramide glucosyltransferase-like 1)
P11216	PYGB	0.0185005	2.38	Glycogen phosphorylase, brain form (EC 2.4.1.1)
A0A0P1J1R0	TPT1	0.0188392	2.97	Translationally-controlled tumor protein
A0A024R845	RAB14	0.0191099	2.85	Ras-related protein Rab-14
Q9C0C9	UBE2O	0.0195716	2.61	(E3-independent) E2 ubiquitin-conjugating enzyme (EC 2.3.2.24) (E2/E3 hybrid ubiquitin-protein ligase UBE2O) (Ubiquitin carrier protein O) (Ubiquitin-conjugating enzyme E2 O) (Ubiquitin-conjugating enzyme E2 of 230 kDa) (Ubiquitin-conjugating enzyme E2-230K) (Ubiquitin-protein ligase O)
A8K287	SNAP23	0.0201708	2.85	Synaptosomal-associated protein
B2R4D5	ARPC3	0.0204745	3.65	Actin-related protein 2/3 complex subunit 3
A0A384NPU2	HINT1	0.0211831	-2.59	Epididymis secretory sperm binding protein (Histidine triad nucleotide binding protein 1)
P50402	EMD	0.0212744	3	Emerin
Q8WWA1	TMEM40	0.0217965	3.11	Transmembrane protein 40
B4DUD6	SEPT7	0.0219727	1.47	Septin-7
P17987	TCP1	0.022309	1.82	T-complex protein 1 subunit alpha (TCP-1-alpha) (CCT-alpha)
J3QS39	UBB	0.0250037	-1.13	Polyubiquitin-B (Fragment)
Q5SQT9	SAR1A	0.026743	2.12	SAR1 gene homolog A (S. cerevisiae), isoform CRA_a (Small GTP-binding protein)
G4V2I9	SLC4A1	0.0271335	-2.47	Anion exchange protein
Q15907	RAB11B	0.0278552	1.14	Ras-related protein Rab-11B (GTP-binding protein YPT3)
B4DJV2	CS	0.0283147	1.89	Citrate synthase
B4DL14	ATP5C1	0.0285794	2.8	ATP synthase subunit gamma
Q86UY0	TXNDC5	0.028756	3.58	TXNDC5 protein
Q6IB11	PGRMC1	0.030464	2.74	PGRMC1 protein (Progesterone receptor membrane component 1) (Progesterone receptor membrane component 1, isoform CRA_a) (cDNA, FLJ94602, Homo sapiens progesterone receptor membrane component 1 (PGRMC1),mRNA)
P61981	YWHAG	0.0313532	-0.735	14-3-3 protein gamma (Protein kinase C inhibitor protein 1) (KCIP-1) [Cleaved into: 14-3-3 protein gamma, N-terminally processed]
Q96G03	PGM2	0.0322165	3.42	Phosphoglucomutase-2 (PGM 2) (EC 5.4.2.2) (Glucose phosphomutase 2) (Phosphodeoxyribomutase) (Phosphopentomutase) (EC 5.4.2.7)
B2R6K4	GNB1	0.0326143	0.823	cDNA, FLJ92996, highly similar to Homo sapiens guanine nucleotide binding protein (G protein), beta polypeptide 1 (GNB1), mRNA
A0A140VK46	PSMB4	0.0335691	2.54	Proteasome subunit beta (EC 3.4.25.1)
A0A024R4X0	CYB5R3	0.0348255	0.906	NADH-cytochrome b5 reductase (EC 1.6.2.2)
A0A024R9D7	DECR1	0.0371754	3.35	2,4-dienoyl CoA reductase 1, mitochondrial, isoform CRA_b
Q59EG8	PSMD2	0.0376387	-2.23	26S proteasome non-ATPase regulatory subunit 2 (Fragment)
O43681	ASNA1	0.0378529	2.65	ATPase GET3 (EC 3.6.-.-) (Arsenical pump-driving ATPase) (Arsenite-stimulated ATPase) (Guided entry of tail-anchored proteins factor 3, ATPase) (Transmembrane domain recognition complex 40 kDa ATPase subunit) (hARSA-I) (hASNA-I)
A0A140VJL9	ALAD	0.0391854	-1.06	Delta-aminolevulinic acid dehydratase (EC 4.2.1.24)
B4DSE2	TPP1	0.0436491	-2.59	cDNA FLJ57277, highly similar to Tripeptidyl-peptidase 1
P16157	ANK1	0.0436532	-2.23	Ankyrin-1 (ANK-1) (Ankyrin-R) (Erythrocyte ankyrin)
Q13201	MMRN1	0.0442556	0.874	Multimerin-1 (EMILIN-4) (Elastin microfibril interface located protein 4) (Elastin microfibril interfacer 4) (Endothelial cell multimerin) [Cleaved into: Platelet glycoprotein Ia*; 155 kDa platelet multimerin (p-155) (p155)]
P36959	GMPR	0.0452694	3.58	GMP reductase 1 (GMPR 1) (EC 1.7.1.7) (Guanosine 5'-monophosphate oxidoreductase 1) (Guanosine monophosphate reductase 1)
O15400	STX7	0.0465823	3.45	Syntaxin-7
Q15746	MYLK	0.046758	2.53	Myosin light chain kinase, smooth muscle (MLCK) (smMLCK) (EC 2.7.11.18) (Kinase-related protein) (KRP) (Telokin) [Cleaved into: Myosin light chain kinase, smooth muscle, deglutamylated form]
A0A2P9DU05	ROCK2	0.0472651	2.57	Rho-associated protein kinase (EC 2.7.11.1)
D6RGI3	SEPT11	0.0478156	3.8	Septin 11, isoform CRA_b (Septin-11)
Q5U077	LDHB	0.0478298	-0.678	L-lactate dehydrogenase (EC 1.1.1.27)
A0A384NPX8	UQCRFS1	0.0500572	3.06	Cytochrome b-c1 complex subunit Rieske, mitochondrial (EC 7.1.1.8)
Q53EW8	TST	0.0510861	3.01	Sulfurtransferase (Fragment)
Q9NRW1	RAB6B	0.0511849	2.86	Ras-related protein Rab-6B
C9J6B1	RALB	0.0513285	3.31	Small monomeric GTPase (EC 3.6.5.2) (Fragment)
B4DPJ8	CCT6A	0.053602	-1.17	cDNA FLJ52344, highly similar to T-complex protein 1 subunit zeta (cDNA, FLJ79129, highly similar to T-complex protein 1 subunit zeta)
A0A384P5Q0	CAT	0.054436	-1.33	Catalase (EC 1.11.1.6)
B3KQR6	HPSE	0.0546771	2.05	cDNA PSEC0090 fis, clone PLACE1001300, highly similar to Heparanase
A0A140VJI7	ECM1	0.0573109	2.7	Testicular tissue protein Li 61
P02549	SPTA1	0.0589293	-2.66	Spectrin alpha chain, erythrocytic 1 (Erythroid alpha-spectrin)
B4E324	CTSA	0.0590787	2.12	cDNA FLJ60397, highly similar to Lysosomal protective protein
B2R9F2	SERPINA6	0.0601338	-1.53	cDNA, FLJ94361, highly similar to Homo sapiens serine (or cysteine) proteinase inhibitor, clade A(alpha-1 antiproteinase, antitrypsin), member 6 (SERPINA6), mRNA
P16452	EPB42	0.0616348	-2.39	Protein 4.2 (P4.2) (Erythrocyte membrane protein band 4.2) (Erythrocyte protein 4.2)
H0Y704	ZNF185	0.0647063	1.79	Zinc finger protein 185 (Fragment)
B3KVN0	SLC2A1	0.0647325	-1.65	Glucose transporter type 1, erythrocyte/brain (Solute carrier family 2, facilitated glucose transporter member 1)
Q5R349	SELP	0.0649241	1.78	p-selectin (Fragment)
Q8NBY1	STK26	0.0662643	3.46	Serine/threonine-protein kinase 26 (cDNA FLJ90669 fis, clone PLACE1005519, moderately similar to Homo sapiens STE20-like kinase 3 (mst-3) mRNA)
P07357	C8A	0.0663811	1.69	Complement component C8 alpha chain (Complement component 8 subunit alpha)
Q53GF4	STXBP2	0.066657	0.892	Syntaxin binding protein 2 variant (Fragment)
P38606	ATP6V1A	0.0712348	2.11	V-type proton ATPase catalytic subunit A (V-ATPase subunit A) (EC 7.1.2.2) (V-ATPase 69 kDa subunit) (Vacuolar ATPase isoform VA68) (Vacuolar proton pump subunit alpha)
B4DY28	CSRP1	0.0724721	1.48	cDNA FLJ61189, highly similar to Cysteine and glycine-rich protein 1
A0A0A0MRJ7	F5	0.0728898	2.41	Coagulation factor V
P07384	CAPN1	0.0747975	-0.74	Calpain-1 catalytic subunit (EC 3.4.22.52) (Calcium-activated neutral proteinase 1) (CANP 1) (Calpain mu-type) (Calpain-1 large subunit) (Cell proliferation-inducing gene 30 protein) (Micromolar-calpain) (muCANP)
B4DT77	ANXA7	0.0749936	1.47	Annexin
Q86UX7	FERMT3	0.0751047	-0.555	Fermitin family homolog 3 (Kindlin-3) (MIG2-like protein) (Unc-112-related protein 2)
B4DZZ0	ARL6IP5	0.0761559	1.99	PRA1 family protein
P49407	ARRB1	0.0768851	2.05	Beta-arrestin-1 (Arrestin beta-1) (Non-visual arrestin-2)
J3KQ32	OLA1	0.0771583	-1.39	Obg-like ATPase 1
A0A384NQ21	ACTR1A	0.0789	3.79	Epididymis secretory sperm binding protein
A0A384MTR2	PRDX3	0.0806846	2.16	Epididymis secretory sperm binding protein (Peroxiredoxin 3, isoform CRA_b)
B5MCX3	SEPT2	0.0821665	3.47	Septin-2
P46109	CRKL	0.082907	3.16	Crk-like protein
B4DFL1	DLD	0.08469	2.27	Dihydrolipoyl dehydrogenase (EC 1.8.1.4)
A0A024R324	RHOA	0.0850177	-0.679	Epididymis secretory sperm binding protein (Ras homolog gene family, member A, isoform CRA_a)
B4E357	DPP3	0.086091	2.22	Dipeptidyl peptidase 3 (EC 3.4.14.4) (Dipeptidyl aminopeptidase III) (Dipeptidyl peptidase III)
Q9NR12	PDLIM7	0.0868427	2.08	PDZ and LIM domain protein 7 (LIM mineralization protein) (LMP) (Protein enigma)
Q6IB58	FLOT1	0.0890272	-2.48	Flotillin
B6VEX5	ABI1	0.0895851	2.73	Abl-interactor 1 variant 72
Q9H2K8	TAOK3	0.0898009	1.89	Serine/threonine-protein kinase TAO3 (EC 2.7.11.1) (Cutaneous T-cell lymphoma-associated antigen HD-CL-09) (CTCL-associated antigen HD-CL-09) (Dendritic cell-derived protein kinase) (JNK/SAPK-inhibitory kinase) (Jun kinase-inhibitory kinase) (Kinase from chicken homolog A) (hKFC-A) (Thousand and one amino acid protein 3)
B4DQY1	PPP2R1A	0.0902905	1.77	cDNA FLJ56133, highly similar to Serine/threonine-protein phosphatase 2A 65 kDa regulatory subunit A alpha isoform
A0A024R674	SPTB	0.0912849	-1.39	Spectrin beta chain
Q8NG06	TRIM58	0.0932069	1.99	E3 ubiquitin-protein ligase TRIM58 (EC 2.3.2.27) (Protein BIA2) (RING-type E3 ubiquitin transferase TRIM58) (Tripartite motif-containing protein 58)
A0A0S2Z3G9	ACTN4	0.0934066	1.98	Actinin alpha 4 isoform 1 (Fragment)
A0A068F7M9	FHOD1	0.0971619	2.4	FH1/FH2 domain-containing protein 1 variant
A0A0S2Z3L2	ATP2A2	0.0978448	1.7	P-type Ca(2+) transporter (EC 7.2.2.10) (Fragment)
P18054	ALOX12	0.0981883	-2.09	Polyunsaturated fatty acid lipoxygenase ALOX12 (EC 1.13.11.-) (Arachidonate (12S)-lipoxygenase) (12S-LOX) (12S-lipoxygenase) (EC 1.13.11.31) (Arachidonate (15S)-lipoxygenase) (EC 1.13.11.33) (Linoleate (13S)-lipoxygenase) (Lipoxin synthase 12-LO) (EC 3.3.2.-) (Platelet-type lipoxygenase 12)
Q8N5J2	FAM63A	0.0983227	2.15	Ubiquitin carboxyl-terminal hydrolase MINDY-1 (EC 3.4.19.12) (Deubiquitinating enzyme MINDY-1) (Protein FAM63A)
A8K586	AP3B1	0.0990026	1.74	AP-3 complex subunit beta
O60234	GMFG	0.0990254	4.29	Glia maturation factor gamma (GMF-gamma)
A8K8D9	G6PD	0.0991361	1.86	Glucose-6-phosphate 1-dehydrogenase (EC 1.1.1.49)
E7EX90	DCTN1	0.0995109	2.35	Dynactin subunit 1
Q53GE2	CAPZA2	0.102885	2.32	F-actin-capping protein subunit alpha (Fragment)
Q6IPT9	EEF1A1	0.104577	0.891	Elongation factor 1-alpha
Q9BUL8	PDCD10	0.10523	1.78	Programmed cell death protein 10 (Cerebral cavernous malformations 3 protein) (TF-1 cell apoptosis-related protein 15)
Q6IBG1	MYL9	0.10596	1.41	MYL9 protein
P04899	GNAI2	0.107483	0.647	Guanine nucleotide-binding protein G(i) subunit alpha-2 (Adenylate cyclase-inhibiting G alpha protein)
Q6NUK7	LYN	0.107929	3.68	Tyrosine-protein kinase (EC 2.7.10.2) (Fragment)
O75558	STX11	0.109958	1.99	Syntaxin-11
G3V295	PSMA6	0.109966	1.38	Proteasome subunit alpha type
Q9H0U4	RAB1B	0.110013	1.09	Ras-related protein Rab-1B
P05109	S100A8	0.110196	-2.4	Protein S100-A8 (Calgranulin-A) (Calprotectin L1L subunit) (Cystic fibrosis antigen) (CFAG) (Leukocyte L1 complex light chain) (Migration inhibitory factor-related protein 8) (MRP-8) (p8) (S100 calcium-binding protein A8) (Urinary stone protein band A)
B2RWM5	CNN2	0.110603	2.35	Calponin (Fragment)
A0A0S2Z4G4	TPM3	0.111656	0.551	Tropomyosin 3 isoform 1 (Fragment)
Q07960	ARHGAP1	0.11197	1.21	Rho GTPase-activating protein 1 (CDC42 GTPase-activating protein) (GTPase-activating protein rhoGAP) (Rho-related small GTPase protein activator) (Rho-type GTPase-activating protein 1) (p50-RhoGAP)
Q06187	BTK	0.113626	1.95	Tyrosine-protein kinase BTK (EC 2.7.10.2) (Agammaglobulinemia tyrosine kinase) (ATK) (B-cell progenitor kinase) (BPK) (Bruton tyrosine kinase)
Q6FHM2	GNB2	0.113827	2.27	Epididymis secretory sperm binding protein (GNB2 protein) (Guanine nucleotide binding protein (G protein), beta polypeptide 2, isoform CRA_a) (cDNA FLJ77321, highly similar to Homo sapiens guanine nucleotide binding protein (G protein), beta polypeptide 2 (GNB2), mRNA)
A0A024R0R9	NAPA	0.114375	4.5	N-ethylmaleimide-sensitive factor attachment protein, alpha, isoform CRA_c
Q9HBI1	PARVB	0.114698	-0.552	Beta-parvin (Affixin)
B0V023	C6orf25	0.115423	1.18	C6orf25 (Chromosome 6 open reading frame 25, isoform CRA_h) (cDNA FLJ35073 fis, clone PLACE6000630)
Q15691	MAPRE1	0.11745	1.11	Microtubule-associated protein RP/EB family member 1 (APC-binding protein EB1) (End-binding protein 1) (EB1)
P06737	PYGL	0.1191	1.4	Glycogen phosphorylase, liver form (EC 2.4.1.1)
B3KPS3	TUBA1B	0.119558	-0.502	Tubulin alpha chain
Q4VB86	EPB41	0.120752	-1.54	Band 4.1 (Erythrocyte membrane protein band 4.1) (Protein 4.1)
K7ER74	APOC4-APOC2	0.120831	-1.33	Apolipoprotein C-II (Apolipoprotein C-IV) (Apolipoprotein C2) (Apolipoprotein C4)
A0A024RCC9	NAP1L4	0.121138	2.66	Nucleosome assembly protein 1-like 4, isoform CRA_b
A8K8U1	CAND1	0.121276	2.32	cDNA FLJ77762, highly similar to Homo sapiens cullin-associated and neddylation-dissociated 1 (CAND1), mRNA
A8K9T9	PFAS	0.121663	1.19	Formylglycinamide ribonucleotide amidotransferase (EC 6.3.5.3) (Formylglycinamide ribotide amidotransferase)
Q0QF37	MDH2	0.122034	1.54	Malate dehydrogenase (EC 1.1.1.37) (Fragment)
B0YIW5	ARCN1	0.122757	2.08	Coatomer subunit delta
Q53GN4	WDR1	0.124731	0.535	WD repeat domain 1, isoform CRA_a (WD repeat-containing protein 1 isoform 1 variant) (Fragment)
Q4W5L2	SNCA	0.124733	-0.76	Alpha-synuclein (Fragment)
Q6FHV6	ENO2	0.125626	1.49	2-phospho-D-glycerate hydro-lyase (EC 4.2.1.11)
A0A140VK49	SND1	0.127945	2.73	Staphylococcal nuclease domain-containing protein (EC 3.1.31.1)
P25789	PSMA4	0.128149	2.39	Proteasome subunit alpha type-4 (Macropain subunit C9) (Multicatalytic endopeptidase complex subunit C9) (Proteasome component C9) (Proteasome subunit L)
A0A024R2K4	LRRFIP2	0.129866	2.66	Leucine rich repeat (In FLII) interacting protein 2, isoform CRA_b
P36871	PGM1	0.130692	1.5	Phosphoglucomutase-1 (PGM 1) (EC 5.4.2.2) (Glucose phosphomutase 1)
Q59GB4	DPYSL2	0.133299	2.49	Dihydropyrimidinase-related protein 2 (Fragment)
P61160	ACTR2	0.133982	-0.712	Actin-related protein 2 (Actin-like protein 2)
B2R4C5	LYZ	0.134584	2.6	1,4-beta-N-acetylmuramidase C (EC 3.2.1.17) (Lysozyme C)
B3KUR3	BPGM	0.135951	-1.39	cDNA FLJ40459 fis, clone TESTI2041800, highly similar to BISPHOSPHOGLYCERATE MUTASE
Q8TF42	UBASH3B	0.136548	2.41	Ubiquitin-associated and SH3 domain-containing protein B (EC 3.1.3.48) (Cbl-interacting protein p70) (Suppressor of T-cell receptor signaling 1) (STS-1) (T-cell ubiquitin ligand 2) (TULA-2) (Tyrosine-protein phosphatase STS1/TULA2)
G9FP35	GNAQ	0.144615	1.38	Guanine nucleotide binding protein
Q53XM7	VAPB	0.146451	1.7	VAMP (Vesicle-associated membrane protein)-associated protein B and C (VAMP (Vesicle-associated membrane protein)-associated protein B and C, isoform CRA_b) (cDNA FLJ13179 fis, clone NT2RP3003918, highly similar to Vesicle-associated membrane protein-associated protein B/C)
D6W5C0	SPTBN1	0.146454	2.2	Spectrin beta chain
Q9NTJ5	SACM1L	0.147157	1.4	Phosphatidylinositol-3-phosphatase SAC1 (EC 3.1.3.64) (Phosphatidylinositol-4-phosphate phosphatase) (Suppressor of actin mutations 1-like protein)
B0AZS5	KIF2A	0.151153	1.69	Kinesin-like protein
A0A0S2Z4C3	FH	0.153366	1.93	Fumarate hydratase, mitochondrial (EC 4.2.1.2) (Fragment)
B4DEJ3	GNAZ	0.155861	1.81	cDNA FLJ51798, highly similar to Guanine nucleotide-binding protein G(z) subunit alpha
B4DWC4	CLIC4	0.156653	2.36	Chloride intracellular channel protein
B2RBR9	KPNB1	0.158806	2.24	cDNA, FLJ95650, highly similar to Homo sapiens karyopherin (importin) beta 1 (KPNB1), mRNA
A0A140VK27	LTA4H	0.162455	2.04	Leukotriene A(4) hydrolase (LTA-4 hydrolase) (EC 3.3.2.6)
P02776	PF4	0.162811	-0.526	Platelet factor 4 (PF-4) (C-X-C motif chemokine 4) (Iroplact) (Oncostatin-A) [Cleaved into: Platelet factor 4, short form (Endothelial cell growth inhibitor)]
A8K878	MANF	0.163773	1.64	cDNA FLJ77177, highly similar to Homo sapiens arginine-rich, mutated in early stage tumors (ARMET), mRNA
E9PK01	EEF1D	0.163971	1.7	Elongation factor 1-delta (Fragment)
O00429	DNM1L	0.165019	1.71	Dynamin-1-like protein (EC 3.6.5.5) (Dnm1p/Vps1p-like protein) (DVLP) (Dynamin family member proline-rich carboxyl-terminal domain less) (Dymple) (Dynamin-like protein) (Dynamin-like protein 4) (Dynamin-like protein IV) (HdynIV) (Dynamin-related protein 1)
B2R7R4	SYTL4	0.166768	1.95	cDNA, FLJ93569, highly similar to Homo sapiens synaptotagmin-like 4 (granuphilin-a) (SYTL4), mRNA
A0A384P5S9	SPTAN1	0.167618	1.96	Epididymis secretory sperm binding protein
A0A140VK56	TALDO1	0.168667	-0.548	Transaldolase (EC 2.2.1.2)
A0A384NKS6	CLU	0.170452	-1.13	Clusterin
Q6FIA3	PACSIN2	0.17053	2.17	PACSIN2 protein
P08514	ITGA2B	0.170965	-0.411	Integrin alpha-IIb (GPalpha IIb) (GPIIb) (Platelet membrane glycoprotein IIb) (CD antigen CD41) [Cleaved into: Integrin alpha-IIb heavy chain; Integrin alpha-IIb light chain, form 1; Integrin alpha-IIb light chain, form 2]
P19652	ORM2	0.17219	-0.776	Alpha-1-acid glycoprotein 2 (AGP 2) (Orosomucoid-2) (OMD 2)
Q05209	PTPN12	0.174759	1.29	Tyrosine-protein phosphatase non-receptor type 12 (EC 3.1.3.48) (PTP-PEST) (Protein-tyrosine phosphatase G1) (PTPG1)
O43182	ARHGAP6	0.177959	1.42	Rho GTPase-activating protein 6 (Rho-type GTPase-activating protein 6) (Rho-type GTPase-activating protein RhoGAPX-1)
A0A140GX63	GP1BB	0.178682	0.5	Platelet membrane glycoprotein Ib beta
Q86YW5	TREML1	0.180139	2.07	Trem-like transcript 1 protein (TLT-1) (Triggering receptor expressed on myeloid cells-like protein 1)
P04196	HRG	0.181518	1.59	Histidine-rich glycoprotein (Histidine-proline-rich glycoprotein) (HPRG)
A0A384ME17	TUFM	0.184916	1.94	Elongation factor Tu
A0A024R1Y2	ACLY	0.187085	1.58	ATP-citrate synthase (EC 2.3.3.8) (ATP-citrate (pro-S-)-lyase) (Citrate cleavage enzyme)
B4E0X1	B2M	0.187434	0.474	Beta-2-microglobulin
D1MER8	GP9	0.187483	-0.577	Truncated glycoprotein IX (Platelet)
P48047	ATP5O	0.187871	2.04	ATP synthase subunit O, mitochondrial (ATP synthase peripheral stalk subunit OSCP) (Oligomycin sensitivity conferral protein) (OSCP)
Q53GA7	TUBA1C	0.190095	1.53	Tubulin alpha chain (Fragment)
A0A024R7B7	CDC37	0.190487	1.43	Hsp90 chaperone protein kinase-targeting subunit (Hsp90 co-chaperone Cdc37) (p50Cdc37)
P48507	GCLM	0.192956	-1.53	Glutamate--cysteine ligase regulatory subunit (GCS light chain) (Gamma-ECS regulatory subunit) (Gamma-glutamylcysteine synthetase regulatory subunit) (Glutamate--cysteine ligase modifier subunit)
Q5QPM9	PSMF1	0.193274	2.34	Proteasome inhibitor PI31 subunit (Fragment)
H0YLU7	ETFA	0.194033	1.54	Electron transfer flavoprotein subunit alpha, mitochondrial (Fragment)
Q9Y6C2	EMILIN1	0.195491	1.79	EMILIN-1 (Elastin microfibril interface-located protein 1) (Elastin microfibril interfacer 1)
A0A024R032	FYB	0.196103	1.57	FYN binding protein (FYB-120/130), isoform CRA_b
F5H4R6	NAP1L1	0.198478	1.26	Nucleosome assembly protein 1-like 1
D6RFM0	UBE2D2	0.198868	1.68	Ubiquitin-conjugating enzyme E2 D2 (Fragment)
H7BXY6	TSPAN14	0.201677	2.41	Tetraspanin
P18085	ARF4	0.203509	-1.78	ADP-ribosylation factor 4
P05160	F13B	0.208159	1.68	Coagulation factor XIII B chain (Fibrin-stabilizing factor B subunit) (Protein-glutamine gamma-glutamyltransferase B chain) (Transglutaminase B chain)
A0A024R273	SYK	0.20884	1.93	Tyrosine-protein kinase (EC 2.7.10.2)
A0A384NQ35	PSME1	0.209175	-2.05	Epididymis secretory sperm binding protein (Fragment)
B4DPP0	CD9	0.210041	1.27	cDNA FLJ51032, highly similar to CD9 antigen
A0A384NPU5	PDIA6	0.212531	-0.501	Epididymis secretory sperm binding protein
Q27J81	INF2	0.219262	2.03	Inverted formin-2 (HBEBP2-binding protein C)
A0A024QZX3	SERPINB6	0.221166	1.57	Serpin peptidase inhibitor, clade B (Ovalbumin), member 6, isoform CRA_a
D3DVF0	F11R	0.222091	1.41	Junctional adhesion molecule 1 (Junctional adhesion molecule A)
Q13404	UBE2V1	0.222449	1.32	Ubiquitin-conjugating enzyme E2 variant 1 (UEV-1) (CROC-1) (TRAF6-regulated IKK activator 1 beta Uev1A)
P05141	SLC25A5	0.226067	-0.506	ADP/ATP translocase 2 (ADP,ATP carrier protein 2) (ADP,ATP carrier protein, fibroblast isoform) (Adenine nucleotide translocator 2) (ANT 2) (Solute carrier family 25 member 5) [Cleaved into: ADP/ATP translocase 2, N-terminally processed]
Q15404	RSU1	0.229519	-0.402	Ras suppressor protein 1 (RSP-1) (Rsu-1)
P05556	ITGB1	0.23034	1.14	Integrin beta-1 (Fibronectin receptor subunit beta) (Glycoprotein IIa) (GPIIA) (VLA-4 subunit beta) (CD antigen CD29)
P00747	PLG	0.230481	0.736	Plasminogen (EC 3.4.21.7) [Cleaved into: Plasmin heavy chain A; Activation peptide; Angiostatin; Plasmin heavy chain A, short form; Plasmin light chain B]
B2R7T8	CAPZB	0.230779	0.606	F-actin-capping protein subunit beta
A0A2Z6ATB6	DBN1	0.231138	0.508	Drebrin A
D0EI67	CCL5	0.231761	2.02	C-C motif chemokine
A0A1B0GVC7	ATP6AP2	0.234248	-1.51	ATPase H(+)-transporting lysosomal accessory protein 2 (ATPase H(+)-transporting lysosomal-interacting protein 2) (Renin receptor) (Renin/prorenin receptor)
B4DPP8	KNG1	0.236762	1.72	cDNA FLJ53075, highly similar to Kininogen-1
H3BLU7	AKR7A2	0.237345	-2.1	Aflatoxin B1 aldehyde reductase member 2 (Fragment)
A0A384P5L6	FAH	0.237666	-1.08	Fumarylacetoacetase (EC 3.7.1.2) (Fumarylacetoacetate hydrolase)
B2RBF2	RASGRP2	0.242769	1.83	cDNA, FLJ95480, highly similar to Homo sapiens RAS guanyl releasing protein 2 (calcium and DAG-regulated) (RASGRP2), transcript variant 2, mRNA
A0A024RAJ8	IQGAP2	0.245988	0.962	IQ motif containing GTPase activating protein 2, isoform CRA_b
A0A024R0P8	TGFB1	0.24708	1.56	Transforming growth factor beta
Q53F23	TBXAS1	0.248914	2.24	HCG14925, isoform CRA_a (Thromboxane A synthase 1 (Platelet, cytochrome P450, family 5, subfamily A) isoform TXS-I variant) (Thromboxane-A synthase) (Fragment)
A0A140VJJ2	ESD	0.25434	-0.989	S-formylglutathione hydrolase (EC 3.1.2.12)
A0A2R8YD50	HSD17B4	0.258637	2.07	Peroxisomal multifunctional enzyme type 2
F8VVM2	SLC25A3	0.258717	1.84	Phosphate carrier protein, mitochondrial
B5MDF5	RAN	0.260444	-1.74	GTP-binding nuclear protein Ran
A0N071	HBD	0.263146	-1.08	Delta globin (Delta-globin chain) (Globin A2) (Hemoglobin delta) (Hemoglobin, delta)
B3KSV9	SLC9A3R1	0.264801	2.53	cDNA FLJ37148 fis, clone BRACE2025333, highly similar to Homo sapiens Na+/H+ exchange regulatory co-factor (NHERF) mRNA
A0A024R8S5	P4HB	0.264899	0.476	Protein disulfide-isomerase (EC 5.3.4.1)
P06702	S100A9	0.265447	-2.34	Protein S100-A9 (Calgranulin-B) (Calprotectin L1H subunit) (Leukocyte L1 complex heavy chain) (Migration inhibitory factor-related protein 14) (MRP-14) (p14) (S100 calcium-binding protein A9)
Q5T3N1	ANXA1	0.265952	2.19	Annexin (Fragment)
D3DQH8	SPARC	0.266397	0.451	Osteonectin (SPARC) (Secreted protein acidic and rich in cysteine)
A0A087X0K1	CAB39	0.269184	-2.07	Calcium-binding protein 39
A8K9K1	ATP2A3	0.269979	2.6	Calcium-transporting ATPase (EC 7.2.2.10)
A0A384MTW7	NME1	0.273392	0.935	Nucleoside diphosphate kinase (EC 2.7.4.6)
B4DEA3	RAD23B	0.276189	1.22	UV excision repair protein RAD23
P08697	SERPINF2	0.281896	-0.699	Alpha-2-antiplasmin (Alpha-2-AP) (Alpha-2-plasmin inhibitor) (Alpha-2-PI) (Serpin F2)
A0A0S2Z4R2	PSTPIP2	0.282887	2.53	Proline-serine-threonine phosphatase interacting protein 2 isoform 2 (Proline-serine-threonine phosphatase interacting protein 2, isoform CRA_b)
P08567	PLEK	0.283063	-0.365	Pleckstrin (Platelet 47 kDa protein) (p47)
Q6FHU2	PGAM1	0.286134	0.786	Phosphoglycerate mutase (EC 5.4.2.11) (EC 5.4.2.4) (Fragment)
Q53R19	ARPC2	0.286185	-0.606	Arp2/3 complex 34 kDa subunit
A0A0S2Z3D5	APOE	0.286587	-0.809	Apolipoprotein E isoform 1 (Fragment)
D9IWP9	APOH	0.287591	0.721	Apolipoprotein H (Beta-2-glycoprotein 1) (Beta-2-glycoprotein I) (Fragment)
A0A024R7I3	RAB8A	0.288137	2.29	RAB8A, member RAS oncogene family, isoform CRA_a
J3QRS3	MYL12A	0.290043	0.38	Myosin regulatory light chain 12A (Myosin regulatory light chain MRCL3, isoform CRA_b)
B7Z9L0	CCT4	0.297165	-0.398	T-complex protein 1 subunit delta
A8K401	PHB	0.297621	1.79	Prohibitin
A0A158RFU6	RAB7A	0.303512	1.23	RAB7, member RAS oncogene family, isoform CRA_a (RAB7A, member RAS oncogene family)
A0A286YFJ8	IGHG4	0.308557	1.56	Immunoglobulin heavy constant gamma 4 (Fragment)
A0A024R611	CORO1A	0.310143	0.446	Coronin
P51452	DUSP3	0.310547	1.59	Dual specificity protein phosphatase 3 (EC 3.1.3.16) (EC 3.1.3.48) (Dual specificity protein phosphatase VHR) (Vaccinia H1-related phosphatase) (VHR)
A0A140VJX3	MPST	0.311022	-0.817	Sulfurtransferase
Q9NZN3	EHD3	0.313283	0.371	EH domain-containing protein 3 (PAST homolog 3)
Q9Y277	VDAC3	0.315202	1.54	Voltage-dependent anion-selective channel protein 3 (VDAC-3) (hVDAC3) (Outer mitochondrial membrane protein porin 3)
A0A0S2Z4I9	VASP	0.316426	0.362	Vasodilator-stimulated phosphoprotein isoform 3 (Fragment)
C9JF17	APOD	0.319541	1.53	Apolipoprotein D (Fragment)
Q03591	CFHR1	0.325975	0.688	Complement factor H-related protein 1 (FHR-1) (H factor-like protein 1) (H-factor-like 1) (H36)
A0A2R8Y484	CD47	0.326428	1.31	Integrin-associated protein (Leukocyte surface antigen CD47) (Fragment)
A3KPE2	APOC3	0.332726	-0.839	Apolipoprotein C-III (Apolipoprotein C3)
Q9UHA4	LAMTOR3	0.344453	0.746	Ragulator complex protein LAMTOR3 (Late endosomal/lysosomal adaptor and MAPK and MTOR activator 3) (MEK-binding partner 1) (Mp1) (Mitogen-activated protein kinase kinase 1-interacting protein 1) (Mitogen-activated protein kinase scaffold protein 1)
A8K3E7	APPL2	0.344583	1.06	cDNA FLJ76257, highly similar to Homo sapiens DIP13 beta (DIP13B), mRNA
A0A348GSH7	SERPING1	0.345907	-0.494	Serpin peptidase inhibitor clade G member 1
P25786	PSMA1	0.348151	2.18	Proteasome subunit alpha type-1 (30 kDa prosomal protein) (PROS-30) (Macropain subunit C2) (Multicatalytic endopeptidase complex subunit C2) (Proteasome component C2) (Proteasome nu chain)
P06727	APOA4	0.352766	-0.721	Apolipoprotein A-IV (Apo-AIV) (ApoA-IV) (Apolipoprotein A4)
P43652	AFM	0.353871	0.629	Afamin (Alpha-albumin) (Alpha-Alb)
J3KPX7	PHB2	0.355539	-0.536	Prohibitin
P23229	ITGA6	0.356895	1.48	Integrin alpha-6 (CD49 antigen-like family member F) (VLA-6) (CD antigen CD49f) [Cleaved into: Integrin alpha-6 heavy chain; Integrin alpha-6 light chain; Processed integrin alpha-6 (Alpha6p)]
P13645	KRT10	0.358691	-2.11	Keratin, type I cytoskeletal 10 (Cytokeratin-10) (CK-10) (Keratin-10) (K10)
A0A140VKA9	QDPR	0.362403	1.02	Testis secretory sperm-binding protein Li 236P
B2R932	CD99	0.363331	-1.13	cDNA, FLJ94187, highly similar to Homo sapiens CD99 antigen (CD99), mRNA
Q541S4	SEPT6	0.363938	1.13	Septin 6 (Septin 6, isoform CRA_d) (cDNA FLJ58747, highly similar to Septin-6)
A0A193AUV8	GP1BA	0.372007	-0.28	Platelet membrane glycoprotein Ib-alpha
B7Z1N6	ALDOC	0.375228	0.878	Fructose-bisphosphate aldolase (EC 4.1.2.13)
Q8TAY0	IGFALS	0.379003	1.42	Insulin-like growth factor binding protein, acid labile subunit
O75947	ATP5H	0.380264	1.09	ATP synthase subunit d, mitochondrial (ATPase subunit d) (ATP synthase peripheral stalk subunit d)
P06744	GPI	0.383779	-0.334	Glucose-6-phosphate isomerase (GPI) (EC 5.3.1.9) (Autocrine motility factor) (AMF) (Neuroleukin) (NLK) (Phosphoglucose isomerase) (PGI) (Phosphohexose isomerase) (PHI) (Sperm antigen 36) (SA-36)
Q6FGX9	AK1	0.38553	0.907	Adenylate kinase isoenzyme 1 (AK 1) (EC 2.7.4.3) (EC 2.7.4.6) (ATP-AMP transphosphorylase 1) (ATP:AMP phosphotransferase) (Adenylate monophosphate kinase) (Myokinase)
A0A0S2Z3X8	GDI1	0.387027	0.789	Rab GDP dissociation inhibitor (Fragment)
H9ZYJ2	TXN	0.390805	0.85	Thioredoxin
D3DPU2	CAP1	0.391687	-0.268	Adenylyl cyclase-associated protein
A0A0C4DFN3	MGLL	0.392598	1.36	Monoglyceride lipase
H3BR35	GSPT1	0.394706	1.95	Eukaryotic peptide chain release factor GTP-binding subunit ERF3A (Fragment)
P27824	CANX	0.395557	0.622	Calnexin (IP90) (Major histocompatibility complex class I antigen-binding protein p88) (p90)
B4DMA2	HSP90AB1	0.396125	-0.522	cDNA FLJ54023, highly similar to Heat shock protein HSP 90-beta
A0A1L1UHR1	VDAC1	0.397026	1.11	Voltage-dependent anion-selective channel protein 1
A0A1B0GWJ0	ADSL	0.399411	-0.944	Adenylosuccinate lyase (ASL) (EC 4.3.2.2) (Adenylosuccinase)
Q6LET3	HPRT1	0.40174	-0.96	Hypoxanthine phosphoribosyltransferase (EC 2.4.2.8) (Fragment)
B7Z242	MAOB	0.403196	0.957	Amine oxidase (EC 1.4.3.-)
B7Z910	HMHA1	0.405013	1.42	cDNA FLJ61711, highly similar to Homo sapiens minor histocompatibility antigen HA-1 (HA-1), mRNA
Q71U36	TUBA1A	0.410707	1.19	Tubulin alpha-1A chain (Alpha-tubulin 3) (Tubulin B-alpha-1) (Tubulin alpha-3 chain) [Cleaved into: Detyrosinated tubulin alpha-1A chain]
Q53HU9	C1R	0.413818	0.653	Complement subcomponent C1r (EC 3.4.21.41) (Fragment)
P35527	KRT9	0.414474	1.36	Keratin, type I cytoskeletal 9 (Cytokeratin-9) (CK-9) (Keratin-9) (K9)
C0JYY2	APOB	0.414822	-0.496	Apolipoprotein B (Including Ag(X) antigen) (Apolipoprotein B (Including Ag(X) antigen), isoform CRA_a)
P02760	AMBP	0.41626	0.498	Protein AMBP [Cleaved into: Alpha-1-microglobulin (Protein HC) (Alpha-1 microglycoprotein) (Complex-forming glycoprotein heterogeneous in charge); Inter-alpha-trypsin inhibitor light chain (ITI-LC) (Bikunin) (EDC1) (HI-30) (Uronic-acid-rich protein); Trypstatin]
A0A024R8M0	GNA13	0.417994	1.79	Guanine nucleotide binding protein (G protein), alpha 13, isoform CRA_a
Q13045	FLII	0.425768	1.22	Protein flightless-1 homolog
Q6IAT1	GDI2	0.426336	-0.307	Rab GDP dissociation inhibitor
A0A024R3E3	APOA1	0.433029	0.497	Apolipoprotein A-I, isoform CRA_a (Epididymis secretory sperm binding protein)
A0A0C4DGQ5	CAPNS1	0.433618	-0.268	Calcium-activated neutral proteinase small subunit (Calcium-dependent protease small subunit) (Calcium-dependent protease small subunit 1) (Calpain regulatory subunit) (Calpain small subunit 1)
J3KNF4	CCS	0.434478	0.976	Copper chaperone for superoxide dismutase
Q9UIB8	CD84	0.43458	1.17	SLAM family member 5 (Cell surface antigen MAX.3) (Hly9-beta) (Leukocyte differentiation antigen CD84) (Signaling lymphocytic activation molecule 5) (CD antigen CD84)
J3QQR8	ICAM2	0.437943	0.984	Intercellular adhesion molecule 2 (Fragment)
Q59EH3	ACP1	0.437979	0.89	Low molecular weight cytosolic acid phosphatase (EC 3.1.3.2) (EC 3.1.3.48) (Low molecular weight phosphotyrosine protein phosphatase) (Fragment)
P62942	FKBP1A	0.438725	1.33	Peptidyl-prolyl cis-trans isomerase FKBP1A (PPIase FKBP1A) (EC 5.2.1.8) (12 kDa FK506-binding protein) (12 kDa FKBP) (FKBP-12) (Calstabin-1) (FK506-binding protein 1A) (FKBP-1A) (Immunophilin FKBP12) (Rotamase)
A0A0K0K1K7	PGLS	0.43971	0.931	6-phosphogluconolactonase (6PGL) (EC 3.1.1.31)
P26447	S100A4	0.442146	0.604	Protein S100-A4 (Calvasculin) (Metastasin) (Placental calcium-binding protein) (Protein Mts1) (S100 calcium-binding protein A4)
A0A384NPQ2	PRDX1	0.444215	-0.36	Epididymis secretory sperm binding protein
P48059	LIMS1	0.447378	-0.278	LIM and senescent cell antigen-like-containing domain protein 1 (Particularly interesting new Cys-His protein 1) (PINCH-1) (Renal carcinoma antigen NY-REN-48)
A0A024R6I3	TMED10	0.44781	0.747	Testicular tissue protein Li 206 (Transmembrane emp24-like trafficking protein 10 (Yeast), isoform CRA_a)
Q53F93	MPP1	0.448451	0.621	55 kDa erythrocyte membrane protein (Membrane protein, palmitoylated 1) (Fragment)
A8K7W1	DOK2	0.4494	1.32	cDNA FLJ75779, highly similar to Homo sapiens docking protein 2, 56kDa (DOK2), transcript variant 1, mRNA
A0A024R3X4	HSPD1	0.454403	0.41	60 kDa chaperonin (EC 5.6.1.7) (60 kDa heat shock protein, mitochondrial) (Chaperonin 60) (Heat shock protein 60) (Fragment)
Q53FI7	FHL1	0.461308	0.317	Four and a half LIM domains 1 variant (Fragment)
Q53FE8	NSFL1C	0.461767	0.737	NSFL1 cofactor p47 (p97 cofactor p47) (Fragment)
Q53T76	GPD2	0.462025	0.888	Glycerol-3-phosphate dehydrogenase (EC 1.1.5.3) (Fragment)
A0A024RAS5	ARHGDIB	0.46928	0.302	Rho GDP dissociation inhibitor (GDI) beta, isoform CRA_a
P00734	F2	0.471141	0.463	Prothrombin (EC 3.4.21.5) (Coagulation factor II) [Cleaved into: Activation peptide fragment 1; Activation peptide fragment 2; Thrombin light chain; Thrombin heavy chain]
I3L0N3	NSF	0.47233	1.47	Vesicle-fusing ATPase (EC 3.6.4.6)
Q01813	PFKP	0.477719	0.743	ATP-dependent 6-phosphofructokinase, platelet type (ATP-PFK) (PFK-P) (EC 2.7.1.11) (6-phosphofructokinase type C) (Phosphofructo-1-kinase isozyme C) (PFK-C) (Phosphohexokinase)
P50570	DNM2	0.47905	0.766	Dynamin-2 (EC 3.6.5.5)
P61026	RAB10	0.485625	0.829	Ras-related protein Rab-10 (EC 3.6.5.2)
P52209	PGD	0.488025	0.659	6-phosphogluconate dehydrogenase, decarboxylating (EC 1.1.1.44)
E7EV99	ADD1	0.488885	-0.999	Alpha-adducin
P17858	PFKL	0.490394	1.1	ATP-dependent 6-phosphofructokinase, liver type (ATP-PFK) (PFK-L) (EC 2.7.1.11) (6-phosphofructokinase type B) (Phosphofructo-1-kinase isozyme B) (PFK-B) (Phosphohexokinase)
P07737	PFN1	0.490801	0.21	Profilin-1 (Epididymis tissue protein Li 184a) (Profilin I)
B4E1Z4	CFB	0.491281	0.463	C3/C5 convertase (EC 3.4.21.47) (Complement factor B) (Complement factor B Ba fragment) (Complement factor B Bb fragment)
P05546	SERPIND1	0.492813	-0.56	Heparin cofactor 2 (Heparin cofactor II) (HC-II) (Protease inhibitor leuserpin-2) (HLS2) (Serpin D1)
X5D2F4	CYFIP1	0.497633	1	Cytoplasmic FMR1 interacting protein 1 isoform A (Fragment)
A0A140T8Z0	DIAPH1	0.498424	0.596	Protein diaphanous homolog 1
P00488	F13A1	0.500423	-0.206	Coagulation factor XIII A chain (Coagulation factor XIIIa) (EC 2.3.2.13) (Protein-glutamine gamma-glutamyltransferase A chain) (Transglutaminase A chain)
A0A024R1N1	MYH9	0.50325	-0.207	Myosin, heavy polypeptide 9, non-muscle, isoform CRA_a
Q32Q12	NME1-NME2	0.506432	0.254	Nucleoside diphosphate kinase (EC 2.7.4.6)
G5E9C5	PDE5A	0.531839	-1.12	Phosphodiesterase (EC 3.1.4.-)
A0A024R5K1	CORO1B	0.531952	0.681	Coronin
A0A1U9X808	LY6G6F	0.53206	0.905	LY6G6F
B3KY43	PRKAR2B	0.534184	-0.575	cDNA FLJ46798 fis, clone TRACH3031660, highly similar to cAMP-dependent protein kinase type II-beta regulatory subunit
Q96AP7	ESAM	0.536008	0.937	Endothelial cell-selective adhesion molecule
A5PL27	CP	0.543577	0.385	CP protein (Ceruloplasmin (Ferroxidase)) (Ceruloplasmin (Ferroxidase), isoform CRA_a)
A0A140VKF3	SERPINF1	0.544451	0.379	Testis tissue sperm-binding protein Li 70n
P0C0L4	C4A	0.550345	-0.348	Complement C4-A (Acidic complement C4) (C3 and PZP-like alpha-2-macroglobulin domain-containing protein 2) [Cleaved into: Complement C4 beta chain; Complement C4-A alpha chain; C4a anaphylatoxin; C4b-A; C4d-A; Complement C4 gamma chain]
Q7Z7M4	SOD2	0.550801	1.39	Superoxide dismutase (EC 1.15.1.1) (Fragment)
P50990	CCT8	0.553552	1.17	T-complex protein 1 subunit theta (TCP-1-theta) (CCT-theta) (Chaperonin containing T-complex polypeptide 1 subunit 8) (Renal carcinoma antigen NY-REN-15)
A0A024R6I7	SERPINA1	0.555538	0.89	Alpha-1-antitrypsin (Serpin peptidase inhibitor, clade A (Alpha-1 antiproteinase, antitrypsin), member 1, isoform CRA_a)
Q53HV2	CCT7	0.556941	-0.757	T-complex protein 1 subunit eta (TCP-1-eta) (CCT-eta) (Fragment)
B3KQ04	RGS18	0.558165	0.643	cDNA FLJ32552 fis, clone SPLEN1000089, highly similar to Regulator of G-protein signaling 18
A0A384MEF1	GSN	0.559734	0.187	Actin-depolymerizing factor (Brevin) (Gelsolin)
A0A024R694	ACTN1	0.566872	-0.177	Actinin, alpha 1, isoform CRA_a (Epididymis secretory sperm binding protein)
Q5JP53	TUBB	0.569757	-0.205	Tubulin beta chain
A8ASI8	BID	0.569909	0.443	BH3-interacting domain death agonist
B2R950	PZP	0.572296	0.759	cDNA, FLJ94213, highly similar to Homo sapiens pregnancy-zone protein (PZP), mRNA
P13671	C6	0.574405	-0.431	Complement component C6
A0A024R5U5	ADAM10	0.576627	-0.697	Disintegrin and metalloproteinase domain-containing protein 10 (EC 3.4.24.81) (Kuzbanian protein homolog) (Mammalian disintegrin-metalloprotease)
Q0IJ56	ST13	0.581313	-0.262	ST13 protein (Fragment)
D9YZV5	TPM1	0.583211	0.749	Tropomyosin 1 (Alpha) isoform 4 (Tropomyosin 1 (Alpha), isoform CRA_c)
C9JV77	AHSG	0.584036	0.339	Alpha-2-HS-glycoprotein (Fetuin-A)
Q5JSH3	WDR44	0.58803	0.99	WD repeat-containing protein 44 (Rabphilin-11)
E7EU05	CD36	0.593051	0.488	Glycoprotein IIIb (PAS IV) (PAS-4) (Platelet glycoprotein 4) (Platelet glycoprotein IV) (Fragment)
A0A024R3X7	HSPE1	0.594406	0.414	Heat shock 10kDa protein 1 (Chaperonin 10), isoform CRA_d
P48426	PIP4K2A	0.600954	0.44	Phosphatidylinositol 5-phosphate 4-kinase type-2 alpha (EC 2.7.1.149) (1-phosphatidylinositol 5-phosphate 4-kinase 2-alpha) (Diphosphoinositide kinase 2-alpha) (PIP5KIII) (Phosphatidylinositol 5-Phosphate 4-Kinase) (PI5P4Kalpha) (Phosphatidylinositol 5-phosphate 4-kinase type II alpha) (PI(5)P 4-kinase type II alpha) (PIP4KII-alpha) (PtdIns(4)P-5-kinase B isoform) (PtdIns(4)P-5-kinase C isoform) …
Q6IBS0	TWF2	0.602845	0.346	Twinfilin-2 (A6-related protein) (hA6RP) (Protein tyrosine kinase 9-like) (Twinfilin-1-like protein)
B5BU52	CSK	0.604926	0.661	Tyrosine-protein kinase (EC 2.7.10.2)
A0A024RB87	RAP1B	0.609147	-0.153	RAP1B, member of RAS oncogene family, isoform CRA_a
Q53Y51	DDT	0.613345	0.863	D-dopachrome tautomerase (D-dopachrome tautomerase 1) (D-dopachrome tautomerase, isoform CRA_b) (cDNA FLJ76419, highly similar to Homo sapiens D-dopachrome tautomerase (DDT), mRNA)
Q6IRT1	ADH5	0.615982	0.737	S-(hydroxymethyl)glutathione dehydrogenase (EC 1.1.1.284)
Q6IBR0	RPN1	0.618457	1.03	Dolichyl-diphosphooligosaccharide--protein glycosyltransferase subunit 1
Q9H479	FN3K	0.619731	0.556	Fructosamine-3-kinase (EC 2.7.1.171) (Protein-psicosamine 3-kinase FN3K) (Protein-ribulosamine 3-kinase FN3K) (EC 2.7.1.172)
A0A024RAE4	CDC42	0.619761	0.172	Deleted.
A0A0D9SFK2	MYO18A	0.628158	0.8	Unconventional myosin-XVIIIa
G9I2K8	HLA-B	0.630623	-0.453	MHC Class I antigen (Fragment)
P06132	UROD	0.634228	0.627	Uroporphyrinogen decarboxylase (UPD) (URO-D) (EC 4.1.1.37)
Q9UJU6	DBNL	0.638767	0.295	Drebrin-like protein (Cervical SH3P7) (Cervical mucin-associated protein) (Drebrin-F) (HPK1-interacting protein of 55 kDa) (HIP-55) (SH3 domain-containing protein 7)
P01023	A2M	0.640299	0.242	Alpha-2-macroglobulin (Alpha-2-M) (C3 and PZP-like alpha-2-macroglobulin domain-containing protein 5)
A0A024R944	SERPINC1	0.644178	0.299	Antithrombin-III (Serpin C1)
P30085	CMPK1	0.6473	0.306	UMP-CMP kinase (EC 2.7.4.14) (Deoxycytidylate kinase) (CK) (dCMP kinase) (Nucleoside-diphosphate kinase) (EC 2.7.4.6) (Uridine monophosphate/cytidine monophosphate kinase) (UMP/CMP kinase) (UMP/CMPK)
B2RMS9	ITIH4	0.647925	-0.32	Inter-alpha (Globulin) inhibitor H4 (Plasma Kallikrein-sensitive glycoprotein)
Q6IAQ1	LYPLA1	0.651403	-0.776	LYPLA1 protein (Lysophospholipase I, isoform CRA_a) (cDNA FLJ78542, highly similar to Homo sapiens lysophospholipase I (LYPLA1), mRNA) (cDNA, FLJ94339, Homo sapiens lysophospholipase I (LYPLA1), mRNA)
Q08495	DMTN	0.651862	-0.171	Dematin (Dematin actin-binding protein) (Erythrocyte membrane protein band 4.9)
A0A140VK00	AZGP1	0.653416	0.257	Testicular tissue protein Li 227
H6VRG3	KRT1	0.654197	0.797	Cytokeratin-1 (Keratin, type II cytoskeletal 1) (Keratin-1) (Type-II keratin Kb1)
A0A024R4F1	ENO1	0.656989	0.142	2-phospho-D-glycerate hydro-lyase (EC 4.2.1.11)
P27348	YWHAQ	0.65735	0.23	14-3-3 protein theta (14-3-3 protein T-cell) (14-3-3 protein tau) (Protein HS1)
Q14644	RASA3	0.660096	0.743	Ras GTPase-activating protein 3 (GAP1(IP4BP)) (Ins P4-binding protein)
Q3ZCW2	LGALSL	0.665144	0.712	Galectin-related protein (Galectin-like protein) (Lectin galactoside-binding-like protein)
A0A0S2Z583	RDH11	0.672961	-0.365	Retinol dehydrogenase 11 isoform 1 (Fragment)
B3KX11	CCT3	0.683353	0.28	T-complex protein 1 subunit gamma
A0A024RC33	MAPRE2	0.684082	0.174	Microtubule-associated protein RP/EB family member 2
B7ZLE5	FN1	0.684816	-0.209	Fibronectin
A0A3B3ISJ1	PROS1	0.689186	-0.215	Vitamin K-dependent protein S
P21333	FLNA	0.692751	-0.121	Filamin-A (FLN-A) (Actin-binding protein 280) (ABP-280) (Alpha-filamin) (Endothelial actin-binding protein) (Filamin-1) (Non-muscle filamin)
A0A024R035	C9	0.694782	-0.289	Complement component C9
Q9Y3C8	UFC1	0.698891	-0.471	Ubiquitin-fold modifier-conjugating enzyme 1 (Ufm1-conjugating enzyme 1)
Q12913	PTPRJ	0.706236	0.54	Receptor-type tyrosine-protein phosphatase eta (Protein-tyrosine phosphatase eta) (R-PTP-eta) (EC 3.1.3.48) (Density-enhanced phosphatase 1) (DEP-1) (HPTP eta) (Protein-tyrosine phosphatase receptor type J) (R-PTP-J) (CD antigen CD148)
Q9H4B7	TUBB1	0.706529	-0.111	Tubulin beta-1 chain
P05771	PRKCB	0.710365	0.674	Protein kinase C beta type (PKC-B) (PKC-beta) (EC 2.7.11.13)
B4DPJ2	ANXA11	0.711162	0.417	Annexin
P40197	GP5	0.713389	-0.351	Platelet glycoprotein V (GPV) (Glycoprotein 5) (CD antigen CD42d)
P12931	SRC	0.714194	-0.154	Proto-oncogene tyrosine-protein kinase Src (EC 2.7.10.2) (Proto-oncogene c-Src) (pp60c-src) (p60-Src)
O75563	SKAP2	0.719562	-0.534	Src kinase-associated phosphoprotein 2 (Pyk2/RAFTK-associated protein) (Retinoic acid-induced protein 70) (SKAP55 homolog) (SKAP-55HOM) (SKAP-HOM) (Src family-associated phosphoprotein 2) (Src kinase-associated phosphoprotein 55-related protein) (Src-associated adapter protein with PH and SH3 domains)
P10720	PF4V1	0.721734	-0.512	Platelet factor 4 variant (C-X-C motif chemokine 4 variant) (CXCL4L1) (PF4alt) (PF4var1) [Cleaved into: Platelet factor 4 variant(4-74); Platelet factor 4 variant(5-74); Platelet factor 4 variant(6-74)]
P04003	C4BPA	0.723831	-0.255	C4b-binding protein alpha chain (C4bp) (Proline-rich protein) (PRP)
Q59EK1	ADD3	0.72554	0.468	Adducin 3 isoform a variant (Fragment)
A0A384MR27	LGALS1	0.725556	0.558	Galectin
A0A024R233	TJP2	0.730024	0.483	Tight junction protein 2 (Zona occludens 2), isoform CRA_a
A9UK01	ARHGAP18	0.731789	0.721	Rho GTPase activating protein
Q2TB59	NNT	0.744478	-0.421	Proton-translocating NAD(P)(+) transhydrogenase (EC 7.1.1.1)
A2RTY6	ITIH2	0.750628	-0.205	Inter-alpha (Globulin) inhibitor H2 (Inter-alpha (Globulin) inhibitor H2, isoform CRA_b) (cDNA FLJ75038, highly similar to Homo sapiens inter-alpha (globulin) inhibitor H2 (ITIH2), mRNA)
Q15942	ZYX	0.765948	-0.0969	Zyxin (Zyxin-2)
Q53YD7	EEF1G	0.766038	0.274	Elongation factor 1-gamma (eEF-1B gamma)
P02790	HPX	0.768172	-0.159	Hemopexin (Beta-1B-glycoprotein)
V9GYM3	APOA2	0.769362	-0.218	Apolipoprotein A-II (Apolipoprotein A2)
P01871	IGHM	0.770668	-0.228	Immunoglobulin heavy constant mu (Ig mu chain C region) (Ig mu chain C region BOT) (Ig mu chain C region GAL) (Ig mu chain C region OU)
A0A024R6Y2	NUTF2	0.773111	0.319	Nuclear transport factor 2, isoform CRA_a
P49588	AARS	0.773163	-0.409	Alanine--tRNA ligase, cytoplasmic (EC 6.1.1.7) (Alanyl-tRNA synthetase) (AlaRS) (Renal carcinoma antigen NY-REN-42)
Q9P1F3	ABRACL	0.778552	0.373	Costars family protein ABRACL (ABRA C-terminal-like protein)
A0A024R5M3	CTTN	0.77957	0.195	Cortactin, isoform CRA_c
B4DT07	LCP2	0.787919	0.481	cDNA FLJ58407, highly similar to Lymphocyte cytosolic protein 2
B0ZBE2	AGT	0.787956	-0.178	Angiotensin 1-10 (Angiotensin 1-4) (Angiotensin 1-5) (Angiotensin 1-7) (Angiotensin 1-8) (Angiotensin 1-9) (Angiotensin 2-8) (Angiotensin 3-8) (Angiotensin I) (Angiotensin II) (Angiotensin III) (Angiotensin IV) (Angiotensin-1) (Angiotensin-2) (Angiotensin-3) (Angiotensin-4) (Angiotensinogen) (Des-Asp[1]-angiotensin II) (Serpin A8)
P02671	FGA	0.795929	0.158	Fibrinogen alpha chain [Cleaved into: Fibrinopeptide A; Fibrinogen alpha chain]
A0A140VJT8	RNH1	0.801398	-0.138	Ribonuclease inhibitor (Ribonuclease/angiogenin inhibitor 1)
A8K2W3	SDPR	0.802344	-0.0778	cDNA FLJ78516
Q6FGX3	RAB6A	0.803865	0.333	RAB6A protein
P04844	RPN2	0.804402	-0.246	Dolichyl-diphosphooligosaccharide--protein glycosyltransferase subunit 2 (Dolichyl-diphosphooligosaccharide--protein glycosyltransferase 63 kDa subunit) (RIBIIR) (Ribophorin II) (RPN-II) (Ribophorin-2)
A0A384MTL2	TAGLN2	0.80562	-0.0742	Transgelin
O00194	RAB27B	0.809347	-0.0849	Ras-related protein Rab-27B (EC 3.6.5.2) (C25KG)
B2R5T5	PRKAR1A	0.810488	0.372	Epididymis secretory sperm binding protein (Protein kinase, cAMP-dependent, regulatory, type I, alpha (Tissue specific extinguisher 1), isoform CRA_a) (cDNA FLJ40261 fis, clone TESTI2025609, highly similar to cAMP-dependent protein kinase type I-alpha regulatory subunit) (cDNA, FLJ92612, Homo sapiens protein kinase, cAMP-dependent, regulatory, type I, alpha (tissue specific extinguisher 1) (PRKAR…
A0A024R3W7	EEF1B2	0.811333	-0.298	Elongation factor 1-beta
J3KN29	PSMD9	0.817818	0.301	26S proteasome non-ATPase regulatory subunit 9 (26S proteasome regulatory subunit p27)
Q5H9A7	TIMP1	0.828632	0.33	Metalloproteinase inhibitor 1 (Tissue inhibitor of metalloproteinases 1)
A0A087WVQ6	CLTC	0.835603	0.0812	Clathrin heavy chain
A0A024R0Y6	ARF3	0.841981	-0.0609	ADP-ribosylation factor 3, isoform CRA_b
O60888	CUTA	0.842295	0.238	Protein CutA (Acetylcholinesterase-associated protein) (Brain acetylcholinesterase putative membrane anchor)
A8K7F7	FBXO7	0.847059	0.218	cDNA FLJ76913, highly similar to Homo sapiens F-box protein 7 (FBXO7), mRNA
P11169	SLC2A3	0.848061	0.0674	Solute carrier family 2, facilitated glucose transporter member 3 (Glucose transporter type 3, brain) (GLUT-3)
P23368	ME2	0.85921	0.315	NAD-dependent malic enzyme, mitochondrial (NAD-ME) (EC 1.1.1.38) (Malic enzyme 2)
B4DG62	HK1	0.86249	-0.145	Hexokinase (EC 2.7.1.1)
A8KAJ3	EFEMP1	0.863055	0.168	cDNA FLJ77823, highly similar to Homo sapiens EGF-containing fibulin-like extracellular matrix protein 1, transcript variant 3, mRNA
P0C0L5	C4B	0.863485	0.163	Complement C4-B (Basic complement C4) (C3 and PZP-like alpha-2-macroglobulin domain-containing protein 3) [Cleaved into: Complement C4 beta chain; Complement C4-B alpha chain; C4a anaphylatoxin; C4b-B; C4d-B; Complement C4 gamma chain]
Q14554	PDIA5	0.867671	-0.317	Protein disulfide-isomerase A5 (EC 5.3.4.1) (Protein disulfide isomerase-related protein)
P62136	PPP1CA	0.870195	0.137	Serine/threonine-protein phosphatase PP1-alpha catalytic subunit (PP-1A) (EC 3.1.3.16)
F8WCF6	ARPC4-TTLL3	0.872793	0.141	Actin-related protein 2/3 complex subunit 4
C9JAI6	CMTM5	0.874974	-0.161	CKLF-like MARVEL transmembrane domain-containing protein 5
B2R5I8	RAB32	0.877692	-0.273	Ras-related protein Rab
A0A024R6P0	SERPINA3	0.881275	0.106	Serpin peptidase inhibitor, clade A (Alpha-1 antiproteinase, antitrypsin), member 3, isoform CRA_c
C9JFR7	CYCS	0.891414	0.206	Cytochrome c (Fragment)
Q9UQD4	SH3GL1	0.891725	-0.174	SH3-containing Grb-2-like 1 protein
A0A1W2PNX8	UNC45A	0.89799	-0.171	Protein unc-45 homolog A
B3KNX0	C1S	0.90743	-0.0727	cDNA FLJ30621 fis, clone CTONG2001681, highly similar to Complement C1s subcomponent
B4DR80	STK24	0.911374	0.138	Serine/threonine-protein kinase 24 (cDNA FLJ61159, highly similar to Serine/threonine-protein kinase 24)
B7ZAR1	CCT5	0.915411	-0.0743	T-complex protein 1 subunit epsilon (cDNA, FLJ79275, highly similar to T-complex protein 1 subunit epsilon)
Q5U0A0	PSMA5	0.915946	0.127	Proteasome subunit alpha type
B7Z549	ITIH1	0.916192	0.07	cDNA FLJ56821, highly similar to Inter-alpha-trypsin inhibitor heavy chain H1
A0A384MTY2	COTL1	0.920418	-0.0316	Epididymis secretory sperm binding protein
A0A140VJF4	BLVRA	0.925181	0.195	Biliverdin reductase A (BVR A) (EC 1.3.1.24)
A0A384MTQ3	AHCY	0.926122	-0.102	Adenosylhomocysteinase (EC 3.3.1.1)
A0A140VKA0	CALD1	0.927944	0.0291	Caldesmon 1, isoform CRA_i (Testis secretory sperm-binding protein Li 227n)
B2RAR0	BIN2	0.929237	-0.0331	cDNA, FLJ95061, highly similar to Homo sapiens bridging integrator 2 (BIN2), mRNA
B4DV28	CNDP2	0.9303	0.115	cDNA FLJ54170, highly similar to Cytosolic nonspecific dipeptidase
A8K651	C1QBP	0.933357	0.0843	Complement component 1 Q subcomponent-binding protein, mitochondrial
B4DZ08	ACO2	0.934427	0.165	Aconitate hydratase, mitochondrial (Aconitase) (EC 4.2.1.-)
O75396	SEC22B	0.935379	0.113	Vesicle-trafficking protein SEC22b (ER-Golgi SNARE of 24 kDa) (ERS-24) (ERS24) (SEC22 vesicle-trafficking protein homolog B) (SEC22 vesicle-trafficking protein-like 1)
A0A384NYN5	VCL	0.937665	-0.0251	Metavinculin (Vinculin)
Q9Y490	TLN1	0.939184	0.0229	Talin-1
A0A024RAI1	ACTR3	0.947698	-0.0262	Actin-like protein 3 (Actin-related protein 3)
D3JV41	PPBP	0.94868	0.0257	C-X-C motif chemokine (Fragment)
C9J695	TANGO2	0.95009	0.083	Transport and Golgi organization protein 2 homolog (Fragment)
A0A140VJZ1	USP5	0.951911	0.0972	Ubiquitin carboxyl-terminal hydrolase (EC 3.4.19.12)
A0A024R2U9	APEH	0.952409	-0.0782	Deleted.
A0A024R1K7	YWHAH	0.953954	-0.0221	Tyrosine 3-monooxygenase/tryptophan 5-monooxygenase activation protein, eta polypeptide, isoform CRA_b
A0A024R0E5	CAPZA1	0.958227	-0.0196	Deleted.
P05106	ITGB3	0.96074	0.0167	Integrin beta-3 (Platelet membrane glycoprotein IIIa) (GPIIIa) (CD antigen CD61)
D0PNI1	YWHAZ	0.963149	-0.0137	Epididymis luminal protein 4 (Epididymis secretory protein Li 3) (Epididymis secretory protein Li 93) (Tyrosine 3-monooxygenase/tryptophan 5-monooxygenase activation protein zeta polypeptide) (Tyrosine 3-monooxygenase/tryptophan 5-monooxygenase activation protein, zeta polypeptide, isoform CRA_a)
B2RD79	USP14	0.963577	-0.0553	Ubiquitin carboxyl-terminal hydrolase (EC 3.4.19.12)
A0A087X296	PTGS1	0.965636	0.0249	Cyclooxygenase-1 (EC 1.14.99.1) (Prostaglandin G/H synthase 1) (Prostaglandin H2 synthase 1) (Prostaglandin-endoperoxide synthase 1)
I1SRC5	KRAS	0.973959	-0.0117	UBE2L3/KRAS fusion protein
D9ZGG2	VTN	0.97737	-0.0209	Vitronectin
A0A024R7F1	PRKCSH	0.978953	0.0562	Glucosidase 2 subunit beta (Glucosidase II subunit beta)
V5J3L2	STIM1	0.982715	0.026	STIM1
F8W1R7	MYL6	0.989085	-0.00509	Myosin light polypeptide 6
P27169	PON1	0.989131	-0.0124	Serum paraoxonase/arylesterase 1 (PON 1) (EC 3.1.1.2) (EC 3.1.1.81) (EC 3.1.8.1) (Aromatic esterase 1) (A-esterase 1) (K-45) (Serum aryldialkylphosphatase 1)
P01031	C5	0.991126	0.00803	Complement C5 (C3 and PZP-like alpha-2-macroglobulin domain-containing protein 4) [Cleaved into: Complement C5 beta chain; Complement C5 alpha chain; C5a anaphylatoxin; Complement C5 alpha' chain]
Q06033	ITIH3	0.99214	0.00932	Inter-alpha-trypsin inhibitor heavy chain H3 (ITI heavy chain H3) (ITI-HC3) (Inter-alpha-inhibitor heavy chain 3) (Serum-derived hyaluronan-associated protein) (SHAP)

## Sheet: T3
category	description	FDR value		Proteins
GO Biological Process	Transport	2.79e-10	49	PYGB|PGRMC1|PPIF|ARPC3|RAC2|SNAP23|PSMB1|SLC4A1|ANK1|SRI|ENDOD1|STOM|PSMB4|STAT5B|ARPC5|PA2G4|UBB|YWHAG|PSMD2|TCP1|UBE2O|LASP1|RAB11B|EIF5A|RAC1|ATP5C1|CYB5R3|STX7|S100A6|VDAC2|SAR1A|RAB14|PSMB8|APRT|TXNDC5|TMSB4X|PGM2|GRB2|MMRN1|PAFAH1B1|ALAD|ARPC1B|PTPN6|BCAP31|NAPRT|ASNA1|TPT1|EHD1|HYOU1
GO Biological Process	Vesicle-mediated transport	2.79e-10	33	PYGB|PGRMC1|ARPC3|RAC2|SNAP23|PSMB1|ANK1|ENDOD1|STOM|ARPC5|PA2G4|UBB|PSMD2|UBE2O|RAB11B|RAC1|CYB5R3|STX7|SAR1A|RAB14|APRT|TXNDC5|TMSB4X|PGM2|GRB2|MMRN1|ALAD|ARPC1B|PTPN6|BCAP31|NAPRT|EHD1|HYOU1
GO Biological Process	Localization	2.79e-10	55	PYGB|PGRMC1|PPIF|ARPC3|SKP1|RAC2|SNAP23|PSMB1|SLC4A1|SEPT11|ANK1|SRI|ENDOD1|STOM|PSMB4|STAT5B|ARPC5|TPP1|PA2G4|UBB|YWHAG|PSMD2|TCP1|ROCK2|UBE2O|LASP1|RAB11B|EIF5A|RAC1|ATP5C1|CYB5R3|STX7|S100A6|VDAC2|SAR1A|RAB14|PSMB8|APRT|TXNDC5|TMSB4X|PGM2|GRB2|TGFB1I1|MMRN1|PAFAH1B1|SEPT7|ALAD|ARPC1B|PTPN6|BCAP31|NAPRT|ASNA1|TPT1|EHD1|HYOU1
GO Biological Process	Cellular localization	2.79e-10	41	PYGB|PGRMC1|SKP1|SNAP23|PSMB1|SLC4A1|SEPT11|ANK1|SRI|ENDOD1|STOM|ARPC5|TPP1|PA2G4|UBB|YWHAG|PSMD2|ROCK2|UBE2O|RAB11B|EIF5A|RAC1|ATP5C1|CYB5R3|STX7|SAR1A|RAB14|APRT|TXNDC5|TMSB4X|PGM2|MMRN1|PAFAH1B1|SEPT7|ALAD|PTPN6|BCAP31|NAPRT|ASNA1|EHD1|HYOU1
GO Biological Process	Exocytosis	1.08e-09	22	PYGB|PGRMC1|SNAP23|PSMB1|ANK1|ENDOD1|STOM|ARPC5|PA2G4|PSMD2|RAB11B|RAC1|CYB5R3|RAB14|APRT|TXNDC5|TMSB4X|PGM2|MMRN1|ALAD|PTPN6|NAPRT
GO Biological Process	Regulated exocytosis	1.08e-09	21	PYGB|PGRMC1|SNAP23|PSMB1|ENDOD1|STOM|ARPC5|PA2G4|PSMD2|RAB11B|RAC1|CYB5R3|RAB14|APRT|TXNDC5|TMSB4X|PGM2|MMRN1|ALAD|PTPN6|NAPRT
GO Biological Process	Secretion by cell	7.47e-09	23	PYGB|PGRMC1|SNAP23|PSMB1|ANK1|ENDOD1|STOM|ARPC5|PA2G4|PSMD2|RAB11B|RAC1|CYB5R3|RAB14|APRT|TXNDC5|TMSB4X|PGM2|MMRN1|PAFAH1B1|ALAD|PTPN6|NAPRT
GO Biological Process	Secretion	8.81e-09	24	PYGB|PGRMC1|SNAP23|PSMB1|ANK1|ENDOD1|STOM|STAT5B|ARPC5|PA2G4|PSMD2|RAB11B|RAC1|CYB5R3|RAB14|APRT|TXNDC5|TMSB4X|PGM2|MMRN1|PAFAH1B1|ALAD|PTPN6|NAPRT
GO Biological Process	Establishment of localization in cell	9.85e-09	34	PYGB|PGRMC1|SNAP23|PSMB1|ANK1|ENDOD1|STOM|ARPC5|PA2G4|UBB|YWHAG|PSMD2|UBE2O|RAB11B|EIF5A|RAC1|ATP5C1|CYB5R3|STX7|SAR1A|RAB14|APRT|TXNDC5|TMSB4X|PGM2|MMRN1|PAFAH1B1|ALAD|PTPN6|BCAP31|NAPRT|ASNA1|EHD1|HYOU1
GO Biological Process	Neutrophil degranulation	1.36e-08	17	PYGB|PGRMC1|SNAP23|PSMB1|STOM|ARPC5|PA2G4|PSMD2|RAC1|CYB5R3|RAB14|APRT|TXNDC5|PGM2|ALAD|PTPN6|NAPRT
GO Biological Process	Immune effector process	7.58e-07	20	PYGB|PGRMC1|ARPC3|SNAP23|PSMB1|STOM|ARPC5|PA2G4|PSMD2|RAC1|CYB5R3|RAB14|APRT|TXNDC5|PGM2|GRB2|ALAD|ARPC1B|PTPN6|NAPRT
GO Biological Process	Fc receptor signaling pathway	2.01e-06	10	ARPC3|SKP1|PSMB1|PSMB4|ARPC5|PSMD2|RAC1|PSMB8|GRB2|ARPC1B
GO Biological Process	Cellular process	1.11e-05	78	PYGB|PGRMC1|DECR1|PPIF|ARPC3|SKP1|RAC2|SNAP23|UGGT1|GMPR|PSMB1|SLC4A1|NID1|SEPT11|ANK1|SRI|ARHGDIA|ENDOD1|STOM|ACTC1|PSMB4|STAT5B|EIF4A1|ARPC5|TPP1|PA2G4|HINT1|UBB|PCBP1|YWHAG|PSMD2|TCP1|ROCK2|UBE2O|LASP1|IDH2|UBA7|TUBA8|RAB11B|EIF5A|UGP2|CS|RAC1|ATP5C1|MYLK|CYB5R3|PCMT1|STX7|S100A6|EMD|VDAC2|SAR1A|RAB14|PSMB8|HNRNPK|APRT|TXNDC5|TMSB4X|PGM2|GRB2|TGFB1I1|MMRN1|LDHB|PAFAH1B1|SEPT7|ALAD|ARPC1B|PTPN6…
GO Biological Process	Leukocyte activation	1.36e-05	18	PYGB|PGRMC1|SNAP23|PSMB1|STOM|STAT5B|ARPC5|PA2G4|PSMD2|RAC1|CYB5R3|RAB14|APRT|TXNDC5|PGM2|ALAD|PTPN6|NAPRT
GO Biological Process	Cell activation	2.11e-05	19	PYGB|PGRMC1|SNAP23|PSMB1|STOM|STAT5B|ARPC5|PA2G4|PSMD2|RAC1|CYB5R3|RAB14|APRT|TXNDC5|PGM2|ALAD|PTPN6|NAPRT|GNB1
GO Biological Process	Immune response-activating cell surface receptor signaling pathway	2.87e-05	11	ARPC3|SKP1|PSMB1|PSMB4|ARPC5|PSMD2|RAC1|PSMB8|GRB2|ARPC1B|PTPN6
GO Biological Process	Membrane organization	4.89e-05	16	PPIF|ARPC3|RAC2|SNAP23|SLC4A1|ARPC5|UBB|YWHAG|RAC1|ATP5C1|STX7|EMD|SAR1A|GRB2|PAFAH1B1|ASNA1
GO Biological Process	Response to stimulus	0.00011	55	PYGB|PGRMC1|PPIF|ARPC3|SKP1|RAC2|SNAP23|UGGT1|GMPR|PSMB1|SLC4A1|NID1|ANK1|SRI|ARHGDIA|STOM|ACTC1|PSMB4|STAT5B|ARPC5|TPP1|PA2G4|HINT1|UBB|YWHAG|PSMD2|TCP1|ROCK2|RAB11B|RAC1|MYLK|CYB5R3|S100A6|EMD|RAB14|PSMB8|HNRNPK|APRT|TXNDC5|TMSB4X|PGM2|GRB2|TGFB1I1|MMRN1|ALAD|ARPC1B|PTPN6|BCAP31|NAPRT|ASNA1|HADH|TPT1|EHD1|HYOU1|GNB1
GO Biological Process	Positive regulation of response to stimulus	0.00017	26	PPIF|ARPC3|SKP1|RAC2|PSMB1|SRI|PSMB4|STAT5B|ARPC5|HINT1|UBB|YWHAG|PSMD2|ROCK2|UBE2O|RAC1|MYLK|STX7|PSMB8|TMSB4X|GRB2|TGFB1I1|PAFAH1B1|ARPC1B|PTPN6|BCAP31
GO Biological Process	Cellular response to chemical stimulus	0.00017	30	PPIF|ARPC3|SKP1|UGGT1|PSMB1|PSMB4|STAT5B|TPP1|UBB|YWHAG|PSMD2|TCP1|ROCK2|RAB11B|RAC1|MYLK|CYB5R3|EMD|RAB14|PSMB8|APRT|TMSB4X|GRB2|TGFB1I1|ALAD|PTPN6|ASNA1|EHD1|HYOU1|GNB1
GO Biological Process	Fc-epsilon receptor signaling pathway	0.0002	7	SKP1|PSMB1|PSMB4|PSMD2|RAC1|PSMB8|GRB2
GO Biological Process	Regulation of biological quality	0.00021	36	DECR1|PPIF|ARPC3|SKP1|RAC2|SNAP23|PSMB1|SLC4A1|SEPT11|SRI|PSMB4|STAT5B|ARPC5|TPP1|UBB|YWHAG|PSMD2|TCP1|ROCK2|RAB11B|RAC1|PSMB8|APRT|TXNDC5|TMSB4X|GRB2|MMRN1|PAFAH1B1|SEPT7|ARPC1B|PTPN6|BCAP31|HADH|TPT1|EHD1|GNB1
GO Biological Process	Immune system process	0.00025	27	PYGB|PGRMC1|ARPC3|SKP1|SNAP23|PSMB1|SLC4A1|STOM|PSMB4|STAT5B|ARPC5|PA2G4|PSMD2|RAC1|CYB5R3|RAB14|PSMB8|APRT|TXNDC5|PGM2|GRB2|PAFAH1B1|ALAD|ARPC1B|PTPN6|BCAP31|NAPRT
GO Biological Process	Positive regulation of immune response	0.00033	13	ARPC3|SKP1|PSMB1|PSMB4|STAT5B|ARPC5|PSMD2|RAC1|STX7|PSMB8|GRB2|ARPC1B|PTPN6
GO Biological Process	Cellular response to organic substance	0.00036	26	ARPC3|SKP1|UGGT1|PSMB1|PSMB4|STAT5B|TPP1|UBB|YWHAG|PSMD2|TCP1|ROCK2|RAB11B|EMD|RAB14|PSMB8|APRT|TMSB4X|GRB2|TGFB1I1|ALAD|PTPN6|ASNA1|EHD1|HYOU1|GNB1
GO Biological Process	Wnt signaling pathway	0.00054	10	SKP1|PSMB1|NID1|PSMB4|UBB|PSMD2|RAC1|PSMB8|TGFB1I1|GNB1
GO Biological Process	Phagocytosis	0.00077	8	ARPC3|RAC2|ARPC5|RAC1|RAB14|TXNDC5|GRB2|ARPC1B
GO Biological Process	Response to organic substance	0.00089	29	ARPC3|SKP1|UGGT1|PSMB1|ACTC1|PSMB4|STAT5B|TPP1|UBB|YWHAG|PSMD2|TCP1|ROCK2|RAB11B|EMD|RAB14|PSMB8|APRT|TMSB4X|GRB2|TGFB1I1|ALAD|ARPC1B|PTPN6|ASNA1|HADH|EHD1|HYOU1|GNB1
GO Biological Process	Antigen processing and presentation of peptide antigen via mhc class i	0.00094	6	SNAP23|PSMB1|PSMB4|PSMD2|PSMB8|BCAP31
GO Biological Process	interleukin-1-mediated signaling pathway	0.00094	6	SKP1|PSMB1|PSMB4|UBB|PSMD2|PSMB8
GO Biological Process	Regulation of protein localization	0.0012	15	RAC2|SRI|STOM|YWHAG|TCP1|ROCK2|IDH2|RAB11B|RAC1|STX7|EMD|SAR1A|RAB14|BCAP31|HADH
GO Biological Process	Regulation of actin filament-based process	0.0012	10	ARPC3|RAC2|SRI|ARHGDIA|ARPC5|ROCK2|RAC1|TMSB4X|GRB2|ARPC1B
GO Biological Process	Ras protein signal transduction	0.0013	8	RAC2|ARHGDIA|ROCK2|RAB11B|RAC1|RAB14|GRB2|GNB1
GO Biological Process	Positive regulation of cellular component organization	0.0014	17	PPIF|ARPC3|RAC2|ANK1|ARHGDIA|ARPC5|YWHAG|TCP1|ROCK2|EIF5A|RAC1|HNRNPK|GRB2|PAFAH1B1|SEPT7|ARPC1B|EHD1
GO Biological Process	Regulation of intrinsic apoptotic signaling pathway	0.0014	7	PPIF|UBB|VDAC2|HNRNPK|BCAP31|TPT1|HYOU1
GO Biological Process	Positive regulation of biological process	0.0015	44	DECR1|PPIF|ARPC3|SKP1|RAC2|PSMB1|NID1|ANK1|SRI|ARHGDIA|STOM|ACTC1|PSMB4|STAT5B|ARPC5|PA2G4|HINT1|UBB|PCBP1|YWHAG|PSMD2|TCP1|ROCK2|UBE2O|EIF5A|RAC1|MYLK|STX7|S100A6|EMD|SAR1A|PSMB8|HNRNPK|TMSB4X|GRB2|TGFB1I1|PAFAH1B1|SEPT7|ARPC1B|PTPN6|BCAP31|DBI|HADH|EHD1
GO Biological Process	Positive regulation of organelle organization	0.0022	12	PPIF|ARPC3|RAC2|ANK1|ARPC5|YWHAG|TCP1|ROCK2|RAC1|GRB2|SEPT7|ARPC1B
GO Biological Process	Symbiotic process	0.0022	14	SKP1|PSMB1|STOM|PSMB4|EIF4A1|UBB|PCBP1|TCP1|ROCK2|RAC1|PSMB8|HNRNPK|GRB2|BCAP31
GO Biological Process	Regulation of actin cytoskeleton organization	0.003	9	ARPC3|RAC2|ARHGDIA|ARPC5|ROCK2|RAC1|TMSB4X|GRB2|ARPC1B
GO Biological Process	Regulation of immune response	0.0031	14	ARPC3|SKP1|RAC2|PSMB1|PSMB4|STAT5B|ARPC5|PSMD2|RAC1|STX7|PSMB8|GRB2|ARPC1B|PTPN6
GO Biological Process	Cellular response to hypoxia	0.0031	7	PSMB1|PSMB4|UBB|PSMD2|PSMB8|HYOU1|GNB1
GO Biological Process	Fc-gamma receptor signaling pathway involved in phagocytosis	0.0033	5	ARPC3|ARPC5|RAC1|GRB2|ARPC1B
GO Biological Process	Antigen processing and presentation of exogenous peptide antigen via mhc class i, tap-dependent	0.0036	5	SNAP23|PSMB1|PSMB4|PSMD2|PSMB8
GO Biological Process	Non-canonical wnt signaling pathway	0.0036	6	PSMB1|PSMB4|PSMD2|RAC1|PSMB8|GNB1
GO Biological Process	Regulation of g2/m transition of mitotic cell cycle	0.0037	7	SKP1|PSMB1|PSMB4|YWHAG|PSMD2|PSMB8|PAFAH1B1
GO Biological Process	Positive regulation of establishment of protein localization	0.0038	9	RAC2|SRI|STOM|YWHAG|TCP1|RAC1|EMD|SAR1A|BCAP31
GO Biological Process	Regulation of transcription from rna polymerase ii promoter in response to hypoxia	0.0039	5	PSMB1|PSMB4|UBB|PSMD2|PSMB8
GO Biological Process	NIK/NF-kappaB signaling	0.0045	5	SKP1|PSMB1|PSMB4|PSMD2|PSMB8
GO Biological Process	Positive regulation of immune system process	0.0047	14	ARPC3|SKP1|RAC2|PSMB1|PSMB4|STAT5B|ARPC5|PSMD2|RAC1|STX7|PSMB8|GRB2|ARPC1B|PTPN6
GO Biological Process	Phosphorus metabolic process	0.0048	22	SKP1|UGGT1|GMPR|PSMB1|PSMB4|HINT1|UBB|PSMD2|ROCK2|IDH2|UGP2|ATP5C1|MYLK|RAB14|PSMB8|APRT|PGM2|GRB2|PAFAH1B1|PTPN6|NAPRT|DBI
GO Biological Process	Protein localization	0.0048	22	SKP1|SNAP23|SLC4A1|SEPT11|ANK1|SRI|TPP1|UBB|YWHAG|TCP1|ROCK2|RAB11B|EIF5A|STX7|SAR1A|RAB14|TMSB4X|PAFAH1B1|SEPT7|BCAP31|ASNA1|EHD1
GO Biological Process	Anaphase-promoting complex-dependent catabolic process	0.0048	5	PSMB1|PSMB4|UBB|PSMD2|PSMB8
GO Biological Process	Response to chemical	0.0048	34	PPIF|ARPC3|SKP1|RAC2|UGGT1|PSMB1|ACTC1|PSMB4|STAT5B|TPP1|UBB|YWHAG|PSMD2|TCP1|ROCK2|RAB11B|RAC1|MYLK|CYB5R3|EMD|RAB14|PSMB8|APRT|TMSB4X|GRB2|TGFB1I1|ALAD|ARPC1B|PTPN6|ASNA1|HADH|EHD1|HYOU1|GNB1
GO Biological Process	Positive regulation of cellular process	0.0048	40	PPIF|ARPC3|SKP1|RAC2|PSMB1|NID1|ANK1|SRI|ARHGDIA|STOM|PSMB4|STAT5B|ARPC5|PA2G4|HINT1|UBB|PCBP1|YWHAG|PSMD2|TCP1|ROCK2|UBE2O|EIF5A|RAC1|MYLK|STX7|S100A6|EMD|SAR1A|PSMB8|HNRNPK|TMSB4X|GRB2|TGFB1I1|PAFAH1B1|SEPT7|ARPC1B|PTPN6|BCAP31|EHD1
GO Biological Process	Negative regulation of cell communication	0.0052	17	PPIF|PSMB1|SRI|PSMB4|UBB|PSMD2|EMD|VDAC2|PSMB8|TMSB4X|GRB2|TGFB1I1|PAFAH1B1|PTPN6|HADH|TPT1|HYOU1
GO Biological Process	Negative regulation of signaling	0.0052	17	PPIF|PSMB1|SRI|PSMB4|UBB|PSMD2|EMD|VDAC2|PSMB8|TMSB4X|GRB2|TGFB1I1|PAFAH1B1|PTPN6|HADH|TPT1|HYOU1
GO Biological Process	Ephrin receptor signaling pathway	0.0052	5	ARPC3|ARPC5|ROCK2|RAC1|ARPC1B
GO Biological Process	Apoptotic cell clearance	0.0058	4	RAC2|RAC1|RAB14|TXNDC5
GO Biological Process	Positive regulation of intracellular transport	0.0059	7	RAC2|STOM|YWHAG|EMD|SAR1A|BCAP31|EHD1
GO Biological Process	Negative regulation of signal transduction	0.0066	16	PPIF|PSMB1|SRI|PSMB4|UBB|PSMD2|EMD|VDAC2|PSMB8|TMSB4X|GRB2|TGFB1I1|PAFAH1B1|PTPN6|TPT1|HYOU1
GO Biological Process	Negative regulation of g2/m transition of mitotic cell cycle	0.0066	5	SKP1|PSMB1|PSMB4|PSMD2|PSMB8
GO Biological Process	SCF-dependent proteasomal ubiquitin-dependent protein catabolic process	0.0068	5	SKP1|PSMB1|PSMB4|PSMD2|PSMB8
GO Biological Process	Regulation of protein polymerization	0.0071	7	ARPC3|ARPC5|RAC1|VDAC2|TMSB4X|GRB2|ARPC1B
GO Biological Process	Immune response	0.0076	18	PYGB|PGRMC1|SNAP23|PSMB1|STOM|ARPC5|PA2G4|PSMD2|RAC1|CYB5R3|RAB14|PSMB8|APRT|TXNDC5|PGM2|ALAD|PTPN6|NAPRT
GO Biological Process	Wnt signaling pathway, planar cell polarity pathway	0.0076	5	PSMB1|PSMB4|PSMD2|RAC1|PSMB8
GO Biological Process	Regulation of establishment of protein localization	0.0081	11	RAC2|SRI|STOM|YWHAG|TCP1|IDH2|RAC1|EMD|SAR1A|BCAP31|HADH
GO Biological Process	Regulation of organelle organization	0.0084	16	PPIF|ARPC3|RAC2|ANK1|ARHGDIA|ARPC5|YWHAG|TCP1|ROCK2|RAC1|SAR1A|TMSB4X|GRB2|PAFAH1B1|SEPT7|ARPC1B
GO Biological Process	Regulation of cellular localization	0.0084	14	RAC2|SRI|STOM|YWHAG|TCP1|ROCK2|RAB11B|RAC1|STX7|EMD|SAR1A|PTPN6|BCAP31|EHD1
GO Biological Process	Cellular protein localization	0.0086	18	SKP1|SLC4A1|SEPT11|ANK1|TPP1|UBB|YWHAG|ROCK2|RAB11B|EIF5A|STX7|SAR1A|RAB14|TMSB4X|SEPT7|BCAP31|ASNA1|EHD1
GO Biological Process	Viral process	0.0091	12	SKP1|PSMB1|PSMB4|EIF4A1|UBB|PCBP1|ROCK2|RAC1|PSMB8|HNRNPK|GRB2|BCAP31
GO Biological Process	Regulation of response to stimulus	0.0091	32	PPIF|ARPC3|SKP1|RAC2|PSMB1|SRI|ARHGDIA|PSMB4|STAT5B|ARPC5|HINT1|UBB|YWHAG|PSMD2|ROCK2|UBE2O|RAC1|MYLK|STX7|EMD|VDAC2|PSMB8|HNRNPK|TMSB4X|GRB2|TGFB1I1|PAFAH1B1|ARPC1B|PTPN6|BCAP31|TPT1|HYOU1
GO Biological Process	Phosphate-containing compound metabolic process	0.0093	21	SKP1|GMPR|PSMB1|PSMB4|HINT1|UBB|PSMD2|ROCK2|IDH2|UGP2|ATP5C1|MYLK|RAB14|PSMB8|APRT|PGM2|GRB2|PAFAH1B1|PTPN6|NAPRT|DBI
GO Biological Process	Regulation of cytoskeleton organization	0.0097	10	ARPC3|RAC2|ARHGDIA|ARPC5|ROCK2|RAC1|TMSB4X|GRB2|PAFAH1B1|ARPC1B
GO Biological Process	Response to hypoxia	0.0101	8	PSMB1|PSMB4|UBB|PSMD2|PSMB8|ALAD|HYOU1|GNB1
GO Biological Process	Cortical cytoskeleton organization	0.0101	4	RAC2|ROCK2|RAC1|PAFAH1B1
GO Biological Process	Positive regulation of cellular protein localization	0.0101	8	RAC2|STOM|YWHAG|TCP1|ROCK2|EMD|SAR1A|BCAP31
GO Biological Process	Actin filament organization	0.0103	7	ARPC3|RAC2|ACTC1|ARPC5|RAC1|TMSB4X|ARPC1B
GO Biological Process	Macromolecule localization	0.0103	23	SKP1|SNAP23|SLC4A1|SEPT11|ANK1|SRI|STAT5B|TPP1|UBB|YWHAG|TCP1|ROCK2|RAB11B|EIF5A|STX7|SAR1A|RAB14|TMSB4X|PAFAH1B1|SEPT7|BCAP31|ASNA1|EHD1
GO Biological Process	Positive regulation of transport	0.0103	13	RAC2|SRI|STOM|YWHAG|RAC1|MYLK|EMD|SAR1A|HNRNPK|TMSB4X|BCAP31|DBI|EHD1
GO Biological Process	Arp2/3 complex-mediated actin nucleation	0.0107	3	ARPC3|ARPC5|ARPC1B
GO Biological Process	Cytokine-mediated signaling pathway	0.0109	11	SKP1|PSMB1|PSMB4|STAT5B|UBB|PSMD2|TCP1|PSMB8|TMSB4X|GRB2|PTPN6
GO Biological Process	Positive regulation of protein transport	0.0113	8	RAC2|SRI|STOM|YWHAG|RAC1|EMD|SAR1A|BCAP31
GO Biological Process	Stimulatory c-type lectin receptor signaling pathway	0.0118	5	SKP1|PSMB1|PSMB4|PSMD2|PSMB8
GO Biological Process	Regulation of cellular protein localization	0.0118	10	RAC2|STOM|YWHAG|TCP1|ROCK2|RAB11B|STX7|EMD|SAR1A|BCAP31
GO Biological Process	Protein catabolic process	0.0125	11	SKP1|UGGT1|PSMB1|PSMB4|TPP1|UBB|PSMD2|UBE2O|UBA7|PSMB8|TGFB1I1
GO Biological Process	Regulation of intracellular transport	0.0125	8	RAC2|STOM|YWHAG|RAB11B|EMD|SAR1A|BCAP31|EHD1
GO Biological Process	Regulation of mrna stability	0.0125	6	PSMB1|PSMB4|UBB|PSMD2|ROCK2|PSMB8
GO Biological Process	Positive regulation of intracellular protein transport	0.0125	6	RAC2|STOM|YWHAG|EMD|SAR1A|BCAP31
GO Biological Process	Proteasomal ubiquitin-independent protein catabolic process	0.014	3	PSMB1|PSMB4|PSMB8
GO Biological Process	Regulation of actin filament organization	0.014	7	ARPC3|ARPC5|ROCK2|RAC1|TMSB4X|GRB2|ARPC1B
GO Biological Process	Bone resorption	0.0153	3	RAC2|TPP1|RAC1
GO Biological Process	Regulation of cellular amino acid metabolic process	0.0162	4	PSMB1|PSMB4|PSMD2|PSMB8
GO Biological Process	Proteolysis involved in cellular protein catabolic process	0.0162	10	SKP1|UGGT1|PSMB1|PSMB4|UBB|PSMD2|UBE2O|UBA7|PSMB8|TGFB1I1
GO Biological Process	Positive regulation of supramolecular fiber organization	0.0168	6	ARPC3|ARPC5|ROCK2|RAC1|GRB2|ARPC1B
GO Biological Process	Tumor necrosis factor-mediated signaling pathway	0.017	5	PSMB1|PSMB4|PSMD2|PSMB8|TMSB4X
GO Biological Process	Antigen receptor-mediated signaling pathway	0.017	6	SKP1|PSMB1|PSMB4|PSMD2|PSMB8|PTPN6
GO Biological Process	Organic substance catabolic process	0.0172	18	PYGB|DECR1|SKP1|UGGT1|PSMB1|PSMB4|TPP1|HINT1|UBB|PSMD2|UBE2O|UBA7|PSMB8|PGM2|TGFB1I1|PAFAH1B1|XPNPEP1|HADH
GO Biological Process	Cell-cell signaling	0.018	14	SKP1|SNAP23|PSMB1|NID1|PSMB4|UBB|PSMD2|RAB11B|RAC1|PSMB8|GRB2|TGFB1I1|PAFAH1B1|GNB1
GO Biological Process	Response to abiotic stimulus	0.0182	14	GMPR|PSMB1|PSMB4|UBB|PSMD2|RAB11B|RAC1|MYLK|PSMB8|GRB2|TGFB1I1|ALAD|HYOU1|GNB1
GO Biological Process	Positive regulation of protein polymerization	0.0183	5	ARPC3|ARPC5|RAC1|GRB2|ARPC1B
GO Biological Process	Regulation of protein transport	0.0185	10	RAC2|SRI|STOM|YWHAG|IDH2|RAC1|EMD|SAR1A|BCAP31|HADH
GO Biological Process	Regulation of transport	0.0197	18	PPIF|RAC2|SRI|STOM|YWHAG|IDH2|RAB11B|RAC1|MYLK|EMD|SAR1A|HNRNPK|TMSB4X|PTPN6|BCAP31|DBI|HADH|EHD1
GO Biological Process	Positive regulation of innate immune response	0.0199	6	SKP1|PSMB1|PSMB4|STAT5B|PSMD2|PSMB8
GO Biological Process	Nucleobase-containing small molecule metabolic process	0.0201	9	UGGT1|GMPR|HINT1|IDH2|UGP2|ATP5C1|APRT|NAPRT|DBI
GO Biological Process	UDP-glucose metabolic process	0.0208	2	UGGT1|UGP2
GO Biological Process	Positive regulation of response to external stimulus	0.0208	9	SKP1|RAC2|PSMB1|PSMB4|STAT5B|PSMD2|RAC1|PSMB8|TMSB4X
GO Biological Process	Regulation of innate immune response	0.0209	7	SKP1|PSMB1|PSMB4|STAT5B|PSMD2|PSMB8|PTPN6
GO Biological Process	Actin cytoskeleton organization	0.0216	9	ARPC3|RAC2|ACTC1|ARPC5|ROCK2|RAC1|TMSB4X|PAFAH1B1|ARPC1B
GO Biological Process	Negative regulation of apoptotic process	0.0216	12	PPIF|ARHGDIA|ACTC1|STAT5B|PA2G4|UBB|UBE2O|VDAC2|HNRNPK|TXNDC5|TPT1|HYOU1
GO Biological Process	Regulation of apoptotic signaling pathway	0.0228	8	PPIF|UBB|YWHAG|VDAC2|HNRNPK|BCAP31|TPT1|HYOU1
GO Biological Process	Regulation of hematopoietic stem cell differentiation	0.0232	4	PSMB1|PSMB4|PSMD2|PSMB8
GO Biological Process	Cell surface receptor signaling pathway	0.0237	21	ARPC3|SKP1|PSMB1|NID1|ARHGDIA|PSMB4|STAT5B|ARPC5|UBB|PSMD2|TCP1|ROCK2|RAC1|RAB14|PSMB8|TMSB4X|GRB2|TGFB1I1|ARPC1B|PTPN6|GNB1
GO Biological Process	Positive regulation of signal transduction	0.0237	17	PPIF|RAC2|PSMB1|PSMB4|HINT1|UBB|YWHAG|PSMD2|ROCK2|UBE2O|RAC1|PSMB8|GRB2|TGFB1I1|PAFAH1B1|PTPN6|BCAP31
GO Biological Process	Response to growth factor	0.0237	9	ARPC3|STAT5B|UBB|ROCK2|EMD|RAB14|GRB2|TGFB1I1|EHD1
GO Biological Process	Positive regulation of cytoskeleton organization	0.024	6	ARPC3|ARPC5|ROCK2|RAC1|GRB2|ARPC1B
GO Biological Process	Positive regulation of cell communication	0.0241	18	PPIF|RAC2|PSMB1|SRI|PSMB4|HINT1|UBB|YWHAG|PSMD2|ROCK2|UBE2O|RAC1|PSMB8|GRB2|TGFB1I1|PAFAH1B1|PTPN6|BCAP31
GO Biological Process	Regulation of mitotic cell cycle phase transition	0.0241	8	SKP1|PSMB1|PSMB4|YWHAG|PSMD2|PSMB8|PAFAH1B1|PTPN6
GO Biological Process	Protein polyubiquitination	0.0246	7	SKP1|PSMB1|PSMB4|UBB|PSMD2|UBE2O|PSMB8
GO Biological Process	Positive regulation of signaling	0.0247	18	PPIF|RAC2|PSMB1|SRI|PSMB4|HINT1|UBB|YWHAG|PSMD2|ROCK2|UBE2O|RAC1|PSMB8|GRB2|TGFB1I1|PAFAH1B1|PTPN6|BCAP31
GO Biological Process	Macromolecule catabolic process	0.0248	13	PYGB|SKP1|UGGT1|PSMB1|PSMB4|TPP1|UBB|PSMD2|UBE2O|UBA7|PSMB8|PGM2|TGFB1I1
GO Biological Process	Modification-dependent protein catabolic process	0.0273	9	SKP1|PSMB1|PSMB4|UBB|PSMD2|UBE2O|UBA7|PSMB8|TGFB1I1
GO Biological Process	Small molecule metabolic process	0.0273	17	DECR1|UGGT1|GMPR|STAT5B|HINT1|IDH2|UGP2|CS|ATP5C1|CYB5R3|APRT|PGM2|LDHB|PAFAH1B1|NAPRT|DBI|HADH
GO Biological Process	Organonitrogen compound catabolic process	0.0273	13	SKP1|UGGT1|PSMB1|PSMB4|TPP1|HINT1|UBB|PSMD2|UBE2O|UBA7|PSMB8|TGFB1I1|XPNPEP1
GO Biological Process	Response to stress	0.0283	27	PPIF|SKP1|SNAP23|UGGT1|GMPR|PSMB1|SLC4A1|PSMB4|STAT5B|TPP1|UBB|PSMD2|ROCK2|RAC1|MYLK|RAB14|PSMB8|GRB2|TGFB1I1|MMRN1|ALAD|PTPN6|NAPRT|ASNA1|EHD1|HYOU1|GNB1
GO Biological Process	Regulation of signal transduction	0.0287	25	PPIF|RAC2|PSMB1|SRI|ARHGDIA|PSMB4|HINT1|UBB|YWHAG|PSMD2|ROCK2|UBE2O|RAC1|EMD|VDAC2|PSMB8|HNRNPK|TMSB4X|GRB2|TGFB1I1|PAFAH1B1|PTPN6|BCAP31|TPT1|HYOU1
GO Biological Process	Intracellular signal transduction	0.0316	17	SKP1|RAC2|PSMB1|ARHGDIA|PSMB4|HINT1|UBB|PSMD2|ROCK2|RAB11B|RAC1|RAB14|PSMB8|GRB2|PTPN6|BCAP31|GNB1
GO Biological Process	Regulation of apoptotic process	0.0316	16	PPIF|ARHGDIA|ACTC1|STAT5B|PA2G4|UBB|YWHAG|TCP1|UBE2O|VDAC2|HNRNPK|TXNDC5|PTPN6|BCAP31|TPT1|HYOU1
GO Biological Process	Cellular metabolic compound salvage	0.032	3	GMPR|APRT|NAPRT
GO Biological Process	Mast cell migration	0.032	2	STAT5B|RAC1
GO Biological Process	Regulation of cellular component organization	0.0321	21	PPIF|ARPC3|RAC2|SEPT11|ANK1|ARHGDIA|ARPC5|YWHAG|TCP1|ROCK2|EIF5A|RAC1|VDAC2|SAR1A|HNRNPK|TMSB4X|GRB2|PAFAH1B1|SEPT7|ARPC1B|EHD1
GO Biological Process	Cellular response to stimulus	0.033	41	PPIF|ARPC3|SKP1|RAC2|UGGT1|PSMB1|NID1|ANK1|SRI|ARHGDIA|PSMB4|STAT5B|ARPC5|TPP1|HINT1|UBB|YWHAG|PSMD2|TCP1|ROCK2|RAB11B|RAC1|MYLK|CYB5R3|S100A6|EMD|RAB14|PSMB8|HNRNPK|APRT|TMSB4X|GRB2|TGFB1I1|ALAD|ARPC1B|PTPN6|BCAP31|ASNA1|EHD1|HYOU1|GNB1
GO Biological Process	Regulation of mrna metabolic process	0.0338	7	PSMB1|PSMB4|UBB|PSMD2|ROCK2|PSMB8|HNRNPK
GO Biological Process	Interspecies interaction between organisms	0.0347	18	SKP1|PSMB1|STOM|PSMB4|EIF4A1|UBB|PCBP1|TCP1|ROCK2|RAC1|RAB14|PSMB8|HNRNPK|GRB2|ALAD|PTPN6|BCAP31|TPT1
GO Biological Process	Cell projection assembly	0.035	8	RAC2|SEPT11|YWHAG|RAC1|MYLK|PAFAH1B1|SEPT7|EHD1
GO Biological Process	Regulation of protein-containing complex assembly	0.0353	8	ARPC3|ARPC5|RAC1|VDAC2|SAR1A|TMSB4X|GRB2|ARPC1B
GO Biological Process	Proteasomal protein catabolic process	0.0366	7	SKP1|UGGT1|PSMB1|PSMB4|UBB|PSMD2|PSMB8
GO Biological Process	Posttranscriptional regulation of gene expression	0.037	9	PSMB1|PSMB4|EIF4A1|PA2G4|UBB|PSMD2|ROCK2|EIF5A|PSMB8
GO Biological Process	Maintenance of location	0.0371	5	SKP1|SRI|STAT5B|TMSB4X|PAFAH1B1
GO Biological Process	Positive regulation of actin filament polymerization	0.0391	4	ARPC3|ARPC5|GRB2|ARPC1B
GO Biological Process	Cellular catabolic process	0.0391	17	PYGB|DECR1|SKP1|UGGT1|PSMB1|PSMB4|TPP1|HINT1|UBB|PSMD2|UBE2O|UBA7|PSMB8|PGM2|TGFB1I1|XPNPEP1|HADH
GO Biological Process	Maintenance of location in cell	0.0391	4	SKP1|SRI|TMSB4X|PAFAH1B1
GO Biological Process	Regulation of response to stress	0.0394	15	SKP1|PSMB1|PSMB4|STAT5B|PSMD2|ROCK2|MYLK|PSMB8|HNRNPK|TMSB4X|PAFAH1B1|PTPN6|BCAP31|TPT1|HYOU1
GO Biological Process	Cellular metabolic process	0.0423	45	PYGB|PGRMC1|DECR1|PPIF|SKP1|UGGT1|GMPR|PSMB1|ENDOD1|PSMB4|STAT5B|EIF4A1|TPP1|PA2G4|HINT1|UBB|PCBP1|PSMD2|ROCK2|UBE2O|IDH2|UBA7|RAB11B|EIF5A|UGP2|CS|ATP5C1|MYLK|CYB5R3|PCMT1|RAB14|PSMB8|HNRNPK|APRT|PGM2|GRB2|TGFB1I1|LDHB|PAFAH1B1|ALAD|PTPN6|NAPRT|XPNPEP1|DBI|HADH
GO Biological Process	T cell receptor signaling pathway	0.0423	5	SKP1|PSMB1|PSMB4|PSMD2|PSMB8
GO Biological Process	Enzyme linked receptor protein signaling pathway	0.0436	10	ARPC3|STAT5B|ARPC5|UBB|ROCK2|RAC1|RAB14|GRB2|TGFB1I1|ARPC1B
GO Biological Process	Regulation of actin filament polymerization	0.0484	5	ARPC3|ARPC5|TMSB4X|GRB2|ARPC1B
GO Biological Process	Supramolecular fiber organization	0.0485	8	ARPC3|RAC2|ACTC1|ARPC5|RAC1|TMSB4X|PAFAH1B1|ARPC1B
GO Biological Process	Organelle organization	0.0487	26	PPIF|ARPC3|SKP1|RAC2|SNAP23|SEPT11|ANK1|ACTC1|ARPC5|TPP1|UBB|YWHAG|ROCK2|TUBA8|RAC1|ATP5C1|STX7|EMD|SAR1A|RAB14|TMSB4X|PAFAH1B1|SEPT7|ARPC1B|ASNA1|EHD1
GO Biological Process	Organophosphate metabolic process	0.0487	11	GMPR|HINT1|IDH2|UGP2|ATP5C1|RAB14|APRT|PGM2|PAFAH1B1|NAPRT|DBI
GO Biological Process	Cellular response to cytokine stimulus	0.0487	12	SKP1|PSMB1|PSMB4|STAT5B|UBB|PSMD2|TCP1|PSMB8|TMSB4X|GRB2|ALAD|PTPN6
GO Biological Process	Regulation of intracellular signal transduction	0.0487	17	PPIF|RAC2|SRI|ARHGDIA|HINT1|UBB|ROCK2|RAC1|VDAC2|HNRNPK|TMSB4X|GRB2|PAFAH1B1|PTPN6|BCAP31|TPT1|HYOU1
GO Biological Process	Negative regulation of intrinsic apoptotic signaling pathway	0.0487	4	PPIF|VDAC2|TPT1|HYOU1
GO Biological Process	MAPK cascade	0.0489	7	SKP1|PSMB1|PSMB4|UBB|PSMD2|PSMB8|GRB2
GO Cellular Component	Extracellular exosome	3.46e-29	53	PYGB|ARPC3|RAC2|SNAP23|UGGT1|PSMB1|SLC4A1|NID1|SRI|ARHGDIA|ENDOD1|STOM|ACTC1|PSMB4|EIF4A1|ARPC5|TPP1|PA2G4|HINT1|UBB|PCBP1|YWHAG|PSMD2|TCP1|IDH2|RAB11B|UGP2|CS|RAC1|PCMT1|STX7|S100A6|RAB14|PSMB8|HNRNPK|APRT|TXNDC5|PGM2|GRB2|LDHB|PAFAH1B1|SEPT7|ALAD|ARPC1B|PTPN6|NAPRT|XPNPEP1|DBI|ASNA1|TPT1|EHD1|HYOU1|GNB1
GO Cellular Component	Vesicle	5.73e-24	60	PYGB|PGRMC1|ARPC3|RAC2|SNAP23|UGGT1|PSMB1|SLC4A1|NID1|SRI|ARHGDIA|ENDOD1|STOM|ACTC1|PSMB4|EIF4A1|ARPC5|TPP1|PA2G4|HINT1|UBB|PCBP1|YWHAG|PSMD2|TCP1|IDH2|RAB11B|UGP2|CS|RAC1|CYB5R3|PCMT1|STX7|S100A6|VDAC2|SAR1A|RAB14|PSMB8|HNRNPK|APRT|TXNDC5|TMSB4X|PGM2|GRB2|MMRN1|LDHB|PAFAH1B1|SEPT7|ALAD|ARPC1B|PTPN6|BCAP31|NAPRT|XPNPEP1|DBI|ASNA1|TPT1|EHD1|HYOU1|GNB1
GO Cellular Component	Extracellular region	1.91e-18	56	PYGB|ARPC3|RAC2|SNAP23|UGGT1|PSMB1|SLC4A1|NID1|SRI|ARHGDIA|ENDOD1|STOM|ACTC1|PSMB4|EIF4A1|ARPC5|TPP1|PA2G4|HINT1|UBB|PCBP1|YWHAG|PSMD2|TCP1|IDH2|RAB11B|UGP2|CS|RAC1|CYB5R3|PCMT1|STX7|S100A6|RAB14|PSMB8|HNRNPK|APRT|TXNDC5|TMSB4X|PGM2|GRB2|MMRN1|LDHB|PAFAH1B1|SEPT7|ALAD|ARPC1B|PTPN6|NAPRT|XPNPEP1|DBI|ASNA1|TPT1|EHD1|HYOU1|GNB1
GO Cellular Component	Cytoplasm	1.55e-13	77	PYGB|PGRMC1|DECR1|PPIF|ARPC3|SKP1|RAC2|SNAP23|UGGT1|GMPR|PSMB1|SLC4A1|SEPT11|ANK1|SRI|ARHGDIA|ENDOD1|STOM|ACTC1|PSMB4|STAT5B|EIF4A1|ARPC5|TPP1|PA2G4|HINT1|UBB|PCBP1|YWHAG|PSMD2|TCP1|ROCK2|UBE2O|LASP1|IDH2|UBA7|TUBA8|RAB11B|EIF5A|UGP2|CS|RAC1|ATP5C1|MYLK|CYB5R3|PCMT1|STX7|S100A6|EMD|VDAC2|SAR1A|RAB14|PSMB8|HNRNPK|APRT|TXNDC5|TMSB4X|PGM2|GRB2|TGFB1I1|MMRN1|LDHB|PAFAH1B1|SEPT7|ALAD|ARPC1B|PTPN6|BCAP…
GO Cellular Component	Cytosol	4.15e-10	51	DECR1|ARPC3|SKP1|RAC2|GMPR|PSMB1|ANK1|SRI|ARHGDIA|ENDOD1|ACTC1|PSMB4|STAT5B|EIF4A1|ARPC5|HINT1|UBB|PCBP1|YWHAG|PSMD2|TCP1|ROCK2|UBE2O|IDH2|UBA7|RAB11B|EIF5A|UGP2|RAC1|MYLK|CYB5R3|PCMT1|S100A6|RAB14|PSMB8|APRT|TMSB4X|PGM2|GRB2|TGFB1I1|LDHB|PAFAH1B1|SEPT7|ALAD|ARPC1B|PTPN6|BCAP31|NAPRT|XPNPEP1|TPT1|GNB1
GO Cellular Component	Secretory granule	4.15e-10	22	PYGB|PGRMC1|SNAP23|PSMB1|STOM|ARPC5|PA2G4|PSMD2|TCP1|RAC1|CYB5R3|STX7|VDAC2|RAB14|APRT|TXNDC5|TMSB4X|PGM2|MMRN1|ALAD|PTPN6|NAPRT
GO Cellular Component	Secretory vesicle	1.47e-09	23	PYGB|PGRMC1|SNAP23|PSMB1|STOM|ARPC5|PA2G4|PSMD2|TCP1|RAB11B|RAC1|CYB5R3|STX7|VDAC2|RAB14|APRT|TXNDC5|TMSB4X|PGM2|MMRN1|ALAD|PTPN6|NAPRT
GO Cellular Component	Secretory granule lumen	1.07e-08	14	PYGB|PSMB1|ARPC5|PA2G4|PSMD2|CYB5R3|APRT|TXNDC5|TMSB4X|PGM2|MMRN1|ALAD|PTPN6|NAPRT
GO Cellular Component	Organelle	1.71e-08	77	PYGB|PGRMC1|DECR1|PPIF|ARPC3|SKP1|RAC2|SNAP23|UGGT1|PSMB1|SLC4A1|NID1|SEPT11|ANK1|SRI|ARHGDIA|ENDOD1|STOM|ACTC1|PSMB4|STAT5B|EIF4A1|ARPC5|TPP1|PA2G4|HINT1|UBB|PCBP1|YWHAG|PSMD2|TCP1|ROCK2|UBE2O|LASP1|IDH2|UBA7|TUBA8|RAB11B|EIF5A|UGP2|CS|RAC1|ATP5C1|MYLK|CYB5R3|PCMT1|STX7|S100A6|EMD|VDAC2|SAR1A|RAB14|PSMB8|HNRNPK|APRT|TXNDC5|TMSB4X|PGM2|GRB2|TGFB1I1|MMRN1|LDHB|PAFAH1B1|SEPT7|ALAD|ARPC1B|PTPN6|BCAP…
GO Cellular Component	Cytoplasmic vesicle	2.66e-08	32	PYGB|PGRMC1|RAC2|SNAP23|PSMB1|STOM|ARPC5|TPP1|PA2G4|UBB|PSMD2|TCP1|RAB11B|RAC1|CYB5R3|STX7|VDAC2|SAR1A|RAB14|APRT|TXNDC5|TMSB4X|PGM2|GRB2|MMRN1|ALAD|PTPN6|BCAP31|NAPRT|TPT1|EHD1|HYOU1
GO Cellular Component	Membrane-bounded organelle	3.27e-07	73	PYGB|PGRMC1|DECR1|PPIF|ARPC3|SKP1|RAC2|SNAP23|UGGT1|PSMB1|SLC4A1|NID1|ANK1|SRI|ARHGDIA|ENDOD1|STOM|ACTC1|PSMB4|STAT5B|EIF4A1|ARPC5|TPP1|PA2G4|HINT1|UBB|PCBP1|YWHAG|PSMD2|TCP1|ROCK2|UBE2O|IDH2|UBA7|RAB11B|EIF5A|UGP2|CS|RAC1|ATP5C1|CYB5R3|PCMT1|STX7|S100A6|EMD|VDAC2|SAR1A|RAB14|PSMB8|HNRNPK|APRT|TXNDC5|TMSB4X|PGM2|GRB2|TGFB1I1|MMRN1|LDHB|PAFAH1B1|SEPT7|ALAD|ARPC1B|PTPN6|BCAP31|NAPRT|XPNPEP1|DBI|ASN…
GO Cellular Component	Endomembrane system	2.92e-06	41	PYGB|PGRMC1|RAC2|SNAP23|UGGT1|PSMB1|ANK1|SRI|STOM|ARPC5|TPP1|PA2G4|UBB|PSMD2|TCP1|RAB11B|EIF5A|RAC1|CYB5R3|STX7|S100A6|EMD|VDAC2|SAR1A|RAB14|APRT|TXNDC5|TMSB4X|PGM2|GRB2|MMRN1|PAFAH1B1|ALAD|PTPN6|BCAP31|NAPRT|DBI|ASNA1|TPT1|EHD1|HYOU1
GO Cellular Component	Focal adhesion	8.61e-06	12	ARPC3|RAC2|SNAP23|ACTC1|ARPC5|YWHAG|LASP1|RAC1|HNRNPK|TGFB1I1|ARPC1B|HYOU1
GO Cellular Component	Intracellular organelle	1.31e-05	71	PYGB|PGRMC1|DECR1|PPIF|ARPC3|SKP1|RAC2|SNAP23|UGGT1|PSMB1|SLC4A1|SEPT11|ANK1|SRI|ARHGDIA|STOM|ACTC1|PSMB4|STAT5B|ARPC5|TPP1|PA2G4|HINT1|UBB|PCBP1|YWHAG|PSMD2|TCP1|ROCK2|UBE2O|LASP1|IDH2|UBA7|TUBA8|RAB11B|EIF5A|UGP2|CS|RAC1|ATP5C1|MYLK|CYB5R3|STX7|S100A6|EMD|VDAC2|SAR1A|RAB14|PSMB8|HNRNPK|APRT|TXNDC5|TMSB4X|PGM2|GRB2|TGFB1I1|MMRN1|PAFAH1B1|SEPT7|ALAD|ARPC1B|PTPN6|BCAP31|NAPRT|DBI|ASNA1|HADH|TPT1|E…
GO Cellular Component	Azurophil granule	2.21e-05	8	PYGB|SNAP23|STOM|PA2G4|CYB5R3|STX7|TXNDC5|NAPRT
GO Cellular Component	Cytoskeleton	8.75e-05	25	ARPC3|SKP1|RAC2|SLC4A1|SEPT11|ANK1|ARHGDIA|STOM|ACTC1|ARPC5|HINT1|TCP1|ROCK2|LASP1|TUBA8|RAC1|MYLK|EMD|HNRNPK|TMSB4X|TGFB1I1|PAFAH1B1|SEPT7|ARPC1B|TPT1
GO Cellular Component	Cell junction	0.00034	23	PGRMC1|ARPC3|RAC2|SNAP23|SEPT11|ANK1|SRI|ACTC1|ARPC5|YWHAG|LASP1|RAB11B|RAC1|STX7|VDAC2|HNRNPK|GRB2|TGFB1I1|PAFAH1B1|ARPC1B|PTPN6|HYOU1|GNB1
GO Cellular Component	Anchoring junction	0.00034	14	ARPC3|RAC2|SNAP23|ACTC1|ARPC5|YWHAG|LASP1|RAC1|HNRNPK|GRB2|TGFB1I1|ARPC1B|PTPN6|HYOU1
GO Cellular Component	Intracellular organelle lumen	0.00088	42	PYGB|DECR1|PPIF|SKP1|SNAP23|UGGT1|PSMB1|SRI|PSMB4|STAT5B|ARPC5|TPP1|PA2G4|HINT1|UBB|PCBP1|PSMD2|TCP1|UBE2O|IDH2|UBA7|CS|ATP5C1|CYB5R3|EMD|VDAC2|PSMB8|HNRNPK|APRT|TXNDC5|TMSB4X|PGM2|GRB2|TGFB1I1|MMRN1|ALAD|PTPN6|NAPRT|DBI|ASNA1|HADH|HYOU1
GO Cellular Component	Arp2/3 protein complex	0.0012	3	ARPC3|ARPC5|ARPC1B
GO Cellular Component	Proteasome core complex, beta-subunit complex	0.0012	3	PSMB1|PSMB4|PSMB8
GO Cellular Component	Endocytic vesicle	0.0017	8	RAC2|SNAP23|UBB|RAB11B|STX7|RAB14|EHD1|HYOU1
GO Cellular Component	Intracellular membrane-bounded organelle	0.0018	61	PYGB|PGRMC1|DECR1|PPIF|ARPC3|SKP1|RAC2|SNAP23|UGGT1|PSMB1|ANK1|SRI|STOM|PSMB4|STAT5B|ARPC5|TPP1|PA2G4|HINT1|UBB|PCBP1|YWHAG|PSMD2|TCP1|ROCK2|UBE2O|IDH2|UBA7|EIF5A|UGP2|CS|RAC1|ATP5C1|CYB5R3|STX7|S100A6|EMD|VDAC2|SAR1A|RAB14|PSMB8|HNRNPK|APRT|TXNDC5|TMSB4X|GRB2|TGFB1I1|PAFAH1B1|SEPT7|ALAD|ARPC1B|PTPN6|BCAP31|NAPRT|DBI|ASNA1|HADH|TPT1|EHD1|HYOU1|GNB1
GO Cellular Component	Azurophil granule lumen	0.0022	5	PYGB|PA2G4|CYB5R3|TXNDC5|NAPRT
GO Cellular Component	Cell leading edge	0.0027	9	ARPC3|RAC2|ANK1|ACTC1|ARPC5|RAC1|MYLK|S100A6|PAFAH1B1
GO Cellular Component	Intracellular non-membrane-bounded organelle	0.0027	36	ARPC3|SKP1|RAC2|SLC4A1|SEPT11|ANK1|SRI|ARHGDIA|STOM|ACTC1|STAT5B|ARPC5|PA2G4|HINT1|PCBP1|TCP1|ROCK2|LASP1|TUBA8|RAC1|MYLK|CYB5R3|EMD|VDAC2|HNRNPK|TMSB4X|GRB2|TGFB1I1|PAFAH1B1|SEPT7|ARPC1B|PTPN6|BCAP31|ASNA1|TPT1|EHD1
GO Cellular Component	Tertiary granule	0.0028	6	SNAP23|STOM|RAC1|STX7|RAB14|PTPN6
GO Cellular Component	Vacuolar lumen	0.0037	6	PYGB|TPP1|PA2G4|CYB5R3|TXNDC5|NAPRT
GO Cellular Component	Recycling endosome	0.0046	6	TPP1|RAB11B|RAC1|STX7|RAB14|EHD1
GO Cellular Component	Lysosome	0.0048	11	PYGB|SNAP23|STOM|TPP1|PA2G4|CYB5R3|STX7|RAB14|TXNDC5|NAPRT|GNB1
GO Cellular Component	Proteasome complex	0.0054	4	PSMB1|PSMB4|PSMD2|PSMB8
GO Cellular Component	Actin cytoskeleton	0.0054	9	ARPC3|SEPT11|ACTC1|ARPC5|LASP1|MYLK|HNRNPK|SEPT7|ARPC1B
GO Cellular Component	Whole membrane	0.0054	18	PGRMC1|RAC2|SNAP23|STOM|TPP1|UBB|RAB11B|EIF5A|RAC1|CYB5R3|STX7|EMD|VDAC2|SAR1A|RAB14|LDHB|EHD1|GNB1
GO Cellular Component	Supramolecular complex	0.0054	15	ARPC3|SLC4A1|ANK1|SRI|ACTC1|PCBP1|TCP1|ROCK2|TUBA8|RAC1|EMD|HNRNPK|PAFAH1B1|SEPT7|TPT1
GO Cellular Component	ficolin-1-rich granule lumen	0.0062	5	PSMB1|ARPC5|PSMD2|PGM2|ALAD
GO Cellular Component	Lamellipodium	0.0064	6	ARPC3|RAC2|ACTC1|ARPC5|RAC1|MYLK
GO Cellular Component	Cell cortex	0.0065	7	RAC2|SLC4A1|SEPT11|LASP1|RAC1|PAFAH1B1|SEPT7
GO Cellular Component	Smooth endoplasmic reticulum	0.0125	3	PGRMC1|SRI|HYOU1
GO Cellular Component	Recycling endosome membrane	0.0133	4	RAB11B|RAC1|RAB14|EHD1
GO Cellular Component	Cellular anatomical entity	0.0163	79	PYGB|PGRMC1|DECR1|PPIF|ARPC3|SKP1|RAC2|SNAP23|UGGT1|GMPR|PSMB1|SLC4A1|NID1|SEPT11|ANK1|SRI|ARHGDIA|ENDOD1|STOM|ACTC1|PSMB4|STAT5B|EIF4A1|ARPC5|TPP1|PA2G4|HINT1|UBB|PCBP1|YWHAG|PSMD2|TCP1|ROCK2|TMEM40|UBE2O|LASP1|IDH2|UBA7|TUBA8|RAB11B|EIF5A|UGP2|CS|RAC1|ATP5C1|MYLK|CYB5R3|PCMT1|STX7|S100A6|EMD|VDAC2|SAR1A|RAB14|PSMB8|HNRNPK|APRT|TXNDC5|TMSB4X|PGM2|GRB2|TGFB1I1|MMRN1|LDHB|PAFAH1B1|SEPT7|ALAD|ARPC1…
GO Cellular Component	Vesicle membrane	0.0398	10	PGRMC1|RAC2|SNAP23|STOM|UBB|RAB11B|RAC1|SAR1A|RAB14|GRB2
GO Cellular Component	Protein-containing complex	0.0454	33	DECR1|PPIF|ARPC3|SKP1|SNAP23|UGGT1|GMPR|PSMB1|NID1|SEPT11|PSMB4|EIF4A1|ARPC5|HINT1|PSMD2|TCP1|EIF5A|ATP5C1|CYB5R3|STX7|VDAC2|SAR1A|PSMB8|HNRNPK|GRB2|PAFAH1B1|SEPT7|ARPC1B|PTPN6|DBI|ASNA1|HYOU1|GNB1
GO Molecular Function	Binding	2.33e-06	74	PYGB|PGRMC1|DECR1|PPIF|ARPC3|SKP1|RAC2|SNAP23|UGGT1|GMPR|SLC4A1|NID1|SEPT11|ANK1|SRI|ARHGDIA|ENDOD1|STOM|ACTC1|PSMB4|STAT5B|EIF4A1|ARPC5|TPP1|PA2G4|HINT1|UBB|PCBP1|YWHAG|TCP1|ROCK2|UBE2O|LASP1|IDH2|UBA7|TUBA8|RAB11B|EIF5A|UGP2|CS|RAC1|ATP5C1|MYLK|CYB5R3|PCMT1|STX7|S100A6|EMD|VDAC2|SAR1A|RAB14|HNRNPK|APRT|TMSB4X|PGM2|GRB2|TGFB1I1|MMRN1|LDHB|PAFAH1B1|SEPT7|ALAD|ARPC1B|PTPN6|BCAP31|NAPRT|XPNPEP1|DBI…
GO Molecular Function	Nucleotide binding	5.18e-05	27	DECR1|RAC2|SEPT11|ACTC1|EIF4A1|HINT1|TCP1|ROCK2|UBE2O|IDH2|UBA7|TUBA8|RAB11B|UGP2|RAC1|MYLK|CYB5R3|VDAC2|SAR1A|RAB14|APRT|SEPT7|DBI|ASNA1|HADH|EHD1|HYOU1
GO Molecular Function	Protein binding	0.00019	51	PGRMC1|DECR1|ARPC3|SKP1|RAC2|SNAP23|UGGT1|SLC4A1|NID1|ANK1|SRI|ARHGDIA|STOM|ACTC1|STAT5B|ARPC5|PA2G4|HINT1|UBB|PCBP1|YWHAG|TCP1|ROCK2|LASP1|RAB11B|EIF5A|UGP2|RAC1|MYLK|PCMT1|STX7|S100A6|EMD|RAB14|HNRNPK|TMSB4X|GRB2|TGFB1I1|LDHB|PAFAH1B1|SEPT7|ALAD|ARPC1B|PTPN6|BCAP31|XPNPEP1|DBI|HADH|EHD1|HYOU1|GNB1
GO Molecular Function	Small molecule binding	0.00019	28	PYGB|DECR1|RAC2|SEPT11|ACTC1|EIF4A1|HINT1|TCP1|ROCK2|UBE2O|IDH2|UBA7|TUBA8|RAB11B|UGP2|RAC1|MYLK|CYB5R3|VDAC2|SAR1A|RAB14|APRT|SEPT7|DBI|ASNA1|HADH|EHD1|HYOU1
GO Molecular Function	Carbohydrate derivative binding	0.00019	26	RAC2|NID1|SEPT11|ACTC1|PSMB4|EIF4A1|TPP1|TCP1|ROCK2|UBE2O|UBA7|TUBA8|RAB11B|UGP2|RAC1|MYLK|CYB5R3|SAR1A|RAB14|APRT|PAFAH1B1|SEPT7|DBI|ASNA1|EHD1|HYOU1
GO Molecular Function	Cytoskeletal protein binding	0.00076	16	ARPC3|SLC4A1|ANK1|ACTC1|ARPC5|ROCK2|LASP1|RAB11B|MYLK|S100A6|EMD|RAB14|TMSB4X|PAFAH1B1|ARPC1B|GNB1
GO Molecular Function	Catalytic activity	0.00097	42	PYGB|DECR1|PPIF|RAC2|UGGT1|GMPR|PSMB1|SEPT11|ENDOD1|ACTC1|PSMB4|EIF4A1|TPP1|HINT1|ROCK2|UBE2O|IDH2|UBA7|TUBA8|RAB11B|UGP2|CS|RAC1|ATP5C1|MYLK|CYB5R3|PCMT1|SAR1A|RAB14|PSMB8|APRT|TXNDC5|PGM2|LDHB|SEPT7|ALAD|PTPN6|NAPRT|XPNPEP1|ASNA1|HADH|GNB1
GO Molecular Function	Ribonucleotide binding	0.0013	22	RAC2|SEPT11|ACTC1|EIF4A1|TCP1|ROCK2|UBE2O|UBA7|TUBA8|RAB11B|UGP2|RAC1|MYLK|CYB5R3|SAR1A|RAB14|APRT|SEPT7|DBI|ASNA1|EHD1|HYOU1
GO Molecular Function	GTPase activity	0.0021	9	RAC2|SEPT11|TUBA8|RAB11B|RAC1|SAR1A|RAB14|SEPT7|GNB1
GO Molecular Function	Purine ribonucleotide binding	0.0035	21	RAC2|SEPT11|ACTC1|EIF4A1|TCP1|ROCK2|UBE2O|UBA7|TUBA8|RAB11B|RAC1|MYLK|CYB5R3|SAR1A|RAB14|APRT|SEPT7|DBI|ASNA1|EHD1|HYOU1
GO Molecular Function	GTP binding	0.0052	9	RAC2|SEPT11|TUBA8|RAB11B|RAC1|SAR1A|RAB14|SEPT7|EHD1
GO Molecular Function	Anion binding	0.0054	26	PYGB|DECR1|RAC2|SEPT11|ACTC1|EIF4A1|TPP1|TCP1|ROCK2|UBE2O|UBA7|TUBA8|RAB11B|RAC1|MYLK|CYB5R3|SAR1A|RAB14|APRT|PAFAH1B1|SEPT7|DBI|ASNA1|HADH|EHD1|HYOU1
GO Molecular Function	Heterocyclic compound binding	0.0056	41	PYGB|PGRMC1|DECR1|RAC2|SEPT11|ENDOD1|ACTC1|STAT5B|EIF4A1|PA2G4|HINT1|PCBP1|YWHAG|TCP1|ROCK2|UBE2O|IDH2|UBA7|TUBA8|RAB11B|EIF5A|UGP2|CS|RAC1|ATP5C1|MYLK|CYB5R3|VDAC2|SAR1A|RAB14|HNRNPK|APRT|TMSB4X|GRB2|SEPT7|DBI|ASNA1|HADH|TPT1|EHD1|HYOU1
GO Molecular Function	Organic cyclic compound binding	0.0073	41	PYGB|PGRMC1|DECR1|RAC2|SEPT11|ENDOD1|ACTC1|STAT5B|EIF4A1|PA2G4|HINT1|PCBP1|YWHAG|TCP1|ROCK2|UBE2O|IDH2|UBA7|TUBA8|RAB11B|EIF5A|UGP2|CS|RAC1|ATP5C1|MYLK|CYB5R3|VDAC2|SAR1A|RAB14|HNRNPK|APRT|TMSB4X|GRB2|SEPT7|DBI|ASNA1|HADH|TPT1|EHD1|HYOU1
GO Molecular Function	Nucleoside-triphosphatase activity	0.008	12	RAC2|SEPT11|ACTC1|EIF4A1|TUBA8|RAB11B|RAC1|SAR1A|RAB14|SEPT7|ASNA1|GNB1
GO Molecular Function	Ion binding	0.0082	42	PYGB|PGRMC1|DECR1|RAC2|GMPR|NID1|SEPT11|SRI|ENDOD1|ACTC1|EIF4A1|TPP1|TCP1|ROCK2|UBE2O|LASP1|IDH2|UBA7|TUBA8|RAB11B|UGP2|RAC1|MYLK|CYB5R3|S100A6|SAR1A|RAB14|APRT|PGM2|TGFB1I1|MMRN1|PAFAH1B1|SEPT7|ALAD|NAPRT|XPNPEP1|DBI|ASNA1|HADH|TPT1|EHD1|HYOU1
GO Molecular Function	Cadherin binding	0.009	8	PCBP1|LASP1|RAB11B|PCMT1|EMD|HNRNPK|SEPT7|EHD1
GO Molecular Function	Structural constituent of cytoskeleton	0.0097	5	ARPC3|ANK1|ARPC5|TUBA8|ARPC1B
GO Molecular Function	Threonine-type endopeptidase activity	0.0129	3	PSMB1|PSMB4|PSMB8
GO Molecular Function	Molecular adaptor activity	0.0214	7	SKP1|SNAP23|SLC4A1|SEPT11|ANK1|STX7|SEPT7
GO Molecular Function	Purine ribonucleoside triphosphate binding	0.026	18	RAC2|SEPT11|ACTC1|EIF4A1|TCP1|ROCK2|UBE2O|UBA7|TUBA8|RAB11B|RAC1|MYLK|SAR1A|RAB14|SEPT7|ASNA1|EHD1|HYOU1
GO Molecular Function	Cell adhesion molecule binding	0.0327	9	PCBP1|LASP1|RAB11B|PCMT1|EMD|HNRNPK|SEPT7|PTPN6|EHD1
GO Molecular Function	Identical protein binding	0.0448	18	PGRMC1|DECR1|SLC4A1|SRI|STOM|YWHAG|UGP2|S100A6|HNRNPK|GRB2|LDHB|PAFAH1B1|SEPT7|ALAD|XPNPEP1|DBI|HADH|EHD1
KEGG Pathways	Parkinson disease	0.00023	9	PPIF|PSMB1|PSMB4|UBB|PSMD2|UBA7|TUBA8|ATP5C1|VDAC2
KEGG Pathways	Prion disease	0.0023	8	PPIF|RAC2|PSMB1|PSMB4|PSMD2|TUBA8|ATP5C1|VDAC2
KEGG Pathways	Proteasome	0.0029	4	PSMB1|PSMB4|PSMD2|PSMB8
KEGG Pathways	Regulation of actin cytoskeleton	0.0029	7	ARPC3|RAC2|ARPC5|ROCK2|MYLK|TMSB4X|ARPC1B
KEGG Pathways	Shigellosis	0.0029	7	ARPC3|SKP1|SEPT11|ARPC5|UBB|ROCK2|ARPC1B
KEGG Pathways	Protein processing in endoplasmic reticulum	0.0037	6	SKP1|UGGT1|SAR1A|TXNDC5|BCAP31|HYOU1
KEGG Pathways	Pathogenic Escherichia coli infection	0.0061	6	ARPC3|ARPC5|ROCK2|TUBA8|ARPC1B|PTPN6
KEGG Pathways	Huntington disease	0.0095	7	PPIF|PSMB1|PSMB4|PSMD2|TUBA8|ATP5C1|VDAC2
KEGG Pathways	Spinocerebellar ataxia	0.0095	5	PPIF|PSMB1|PSMB4|PSMD2|VDAC2
KEGG Pathways	Bacterial invasion of epithelial cells	0.0095	4	ARPC3|SEPT11|ARPC5|ARPC1B
KEGG Pathways	Starch and sucrose metabolism	0.0114	3	PYGB|UGP2|PGM2
KEGG Pathways	Fc gamma R-mediated phagocytosis	0.0157	4	ARPC3|RAC2|ARPC5|ARPC1B
KEGG Pathways	Alzheimer disease	0.0163	7	PPIF|PSMB1|PSMB4|PSMD2|TUBA8|ATP5C1|VDAC2
KEGG Pathways	Amino sugar and nucleotide sugar metabolism	0.0242	3	UGP2|CYB5R3|PGM2
KEGG Pathways	Chemokine signaling pathway	0.0242	5	RAC2|STAT5B|ROCK2|GRB2|GNB1
KEGG Pathways	Salmonella infection	0.036	5	ARPC3|SKP1|ARPC5|ROCK2|ARPC1B
KEGG Pathways	Ubiquitin mediated proteolysis	0.0473	4	SKP1|UBB|UBE2O|UBA7
Reactome Pathways	Innate Immune System	4.72e-11	26	PYGB|PGRMC1|ARPC3|SKP1|RAC2|SNAP23|PSMB1|STOM|PSMB4|ARPC5|PA2G4|UBB|PSMD2|UBA7|RAC1|CYB5R3|RAB14|PSMB8|APRT|TXNDC5|PGM2|GRB2|ALAD|ARPC1B|PTPN6|NAPRT
Reactome Pathways	Immune System	1.41e-09	32	PYGB|PGRMC1|ARPC3|SKP1|RAC2|SNAP23|PSMB1|STOM|PSMB4|STAT5B|EIF4A1|ARPC5|PA2G4|UBB|PSMD2|TCP1|UBE2O|UBA7|TUBA8|RAC1|CYB5R3|RAB14|PSMB8|APRT|TXNDC5|PGM2|GRB2|ALAD|ARPC1B|PTPN6|BCAP31|NAPRT
Reactome Pathways	Neutrophil degranulation	5.92e-09	17	PYGB|PGRMC1|SNAP23|PSMB1|STOM|ARPC5|PA2G4|PSMD2|RAC1|CYB5R3|RAB14|APRT|TXNDC5|PGM2|ALAD|PTPN6|NAPRT
Reactome Pathways	Signaling by the B Cell Receptor (BCR)	1.24e-05	8	SKP1|PSMB1|PSMB4|UBB|PSMD2|PSMB8|GRB2|PTPN6
Reactome Pathways	RHO GTPase Effectors	1.37e-05	11	ARPC3|RAC2|ARPC5|YWHAG|ROCK2|TUBA8|RAC1|MYLK|GRB2|PAFAH1B1|ARPC1B
Reactome Pathways	Fc epsilon receptor (FCERI) signaling	2.84e-05	8	SKP1|PSMB1|PSMB4|UBB|PSMD2|RAC1|PSMB8|GRB2
Reactome Pathways	SCF-beta-TrCP mediated degradation of Emi1	2.99e-05	6	SKP1|PSMB1|PSMB4|UBB|PSMD2|PSMB8
Reactome Pathways	Vpu mediated degradation of CD4	2.99e-05	6	SKP1|PSMB1|PSMB4|UBB|PSMD2|PSMB8
Reactome Pathways	SCF(Skp2)-mediated degradation of p27/p21	2.99e-05	6	SKP1|PSMB1|PSMB4|UBB|PSMD2|PSMB8
Reactome Pathways	Signaling by Rho GTPases	2.99e-05	12	ARPC3|RAC2|ARHGDIA|ARPC5|YWHAG|ROCK2|TUBA8|RAC1|MYLK|GRB2|PAFAH1B1|ARPC1B
Reactome Pathways	Beta-catenin independent WNT signaling	2.99e-05	8	RAC2|PSMB1|PSMB4|UBB|PSMD2|RAC1|PSMB8|GNB1
Reactome Pathways	PCP/CE pathway	2.99e-05	7	RAC2|PSMB1|PSMB4|UBB|PSMD2|RAC1|PSMB8
Reactome Pathways	Dectin-1 mediated noncanonical NF-kB signaling	2.99e-05	6	SKP1|PSMB1|PSMB4|UBB|PSMD2|PSMB8
Reactome Pathways	Degradation of GLI1 by the proteasome	2.99e-05	6	SKP1|PSMB1|PSMB4|UBB|PSMD2|PSMB8
Reactome Pathways	Degradation of GLI2 by the proteasome	2.99e-05	6	SKP1|PSMB1|PSMB4|UBB|PSMD2|PSMB8
Reactome Pathways	GLI3 is processed to GLI3R by the proteasome	2.99e-05	6	SKP1|PSMB1|PSMB4|UBB|PSMD2|PSMB8
Reactome Pathways	NIK-->noncanonical NF-kB signaling	2.99e-05	6	SKP1|PSMB1|PSMB4|UBB|PSMD2|PSMB8
Reactome Pathways	MAPK6/MAPK4 signaling	2.99e-05	7	PSMB1|PSMB4|UBB|PSMD2|RAC1|PSMB8|SEPT7
Reactome Pathways	G2/M Transition	2.99e-05	9	SKP1|PSMB1|PSMB4|UBB|YWHAG|PSMD2|TUBA8|PSMB8|PAFAH1B1
Reactome Pathways	FBXL7 down-regulates AURKA during mitotic entry and in early mitosis	2.99e-05	6	SKP1|PSMB1|PSMB4|UBB|PSMD2|PSMB8
Reactome Pathways	Negative regulation of NOTCH4 signaling	2.99e-05	6	SKP1|PSMB1|PSMB4|UBB|PSMD2|PSMB8
Reactome Pathways	Axon guidance	3.18e-05	13	ARPC3|PSMB1|ANK1|PSMB4|ARPC5|UBB|PSMD2|ROCK2|TUBA8|RAC1|PSMB8|GRB2|ARPC1B
Reactome Pathways	Activation of NF-kappaB in B cells	3.67e-05	6	SKP1|PSMB1|PSMB4|UBB|PSMD2|PSMB8
Reactome Pathways	Vesicle-mediated transport	3.76e-05	14	ARPC3|SNAP23|ANK1|ARPC5|UBB|YWHAG|TUBA8|RAB11B|RAC1|RAB14|TXNDC5|GRB2|PAFAH1B1|HYOU1
Reactome Pathways	Orc1 removal from chromatin	4.61e-05	6	SKP1|PSMB1|PSMB4|UBB|PSMD2|PSMB8
Reactome Pathways	RHO GTPases Activate WASPs and WAVEs	4.8e-05	5	ARPC3|ARPC5|RAC1|GRB2|ARPC1B
Reactome Pathways	Regulation of RUNX2 expression and activity	4.93e-05	6	SKP1|PSMB1|PSMB4|UBB|PSMD2|PSMB8
Reactome Pathways	The role of GTSE1 in G2/M progression after G2 checkpoint	6.45e-05	6	PSMB1|PSMB4|UBB|PSMD2|TUBA8|PSMB8
Reactome Pathways	Infectious disease	7.66e-05	15	ARPC3|SKP1|PSMB1|PSMB4|ARPC5|UBB|PSMD2|ROCK2|TUBA8|RAC1|PSMB8|HNRNPK|GRB2|ARPC1B|GNB1
Reactome Pathways	ER-Phagosome pathway	7.94e-05	6	SNAP23|PSMB1|PSMB4|UBB|PSMD2|PSMB8
Reactome Pathways	Host Interactions of HIV factors	7.94e-05	7	SKP1|PSMB1|PSMB4|UBB|PSMD2|RAC1|PSMB8
Reactome Pathways	Degradation of beta-catenin by the destruction complex	7.94e-05	6	SKP1|PSMB1|PSMB4|UBB|PSMD2|PSMB8
Reactome Pathways	Membrane Trafficking	7.94e-05	13	ARPC3|SNAP23|ANK1|ARPC5|UBB|YWHAG|TUBA8|RAB11B|RAC1|RAB14|TXNDC5|GRB2|PAFAH1B1
Reactome Pathways	FCERI mediated NF-kB activation	7.94e-05	6	SKP1|PSMB1|PSMB4|UBB|PSMD2|PSMB8
Reactome Pathways	EPHB-mediated forward signaling	7.94e-05	5	ARPC3|ARPC5|ROCK2|RAC1|ARPC1B
Reactome Pathways	Adaptive Immune System	8.68e-05	14	SKP1|SNAP23|PSMB1|PSMB4|UBB|PSMD2|UBE2O|UBA7|TUBA8|RAC1|PSMB8|GRB2|PTPN6|BCAP31
Reactome Pathways	Interleukin-1 family signaling	8.68e-05	7	SKP1|PSMB1|PSMB4|UBB|PSMD2|PSMB8|PTPN6
Reactome Pathways	Regulation of activated PAK-2p34 by proteasome mediated degradation	0.0001	5	PSMB1|PSMB4|UBB|PSMD2|PSMB8
Reactome Pathways	Downstream TCR signaling	0.00011	6	SKP1|PSMB1|PSMB4|UBB|PSMD2|PSMB8
Reactome Pathways	Class I MHC mediated antigen processing & presentation	0.00011	10	SKP1|SNAP23|PSMB1|PSMB4|UBB|PSMD2|UBE2O|UBA7|PSMB8|BCAP31
Reactome Pathways	Autodegradation of the E3 ubiquitin ligase COP1	0.00012	5	PSMB1|PSMB4|UBB|PSMD2|PSMB8
Reactome Pathways	Ubiquitin Mediated Degradation of Phosphorylated Cdc25A	0.00012	5	PSMB1|PSMB4|UBB|PSMD2|PSMB8
Reactome Pathways	Ubiquitin-dependent degradation of Cyclin D	0.00012	5	PSMB1|PSMB4|UBB|PSMD2|PSMB8
Reactome Pathways	Vif-mediated degradation of APOBEC3G	0.00013	5	PSMB1|PSMB4|UBB|PSMD2|PSMB8
Reactome Pathways	Signaling by WNT	0.00013	9	SKP1|RAC2|PSMB1|PSMB4|UBB|PSMD2|RAC1|PSMB8|GNB1
Reactome Pathways	AUF1 (hnRNP D0) binds and destabilizes mRNA	0.00013	5	PSMB1|PSMB4|UBB|PSMD2|PSMB8
Reactome Pathways	Degradation of AXIN	0.00013	5	PSMB1|PSMB4|UBB|PSMD2|PSMB8
Reactome Pathways	Hh mutants are degraded by ERAD	0.00013	5	PSMB1|PSMB4|UBB|PSMD2|PSMB8
Reactome Pathways	Regulation of RUNX3 expression and activity	0.00013	5	PSMB1|PSMB4|UBB|PSMD2|PSMB8
Reactome Pathways	Interleukin-1 signaling	0.00013	6	SKP1|PSMB1|PSMB4|UBB|PSMD2|PSMB8
Reactome Pathways	Degradation of DVL	0.00014	5	PSMB1|PSMB4|UBB|PSMD2|PSMB8
Reactome Pathways	Diseases of signal transduction by growth factor receptors and second messengers	0.00015	10	SKP1|RAC2|PSMB1|PSMB4|STAT5B|UBB|PSMD2|RAC1|PSMB8|GRB2
Reactome Pathways	CDT1 association with the CDC6:ORC:origin complex	0.00015	5	PSMB1|PSMB4|UBB|PSMD2|PSMB8
Reactome Pathways	Mitotic Anaphase	0.00015	8	PSMB1|PSMB4|UBB|PSMD2|TUBA8|EMD|PSMB8|PAFAH1B1
Reactome Pathways	Defective CFTR causes cystic fibrosis	0.00017	5	PSMB1|PSMB4|UBB|PSMD2|PSMB8
Reactome Pathways	FCGR3A-mediated phagocytosis	0.00018	5	ARPC3|ARPC5|RAC1|GRB2|ARPC1B
Reactome Pathways	Autodegradation of Cdh1 by Cdh1:APC/C	0.00019	5	PSMB1|PSMB4|UBB|PSMD2|PSMB8
Reactome Pathways	Glycogen metabolism	0.00019	4	PYGB|UBB|UGP2|PGM2
Reactome Pathways	Regulation of actin dynamics for phagocytic cup formation	0.0002	5	ARPC3|ARPC5|RAC1|GRB2|ARPC1B
Reactome Pathways	Asymmetric localization of PCP proteins	0.0002	5	PSMB1|PSMB4|UBB|PSMD2|PSMB8
Reactome Pathways	Apoptosis	0.00021	7	PSMB1|PSMB4|UBB|YWHAG|PSMD2|PSMB8|BCAP31
Reactome Pathways	Oxygen-dependent proline hydroxylation of Hypoxia-inducible Factor Alpha	0.00021	5	PSMB1|PSMB4|UBB|PSMD2|PSMB8
Reactome Pathways	Hedgehog ligand biogenesis	0.00021	5	PSMB1|PSMB4|UBB|PSMD2|PSMB8
Reactome Pathways	APC/C:Cdc20 mediated degradation of Securin	0.00022	5	PSMB1|PSMB4|UBB|PSMD2|PSMB8
Reactome Pathways	Regulation of RAS by GAPs	0.00023	5	PSMB1|PSMB4|UBB|PSMD2|PSMB8
Reactome Pathways	Regulation of PTEN stability and activity	0.00024	5	PSMB1|PSMB4|UBB|PSMD2|PSMB8
Reactome Pathways	Separation of Sister Chromatids	0.00027	7	PSMB1|PSMB4|UBB|PSMD2|TUBA8|PSMB8|PAFAH1B1
Reactome Pathways	Platelet activation, signaling and aggregation	0.00027	8	RAC2|ENDOD1|RAC1|TMSB4X|GRB2|MMRN1|PTPN6|GNB1
Reactome Pathways	Translocation of SLC2A4 (GLUT4) to the plasma membrane	0.00028	5	SNAP23|YWHAG|TUBA8|RAC1|RAB14
Reactome Pathways	Cdc20:Phospho-APC/C mediated degradation of Cyclin A	0.00028	5	PSMB1|PSMB4|UBB|PSMD2|PSMB8
Reactome Pathways	Signaling by Interleukins	0.00028	10	SKP1|PSMB1|PSMB4|STAT5B|UBB|PSMD2|TCP1|PSMB8|GRB2|PTPN6
Reactome Pathways	CDK-mediated phosphorylation and removal of Cdc6	0.00028	5	PSMB1|PSMB4|UBB|PSMD2|PSMB8
Reactome Pathways	PIP3 activates AKT signaling	0.00029	8	RAC2|PSMB1|PSMB4|UBB|PSMD2|RAC1|PSMB8|GRB2
Reactome Pathways	APC/C:Cdh1 mediated degradation of Cdc20 and other APC/C:Cdh1 targeted proteins in late mitosis/early G1	0.00029	5	PSMB1|PSMB4|UBB|PSMD2|PSMB8
Reactome Pathways	Cytokine Signaling in Immune system	0.00038	12	SKP1|PSMB1|PSMB4|STAT5B|EIF4A1|UBB|PSMD2|TCP1|UBA7|PSMB8|GRB2|PTPN6
Reactome Pathways	Metabolism	0.00038	22	PYGB|DECR1|GMPR|PSMB1|PSMB4|UBB|PSMD2|IDH2|UGP2|CS|ATP5C1|CYB5R3|RAB14|PSMB8|APRT|PGM2|LDHB|ALAD|NAPRT|DBI|HADH|GNB1
Reactome Pathways	M Phase	0.00045	9	PSMB1|PSMB4|UBB|YWHAG|PSMD2|TUBA8|EMD|PSMB8|PAFAH1B1
Reactome Pathways	Hedgehog on state	0.00052	5	PSMB1|PSMB4|UBB|PSMD2|PSMB8
Reactome Pathways	Hemostasis	0.00062	11	RAC2|SRI|ENDOD1|TUBA8|RAC1|TMSB4X|GRB2|MMRN1|PTPN6|EHD1|GNB1
Reactome Pathways	Antigen processing: Ubiquitination & Proteasome degradation	0.00064	8	SKP1|PSMB1|PSMB4|UBB|PSMD2|UBE2O|UBA7|PSMB8
Reactome Pathways	Signaling by SCF-KIT	0.00066	4	STAT5B|RAC1|GRB2|PTPN6
Reactome Pathways	Disease	0.00066	18	ARPC3|SKP1|RAC2|PSMB1|SLC4A1|PSMB4|STAT5B|ARPC5|UBB|PSMD2|ROCK2|TUBA8|RAC1|PSMB8|HNRNPK|GRB2|ARPC1B|GNB1
Reactome Pathways	G2/M Checkpoints	0.00066	6	PSMB1|PSMB4|UBB|YWHAG|PSMD2|PSMB8
Reactome Pathways	UCH proteinases	0.00082	5	PSMB1|PSMB4|UBB|PSMD2|PSMB8
Reactome Pathways	Cell Cycle, Mitotic	0.00082	10	SKP1|PSMB1|PSMB4|UBB|YWHAG|PSMD2|TUBA8|EMD|PSMB8|PAFAH1B1
Reactome Pathways	MAPK family signaling cascades	0.00083	8	PSMB1|PSMB4|UBB|PSMD2|RAC1|PSMB8|GRB2|SEPT7
Reactome Pathways	Cross-presentation of soluble exogenous antigens (endosomes)	0.00091	4	PSMB1|PSMB4|PSMD2|PSMB8
Reactome Pathways	Glycogen synthesis	0.00091	3	UBB|UGP2|PGM2
Reactome Pathways	Interleukin-3, Interleukin-5 and GM-CSF signaling	0.00091	4	STAT5B|UBB|GRB2|PTPN6
Reactome Pathways	RUNX1 regulates transcription of genes involved in differentiation of HSCs	0.00091	5	PSMB1|PSMB4|UBB|PSMD2|PSMB8
Reactome Pathways	Regulation of ornithine decarboxylase (ODC)	0.00095	4	PSMB1|PSMB4|PSMD2|PSMB8
Reactome Pathways	ABC-family proteins mediated transport	0.0011	5	PSMB1|PSMB4|UBB|PSMD2|PSMB8
Reactome Pathways	Disorders of transmembrane transporters	0.0013	6	PSMB1|SLC4A1|PSMB4|UBB|PSMD2|PSMB8
Reactome Pathways	Metabolism of proteins	0.0014	20	SKP1|UGGT1|PSMB1|ANK1|PSMB4|EIF4A1|TPP1|UBB|PSMD2|TCP1|TUBA8|RAB11B|EIF5A|PCMT1|VDAC2|RAB14|PSMB8|HNRNPK|HYOU1|GNB1
Reactome Pathways	Cell Cycle Checkpoints	0.0018	7	PSMB1|PSMB4|UBB|YWHAG|PSMD2|PSMB8|PAFAH1B1
Reactome Pathways	Transport of small molecules	0.0024	11	SKP1|PSMB1|SLC4A1|SRI|STOM|PSMB4|UBB|PSMD2|VDAC2|PSMB8|GNB1
Reactome Pathways	Ub-specific processing proteases	0.0029	6	PSMB1|PSMB4|UBB|PSMD2|VDAC2|PSMB8
Reactome Pathways	Signaling by ROBO receptors	0.0037	6	PSMB1|PSMB4|UBB|PSMD2|RAC1|PSMB8
Reactome Pathways	FLT3 signaling in disease	0.0038	3	STAT5B|UBB|GRB2
Reactome Pathways	Neddylation	0.0053	6	SKP1|PSMB1|PSMB4|UBB|PSMD2|PSMB8
Reactome Pathways	GPVI-mediated activation cascade	0.0062	3	RAC2|RAC1|PTPN6
Reactome Pathways	Regulation of PLK1 Activity at G2/M Transition	0.007	4	SKP1|UBB|YWHAG|PAFAH1B1
Reactome Pathways	Mitochondrial Fatty Acid Beta-Oxidation	0.0077	3	DECR1|DBI|HADH
Reactome Pathways	STAT5 Activation	0.0078	2	STAT5B|GRB2
Reactome Pathways	Leishmania infection	0.0078	6	ARPC3|ARPC5|RAC1|GRB2|ARPC1B|GNB1
Reactome Pathways	FLT3 Signaling	0.0082	3	STAT5B|UBB|GRB2
Reactome Pathways	Regulation of expression of SLITs and ROBOs	0.0088	5	PSMB1|PSMB4|UBB|PSMD2|PSMB8
Reactome Pathways	Interleukin-2 family signaling	0.0113	3	STAT5B|GRB2|PTPN6
Reactome Pathways	RAF/MAP kinase cascade	0.0124	6	PSMB1|PSMB4|UBB|PSMD2|PSMB8|GRB2
Reactome Pathways	Signal Transduction	0.0135	22	ARPC3|SKP1|RAC2|PSMB1|ARHGDIA|PSMB4|STAT5B|ARPC5|UBB|YWHAG|PSMD2|ROCK2|TUBA8|RAC1|MYLK|PSMB8|GRB2|PAFAH1B1|SEPT7|ARPC1B|PTPN6|GNB1
Reactome Pathways	STAT5 activation downstream of FLT3 ITD mutants	0.0136	2	STAT5B|GRB2
Reactome Pathways	MET activates RAP1 and RAC1	0.0157	2	RAC1|GRB2
Reactome Pathways	Organelle biogenesis and maintenance	0.0159	6	YWHAG|TCP1|IDH2|TUBA8|ATP5C1|PAFAH1B1
Reactome Pathways	Post-translational protein modification	0.0167	14	SKP1|UGGT1|PSMB1|ANK1|PSMB4|UBB|PSMD2|TUBA8|RAB11B|EIF5A|VDAC2|RAB14|PSMB8|HNRNPK
Reactome Pathways	Interferon Signaling	0.0167	5	EIF4A1|UBB|UBA7|PSMB8|PTPN6
Reactome Pathways	CD28 dependent Vav1 pathway	0.0178	2	RAC1|GRB2
Reactome Pathways	Purine salvage	0.0202	2	GMPR|APRT
Reactome Pathways	Interleukin-15 signaling	0.0202	2	STAT5B|GRB2
Reactome Pathways	Pyruvate metabolism and Citric Acid (TCA) cycle	0.0203	3	IDH2|CS|LDHB
Reactome Pathways	Prolactin receptor signaling	0.0227	2	SKP1|STAT5B
Reactome Pathways	Glycogen breakdown (glycogenolysis)	0.0255	2	PYGB|PGM2
Reactome Pathways	InlB-mediated entry of Listeria monocytogenes into host cell	0.0255	2	UBB|GRB2
Reactome Pathways	Spry regulation of FGF signaling	0.0283	2	UBB|GRB2
Reactome Pathways	Regulation of KIT signaling	0.0283	2	GRB2|PTPN6
Reactome Pathways	Signal regulatory protein family interactions	0.0283	2	GRB2|PTPN6
Reactome Pathways	MAP3K8 (TPL2)-dependent MAPK1/3 activation	0.0283	2	SKP1|UBB
Reactome Pathways	Costimulation by the CD28 family	0.0305	3	RAC1|GRB2|PTPN6
Reactome Pathways	Signaling by cytosolic FGFR1 fusion mutants	0.0338	2	STAT5B|GRB2
Reactome Pathways	Clathrin-mediated endocytosis	0.0357	4	ARPC3|ARPC5|UBB|GRB2
Reactome Pathways	Constitutive Signaling by Ligand-Responsive EGFR Cancer Variants	0.0369	2	UBB|GRB2
Reactome Pathways	Signaling by FLT3 fusion proteins	0.0369	2	STAT5B|GRB2
Reactome Pathways	Signaling by phosphorylated juxtamembrane, extracellular and kinase domain KIT mutants	0.0398	2	STAT5B|GRB2
Reactome Pathways	ISG15 antiviral mechanism	0.0399	3	EIF4A1|UBB|UBA7
Reactome Pathways	Rho GTPase cycle	0.0404	4	RAC2|ARHGDIA|ROCK2|RAC1
Reactome Pathways	RHO GTPases activate PAKs	0.0424	2	RAC1|MYLK
Reactome Pathways	Negative regulation of MET activity	0.0424	2	UBB|GRB2
Reactome Pathways	ER Quality Control Compartment (ERQC)	0.0424	2	UGGT1|UBB
Reactome Pathways	Insertion of tail-anchored proteins into the endoplasmic reticulum membrane	0.0424	2	EMD|ASNA1
Reactome Pathways	Citric acid cycle (TCA cycle)	0.0452	2	IDH2|CS
Reactome Pathways	Regulation of signaling by CBL	0.0452	2	UBB|GRB2
Reactome Pathways	Constitutive Signaling by Aberrant PI3K in Cancer	0.0458	3	RAC2|RAC1|GRB2
Reactome Pathways	Protein localization	0.0463	4	UBB|CS|EMD|ASNA1
Reactome Pathways	Signaling by MET	0.047	3	UBB|RAC1|GRB2
Reactome Pathways	Growth hormone receptor signaling	0.0478	2	STAT5B|PTPN6
WikiPathways	Proteasome degradation	0.00018	6	PSMB1|PSMB4|UBB|PSMD2|UBA7|PSMB8
WikiPathways	Pathogenic Escherichia coli infection	0.0013	5	ARPC3|ARPC5|ROCK2|TUBA8|ARPC1B
WikiPathways	VEGFA-VEGFR2 signaling pathway	0.0023	10	DECR1|TPP1|ROCK2|IDH2|RAC1|TXNDC5|TMSB4X|GRB2|PTPN6|HYOU1
WikiPathways	Prolactin signaling pathway	0.0032	5	STAT5B|YWHAG|RAC1|GRB2|PTPN6
WikiPathways	Microglia pathogen phagocytosis pathway	0.0036	4	RAC2|RAC1|ARPC1B|PTPN6
WikiPathways	Regulation of actin cytoskeleton	0.0043	6	RAC2|ARPC5|ROCK2|RAC1|MYLK|TMSB4X
WikiPathways	Chemokine signaling pathway	0.0061	6	RAC2|STAT5B|ROCK2|RAC1|GRB2|GNB1
WikiPathways	Physico-chemical features and toxicity-associated pathways	0.0154	4	ROCK2|MYLK|TMSB4X|GRB2
WikiPathways	Leptin signaling pathway	0.0218	4	STAT5B|ROCK2|RAC1|GRB2
WikiPathways	Insulin signaling	0.0354	5	RAC2|SNAP23|RAC1|GRB2|EHD1
WikiPathways	Integrin-mediated cell adhesion	0.0375	4	RAC2|ROCK2|RAC1|GRB2
WikiPathways	Alzheimers disease and miRNA effects	0.0375	6	PPIF|PSMB1|PSMB4|PSMD2|TUBA8|VDAC2
WikiPathways	B cell receptor signaling pathway	0.0375	4	RAC2|RAC1|GRB2|PTPN6
WikiPathways	TNF-alpha signaling pathway	0.0375	4	SKP1|PSMD2|RAC1|GRB2
WikiPathways	Alzheimers disease	0.0375	6	PPIF|PSMB1|PSMB4|PSMD2|TUBA8|VDAC2

## Sheet: T4
X	ID	name	AD_vs_Young_p.adj	AD_vs_Young_p.val	AD_vs_Young_log2FoldChange	Protein.names
40	Q8NCL6	IGHA1	0.0158	8.65164e-08	-11.1	cDNA FLJ90170 fis, clone MAMMA1000370, highly similar to Ig alpha-1 chain C region
14	Q6MZU6	DKFZp686C15213	0.0158	7.57005e-08	-9.1	Uncharacterized protein DKFZp686C15213
25	P02787	TF	0.0158	6.23577e-08	-8.61	Serotransferrin (Transferrin) (Beta-1 metal-binding globulin) (Siderophilin)
27	A2VCK8	TMSB4X	0.0158	5.11604e-08	2.92	Thymosin beta
162	A8K8Z4	A8K8Z4	0.0175	1.37687e-07	-6.05	Complement component C6
168	E9KL36	HEL111	0.0221	3.82771e-07	-2.75	Transthyretin
32	B4E1D8	C4BPA	0.0225	4.28037e-07	-8.5	cDNA FLJ51597, highly similar to C4b-binding protein alpha chain
160	V9HWF0	HEL-S-28	0.0227	4.53555e-07	4.47	Integrin-linked protein kinase
104	B1N7B8	B1N7B8	0.024	6.65628e-07	-6.55	Cryocrystalglobulin CC1 kappa light chain variable region
66	A0A385HW21	A0A385HW21	0.0242	7.32771e-07	-15.4	Mutant hemoglobin subunit alpha 2
133	B3KQT9	HEL-S-269	0.0246	8.29638e-07	2.62	Protein disulfide-isomerase (EC 5.3.4.1)
33	A0A384MR03	A0A384MR03	0.0248	9.08819e-07	-9.73	Fibronectin
71	Q13201	MMRN1	0.0252	1.0409e-06	3.5	Multimerin-1 (EMILIN-4) (Elastin microfibril interface located protein 4) (Elastin microfibril interfacer 4) (Endothelial cell multimerin) [Cleaved into: Platelet glycoprotein Ia*; 155 kDa platelet multimerin (p-155) (p155)]
19	V9HWG9	HEL-S-21	0.0308	1.6441e-06	4.69	Glutathione-dependent dehydroascorbate reductase (EC 1.20.4.2) (EC 1.8.5.1) (EC 2.5.1.18) (Monomethylarsonic acid reductase)
102	V9HWB4	HEL-S-89n	0.0478	4.76884e-06	3.56	78 kDa glucose-regulated protein (Binding-immunoglobulin protein) (Heat shock protein 70 family protein 5) (Heat shock protein family A member 5) (Immunoglobulin heavy chain-binding protein)
180	Q6P5S3	Q6P5S3	0.056	7.54771e-06	-6.02	Uncharacterized protein
114	A0A384NYN5	VCL	0.0588	8.79436e-06	1.84	Metavinculin (Vinculin)
49	V9HW92	HEL-S-112	0.0597	9.25328e-06	4.82	Epididymis secretory protein Li 112 (PDZ and LIM domain 1 (Elfin), isoform CRA_a)
93	Q6PIL8	IGK@.1	0.0605	9.65626e-06	-11.3	IGK@ protein
43	A0A024R1K7	YWHAH	0.0632	1.11838e-05	5.34	Tyrosine 3-monooxygenase/tryptophan 5-monooxygenase activation protein, eta polypeptide, isoform CRA_b
92	A0A384NPU5	PDIA6	0.0775	1.95182e-05	5.42	Epididymis secretory sperm binding protein
76	P02750	LRG1	0.0791	2.07163e-05	-5.46	Leucine-rich alpha-2-glycoprotein
50	P11169	SLC2A3	0.105	4.85827e-05	3.49	Solute carrier family 2, facilitated glucose transporter member 3 (Glucose transporter type 3, brain) (GLUT-3)
142	P04196	HRG	0.107	5.31061e-05	-5.6	Histidine-rich glycoprotein (Histidine-proline-rich glycoprotein) (HPRG)
26	P00488	F13A1	0.109	5.52314e-05	1.58	Coagulation factor XIII A chain (Coagulation factor XIIIa) (EC 2.3.2.13) (Protein-glutamine gamma-glutamyltransferase A chain) (Transglutaminase A chain)
47	P04003	C4BPA	0.114	6.53636e-05	7.24	C4b-binding protein alpha chain (C4bp) (Proline-rich protein) (PRP)
161	P26447	S100A4	0.134	0.000125291	4.83	Protein S100-A4 (Calvasculin) (Metastasin) (Placental calcium-binding protein) (Protein Mts1) (S100 calcium-binding protein A4)
21	A8K2W3	SDPR	0.141	0.000158432	4.04	cDNA FLJ78516
106	A0A140GX63	GP1BB	0.141	0.00015534	5.05	Platelet membrane glycoprotein Ib beta
54	K7ENT6	TPM4.1	0.144	0.000173002	5.07	Tropomyosin alpha-4 chain
101	P06703	S100A6	0.147	0.000188559	-1.88	Protein S100-A6 (Calcyclin) (Growth factor-inducible protein 2A9) (MLN 4) (Prolactin receptor-associated protein) (PRA) (S100 calcium-binding protein A6)
154	Q6LET3	HPRT1	0.156	0.000260353	6.01	Hypoxanthine phosphoribosyltransferase (EC 2.4.2.8) (Fragment)
44	D3JV41	PPBP	0.158	0.000275908	1.56	C-X-C motif chemokine (Fragment)
16	V9HW34	HEL-213	0.158	0.000277187	10.6	Epididymis luminal protein 213
64	P13671	C6	0.159	0.0002837	5.37	Complement component C6
6	V9HWC6	HEL-S-39	0.162	0.000319211	4.37	Peptidyl-prolyl cis-trans isomerase (PPIase) (EC 5.2.1.8)
80	Q6IBG1	MYL9	0.164	0.000343978	5.23	MYL9 protein
5	Q53H26	Q53H26	0.164	0.000342607	6.95	Beta-1 metal-binding globulin (Serotransferrin) (Siderophilin) (Fragment)
59	P23229	ITGA6	0.165	0.000355243	4.84	Integrin alpha-6 (CD49 antigen-like family member F) (VLA-6) (CD antigen CD49f) [Cleaved into: Integrin alpha-6 heavy chain; Integrin alpha-6 light chain; Processed integrin alpha-6 (Alpha6p)]
112	Q27J81	INF2	0.167	0.00037822	3.98	Inverted formin-2 (HBEBP2-binding protein C)
126	P40197	GP5	0.167	0.000375993	4.53	Platelet glycoprotein V (GPV) (Glycoprotein 5) (CD antigen CD42d)
83	V9HWI5	HEL-S-15	0.178	0.000480006	1.29	Cofilin, non-muscle isoform (Cofilin-1)
87	V9HWF6	HEL-S-153w	0.199	0.000741668	-1.56	Alpha-1-acid glycoprotein
115	Q68CK4	HMFT1766	0.2	0.000747537	4.18	Leucine-rich alpha-2-glycoprotein (Leucine-rich alpha-2-glycoprotein 1) (cDNA FLJ14476 fis, clone MAMMA1001388, highly similar to Leucine-rich alpha-2-glycoprotein) (cDNA, FLJ95324, highly similar to Homo sapiens leucine-rich alpha-2-glycoprotein 1 (LRG1), mRNA)
39	Q86Z22	HEL-S-297	0.2	0.000757757	5.22	Epididymis secretory protein Li 297 (Epididymis secretory sperm binding protein)
182	B0V023	C6orf25	0.208	0.000883353	3.77	C6orf25 (Chromosome 6 open reading frame 25, isoform CRA_h) (cDNA FLJ35073 fis, clone PLACE6000630)
85	B2R582	DKFZp686H17246	0.215	0.00102299	3.94	cDNA, FLJ92374, highly similar to Homo sapiens C-type lectin domain family 3, member B (CLEC3B), mRNA
95	D9IAI1	HEL-S-34	0.226	0.00127927	2.66	Epididymis secretory protein Li 34 (Phosphatidylethanolamine binding protein 1, isoform CRA_a) (Phosphatidylethanolamine-binding protein 1)
176	B4DZZ0	ARL6IP5	0.236	0.00158378	3.08	PRA1 family protein
113	O15511	ARPC5	0.238	0.0016385	3.16	Actin-related protein 2/3 complex subunit 5 (Arp2/3 complex 16 kDa subunit) (p16-ARC)
58	P08567	PLEK	0.239	0.00165377	1.24	Pleckstrin (Platelet 47 kDa protein) (p47)
13	A0A087X296	PTGS1	0.241	0.00174944	2.91	Cyclooxygenase-1 (EC 1.14.99.1) (Prostaglandin G/H synthase 1) (Prostaglandin H2 synthase 1) (Prostaglandin-endoperoxide synthase 1)
75	G4V2I9	SLC4A1	0.245	0.00187108	-2.25	Anion exchange protein
170	Q0QF37	MDH2	0.252	0.0021961	4.55	Malate dehydrogenase (EC 1.1.1.37) (Fragment)
7	A0A384MEF1	GSN	0.259	0.00253257	0.955	Actin-depolymerizing factor (Brevin) (Gelsolin)
127	P36959	GMPR	0.263	0.00277505	3.77	GMP reductase 1 (GMPR 1) (EC 1.7.1.7) (Guanosine 5'-monophosphate oxidoreductase 1) (Guanosine monophosphate reductase 1)
134	B4DPP0	CD9	0.266	0.00293246	3.58	cDNA FLJ51032, highly similar to CD9 antigen
116	V9HW12	HEL-S-2a	0.267	0.00300023	-2.03	Epididymis secretory sperm binding protein Li 2a (Peroxiredoxin 2, isoform CRA_b)
157	B2R9F2	SERPINA6	0.267	0.0029856	-1.79	cDNA, FLJ94361, highly similar to Homo sapiens serine (or cysteine) proteinase inhibitor, clade A(alpha-1 antiproteinase, antitrypsin), member 6 (SERPINA6), mRNA
57	Q69YG1	MTPN	0.269	0.0031206	4.22	Myotrophin (Myotrophin, isoform CRA_a) (V-1 protein) (cDNA FLJ31663 fis, clone NT2RI2004504, highly similar to MYOTROPHIN)
125	B7Z992	B7Z992	0.27	0.00316175	3.47	Actin-depolymerizing factor (Brevin) (Gelsolin)
192	D1MER8	GP9	0.279	0.00369901	3.16	Truncated glycoprotein IX (Platelet)
17	Q86YW5	TREML1	0.281	0.00387171	3.91	Trem-like transcript 1 protein (TLT-1) (Triggering receptor expressed on myeloid cells-like protein 1)
135	Q5HYL6	DKFZp686E1899	0.289	0.00439286	2.97	Uncharacterized protein DKFZp686E1899
51	A0A384MTY2	COTL1	0.292	0.00461766	3.27	Epididymis secretory sperm binding protein
179	B2R8I2	B2R8I2	0.295	0.00487432	4.79	cDNA, FLJ93914, highly similar to Homo sapiens histidine-rich glycoprotein (HRG), mRNA
99	P41226	UBA7	0.299	0.0051911	3.76	Ubiquitin-like modifier-activating enzyme 7 (Ubiquitin-activating enzyme 7) (D8) (Ubiquitin-activating enzyme E1 homolog)
183	A0A090N8Y2	ERP70	0.315	0.00633791	4.22	Protein disulfide-isomerase A4 (EC 5.3.4.1) (Endoplasmic reticulum resident protein 72)
173	Q8TCF0	LBP	0.321	0.00683908	-1.85	Lipopolysaccharide-binding protein
82	Q8TCZ8	APOE	0.334	0.00795159	3.38	Apolipoprotein E (Fragment)
29	A2J1M8	A2J1M8	0.336	0.00814536	3.68	Rheumatoid factor RF-IP12 (Rheumatoid factor RF-IP13) (Fragment)
77	P01023	A2M	0.376	0.013009	-1.11	Alpha-2-macroglobulin (Alpha-2-M) (C3 and PZP-like alpha-2-macroglobulin domain-containing protein 5)
109	Q3ZCM7	TUBB8	0.381	0.0137622	3.11	Tubulin beta-8 chain (Tubulin beta 8 class VIII)
3	Q8TF42	UBASH3B	0.403	0.0176251	3.59	Ubiquitin-associated and SH3 domain-containing protein B (EC 3.1.3.48) (Cbl-interacting protein p70) (Suppressor of T-cell receptor signaling 1) (STS-1) (T-cell ubiquitin ligand 2) (TULA-2) (Tyrosine-protein phosphatase STS1/TULA2)
103	P02776	PF4	0.417	0.0205926	0.859	Platelet factor 4 (PF-4) (C-X-C motif chemokine 4) (Iroplact) (Oncostatin-A) [Cleaved into: Platelet factor 4, short form (Endothelial cell growth inhibitor)]
31	Q5XTR9	HBD/HBB	0.422	0.0217679	-3.59	Hemoglobin delta-beta fusion protein (Fragment)
117	A0A0C4DH68	IGKV2-24	0.424	0.0222707	3.14	Immunoglobulin kappa variable 2-24
137	A0A024R882	STOM	0.427	0.0230314	0.839	Stomatin, isoform CRA_a
8	A0A384NPQ2	PRDX1	0.444	0.0277693	3.13	Epididymis secretory sperm binding protein
196	E9KL23	SERPINA1	0.445	0.0280915	-0.959	Epididymis secretory sperm binding protein Li 44a (Serpin peptidase inhibitor clade A member 1 isoform 1)
143	B3KSV9	SLC9A3R1	0.448	0.0290451	2.5	cDNA FLJ37148 fis, clone BRACE2025333, highly similar to Homo sapiens Na+/H+ exchange regulatory co-factor (NHERF) mRNA
86	Q6UY50	NL3	0.453	0.0305242	3.13	NL3
174	A0A024R845	RAB14	0.454	0.0308224	2.94	Ras-related protein Rab-14
84	O94919	ENDOD1	0.457	0.0317963	2.69	Endonuclease domain-containing 1 protein (EC 3.1.30.-)
79	V9HW35	HEL-S-55	0.457	0.03195	3.01	Peroxiredoxin-5 (EC 1.11.1.24)
4	Q86TT1	Q86TT1	0.458	0.0321661	2.69	Full-length cDNA clone CS0DD006YL02 of Neuroblastoma of Homo sapiens (human)
97	P19652	ORM2	0.462	0.0338375	-1.63	Alpha-1-acid glycoprotein 2 (AGP 2) (Orosomucoid-2) (OMD 2)
38	Q9HBI1	PARVB	0.467	0.0356915	2.23	Beta-parvin (Affixin)
175	Q9UL83	Q9UL83	0.468	0.0358787	2.54	Myosin-reactive immunoglobulin light chain variable region (Fragment)
195	C9JV77	AHSG	0.469	0.0364068	-0.873	Alpha-2-HS-glycoprotein (Fetuin-A)
63	V9HW21	HEL-76	0.471	0.0373757	-1.01	Carbonic anhydrase (EC 4.2.1.1)
190	P06702	S100A9	0.472	0.0376934	-3.43	Protein S100-A9 (Calgranulin-B) (Calprotectin L1H subunit) (Leukocyte L1 complex heavy chain) (Migration inhibitory factor-related protein 14) (MRP-14) (p14) (S100 calcium-binding protein A9)
193	B4DPJ8	CCT6A	0.494	0.04792	2.57	cDNA FLJ52344, highly similar to T-complex protein 1 subunit zeta (cDNA, FLJ79129, highly similar to T-complex protein 1 subunit zeta)
177	A0A140VJJ2	ESD	0.497	0.0492708	2.6	S-formylglutathione hydrolase (EC 3.1.2.12)
67	A0A140VJF4	BLVRA	0.501	0.051523	3.69	Biliverdin reductase A (BVR A) (EC 1.3.1.24)
18	P08311	CTSG	0.502	0.0524384	2.91	Cathepsin G (CG) (EC 3.4.21.20)
62	B5MDF5	RAN	0.502	0.052078	2.2	GTP-binding nuclear protein Ran
81	V9HWI1	HEL-S-10	0.51	0.0572988	-1.18	Epididymis secretory protein Li 10
96	B3KQ20	PRG4	0.515	0.060247	1.73	cDNA FLJ32635 fis, clone SYNOV2000178, highly similar to Proteoglycan-4
165	A0A384NQ35	PSME1	0.516	0.0609264	3.48	Epididymis secretory sperm binding protein (Fragment)
9	Q0VAS5	HIST1H4H	0.527	0.0687762	-3.1	Histone H4
42	A0A182DWH7	SEPP1	0.527	0.068452	2.15	Selenoprotein P (Fragment)
197	K7ER74	APOC4-APOC2	0.53	0.0710726	1.45	Apolipoprotein C-II (Apolipoprotein C-IV) (Apolipoprotein C2) (Apolipoprotein C4)
2	A0A024RAA7	C1QC	0.536	0.0760729	-0.833	Adiponectin B (Complement component 1, q subcomponent, C chain, isoform CRA_a)
188	P00739	HPR	0.54	0.0793132	-2.02	Haptoglobin-related protein
150	A0A096LPE2	SAA2-SAA4	0.54	0.0796662	2.4	SAA2-SAA4 readthrough
123	P22792	CPN2	0.541	0.0803303	2.1	Carboxypeptidase N subunit 2 (Carboxypeptidase N 83 kDa chain) (Carboxypeptidase N large subunit) (Carboxypeptidase N polypeptide 2) (Carboxypeptidase N regulatory subunit)
124	Q4W5L2	SNCA	0.547	0.0855151	0.909	Alpha-synuclein (Fragment)
136	A0A140VJI7	ECM1	0.551	0.0894884	1.53	Testicular tissue protein Li 61
140	H9ZYJ2	TXN	0.551	0.0899026	2.52	Thioredoxin
164	Q71DI3	HIST2H3A	0.554	0.0925144	2.48	Histone H3.2 (H3-clustered histone 13) (H3-clustered histone 14) (H3-clustered histone 15) (Histone H3/m) (Histone H3/o)
185	V9HWI6	HEL-S-51	0.557	0.0959411	-0.739	Gc-globulin (Group-specific component) (Vitamin D-binding protein)
98	Q9Y6C2	EMILIN1	0.558	0.097242	2.84	EMILIN-1 (Elastin microfibril interface-located protein 1) (Elastin microfibril interfacer 1)
69	B0YIW1	APOA5	0.573	0.11389	1.63	Apolipoprotein A-V variant 3 (cDNA, FLJ96227, Homo sapiens apolipoprotein A-V (APOA5), mRNA)
145	B4E1C2	KNG1	0.573	0.114738	-0.567	Bradykinin
169	Q9GZL9	HBB.7	0.578	0.1209	3.06	Beta-globin (Mutant beta-globin) (Fragment)
163	A0A384P5Q0	CAT	0.583	0.127432	-0.79	Catalase (EC 1.11.1.6)
118	A0A140VK56	TALDO1	0.595	0.146826	1.62	Transaldolase (EC 2.2.1.2)
28	Q14520	HABP2	0.597	0.149948	2.07	Hyaluronan-binding protein 2 (EC 3.4.21.-) (Factor VII-activating protease) (Factor seven-activating protease) (FSAP) (Hepatocyte growth factor activator-like protein) (Plasma hyaluronan-binding protein) [Cleaved into: Hyaluronan-binding protein 2 50 kDa heavy chain; Hyaluronan-binding protein 2 50 kDa heavy chain alternate form; Hyaluronan-binding protein 2 27 kDa light chain; Hyaluronan-binding…
100	B3KQ04	RGS18	0.604	0.161681	1.36	cDNA FLJ32552 fis, clone SPLEN1000089, highly similar to Regulator of G-protein signaling 18
119	P05164	MPO	0.608	0.169427	1.99	Myeloperoxidase (MPO) (EC 1.11.2.2) [Cleaved into: Myeloperoxidase; 89 kDa myeloperoxidase; 84 kDa myeloperoxidase; Myeloperoxidase light chain; Myeloperoxidase heavy chain]
35	Q3ZCW2	LGALSL	0.609	0.170693	1.5	Galectin-related protein (Galectin-like protein) (Lectin galactoside-binding-like protein)
12	V9HWC2	HEL-S-67p	0.614	0.181486	1.12	Maillard deglycase (EC 3.5.1.124) (Parkinsonism-associated deglycase) (Protein DJ-1) (Protein/nucleic acid deglycase DJ-1)
107	Q9UIB8	CD84	0.618	0.190121	1.39	SLAM family member 5 (Cell surface antigen MAX.3) (Hly9-beta) (Leukocyte differentiation antigen CD84) (Signaling lymphocytic activation molecule 5) (CD antigen CD84)
94	A0A384MTQ3	AHCY	0.622	0.199434	1.79	Adenosylhomocysteinase (EC 3.3.1.1)
78	P46109	CRKL	0.625	0.20475	1.31	Crk-like protein
88	A0A024R962	hCG_40889	0.625	0.206034	-0.701	HCG40889, isoform CRA_b
70	B2R5G8	B2R5G8	0.626	0.207984	1.52	Serum amyloid A protein
34	P16401	HIST1H1B	0.626	0.207495	-1.46	Histone H1.5 (Histone H1a) (Histone H1b) (Histone H1s-3)
22	C9JF17	APOD	0.636	0.233834	1.01	Apolipoprotein D (Fragment)
146	P20851	C4BPB	0.636	0.233001	1.6	C4b-binding protein beta chain
171	P80511	S100A12	0.642	0.248666	-1.43	Protein S100-A12 (CGRP) (Calcium-binding protein in amniotic fluid 1) (CAAF1) (Calgranulin-C) (CAGC) (Extracellular newly identified RAGE-binding protein) (EN-RAGE) (Migration inhibitory factor-related protein 6) (MRP-6) (p6) (Neutrophil S100 protein) (S100 calcium-binding protein A12) [Cleaved into: Calcitermin]
52	A8ASI8	BID	0.646	0.260308	1.5	BH3-interacting domain death agonist
46	P80108	GPLD1	0.647	0.265605	1.43	Phosphatidylinositol-glycan-specific phospholipase D (PI-G PLD) (EC 3.1.4.50) (Glycoprotein phospholipase D) (Glycosyl-phosphatidylinositol-specific phospholipase D) (GPI-PLD) (GPI-specific phospholipase D)
73	A0A140VJZ1	USP5	0.659	0.304669	1.04	Ubiquitin carboxyl-terminal hydrolase (EC 3.4.19.12)
74	P05109	S100A8	0.662	0.312912	-1.53	Protein S100-A8 (Calgranulin-A) (Calprotectin L1L subunit) (Cystic fibrosis antigen) (CFAG) (Leukocyte L1 complex light chain) (Migration inhibitory factor-related protein 8) (MRP-8) (p8) (S100 calcium-binding protein A8) (Urinary stone protein band A)
121	Q8TAY0	IGFALS	0.663	0.318248	-0.973	Insulin-like growth factor binding protein, acid labile subunit
110	V9H1D9	V9H1D9	0.664	0.320451	-1.27	Alpha globin
141	F1C4A7	CD14	0.665	0.323489	1.33	Monocyte differentiation antigen CD14 (Myeloid cell-specific leucine-rich glycoprotein)
187	A0A140VK24	LCAT	0.665	0.32649	1.14	Testicular secretory protein Li 24
68	V9HWC7	HEL-S-128m	0.67	0.344488	0.347	Epididymis secretory sperm binding protein Li 128m (Peroxiredoxin 6, isoform CRA_a)
90	B3KNX0	C1S	0.671	0.35014	0.432	cDNA FLJ30621 fis, clone CTONG2001681, highly similar to Complement C1s subcomponent
172	P68431	HIST1H3A	0.671	0.348204	1.16	Histone H3.1 (Histone H3/a) (Histone H3/b) (Histone H3/c) (Histone H3/d) (Histone H3/f) (Histone H3/h) (Histone H3/i) (Histone H3/j) (Histone H3/k) (Histone H3/l)
41	A0A1W6IYI5	A0A1W6IYI5	0.672	0.354008	1.03	N90-VRC38.08 heavy chain variable region (Fragment)
132	A0A140VK00	AZGP1	0.676	0.370743	-0.373	Testicular tissue protein Li 227
48	A0A087X1J7	GPX3	0.678	0.378298	0.887	Glutathione peroxidase
120	G3V1N2	HBA2.1	0.678	0.377519	-0.956	HCG1745306, isoform CRA_a (Hemoglobin subunit alpha)
130	Q5U0A0	PSMA5	0.678	0.379631	1.09	Proteasome subunit alpha type
166	E9PEW8	HBD	0.68	0.386691	1.2	Hemoglobin subunit delta (Fragment)
53	P01591	IGJ	0.681	0.392464	1.16	Immunoglobulin J chain (Joining chain of multimeric IgA and IgM)
61	H0YAC1	KLKB1	0.682	0.396499	0.437	Plasma kallikrein (Fragment)
152	A0A384ME17	TUFM	0.683	0.399904	1.04	Elongation factor Tu
37	K7ERI9	APOC1	0.685	0.409864	0.419	Apolipoprotein C-I (Fragment)
151	Q6EZE9	DEFA3	0.686	0.415821	-1.13	Defensin, alpha 3, neutrophil-specific
144	P10720	PF4V1	0.686	0.415467	0.925	Platelet factor 4 variant (C-X-C motif chemokine 4 variant) (CXCL4L1) (PF4alt) (PF4var1) [Cleaved into: Platelet factor 4 variant(4-74); Platelet factor 4 variant(5-74); Platelet factor 4 variant(6-74)]
45	P16403	HIST1H1C	0.688	0.427423	1.32	Histone H1.2 (Histone H1c) (Histone H1d) (Histone H1s-1)
149	C9JAI6	CMTM5	0.691	0.440653	0.749	CKLF-like MARVEL transmembrane domain-containing protein 5
155	Q9Y3C8	UFC1	0.691	0.441182	0.939	Ubiquitin-fold modifier-conjugating enzyme 1 (Ufm1-conjugating enzyme 1)
10	P02760	AMBP	0.693	0.449021	-0.583	Protein AMBP [Cleaved into: Alpha-1-microglobulin (Protein HC) (Alpha-1 microglycoprotein) (Complex-forming glycoprotein heterogeneous in charge); Inter-alpha-trypsin inhibitor light chain (ITI-LC) (Bikunin) (EDC1) (HI-30) (Uronic-acid-rich protein); Trypstatin]
156	P07357	C8A	0.695	0.462994	0.703	Complement component C8 alpha chain (Complement component 8 subunit alpha)
189	A0A087WSY5	CPB2	0.696	0.464041	1.09	Carboxypeptidase B2
72	V9GYM3	APOA2.1	0.697	0.472837	-0.372	Apolipoprotein A-II (Apolipoprotein A2)
153	B3KUR3	BPGM	0.698	0.475934	-0.628	cDNA FLJ40459 fis, clone TESTI2041800, highly similar to BISPHOSPHOGLYCERATE MUTASE
60	D6R934	C1QB	0.7	0.491054	-0.57	Complement C1q subcomponent subunit B
138	A8K878	MANF	0.701	0.496327	0.669	cDNA FLJ77177, highly similar to Homo sapiens arginine-rich, mutated in early stage tumors (ARMET), mRNA
191	A0A1B1CYC5	A0A1B1CYC5	0.719	0.608929	0.821	Vitamin D binding protein (Fragment)
131	Q5QPM9	PSMF1	0.719	0.610637	0.695	Proteasome inhibitor PI31 subunit (Fragment)
108	J3KQ32	OLA1	0.72	0.620078	0.559	Obg-like ATPase 1
139	V9HWG1	HEL-S-134P	0.721	0.623416	0.452	Epididymis secretory sperm binding protein Li 134P
11	A0A024RAG6	C1QA	0.722	0.631166	-0.481	Complement C1q subcomponent subunit A
194	B7Z242	MAOB	0.723	0.641912	0.558	Amine oxidase (EC 1.4.3.-)
24	A0A140VJL9	ALAD	0.724	0.647536	0.485	Delta-aminolevulinic acid dehydratase (EC 4.2.1.24)
56	P63241	EIF5A	0.725	0.657828	0.641	Eukaryotic translation initiation factor 5A-1 (eIF-5A-1) (eIF-5A1) (Eukaryotic initiation factor 5A isoform 1) (eIF-5A) (Rev-binding factor) (eIF-4D)
55	B2MUD5	ELA2	0.725	0.652242	-0.578	Neutrophil elastase (Fragment)
186	B2RA39	CFHR5	0.726	0.661418	-0.794	cDNA, FLJ94686, highly similar to Homo sapiens complement factor H-related 5 (CFHL5), mRNA
111	A0A1U9X793	APOM	0.728	0.679054	0.532	Apolipoprotein M
65	Q96AP7	ESAM	0.728	0.675933	-0.494	Endothelial cell-selective adhesion molecule
129	Q5VY30	RBP4	0.728	0.675001	-0.282	Retinol-binding protein
128	B3KVN0	SLC2A1	0.728	0.676302	-0.489	Glucose transporter type 1, erythrocyte/brain (Solute carrier family 2, facilitated glucose transporter member 1)
15	A0A346D5N4	F12	0.731	0.703105	-0.583	Coagulation factor XII
147	P04433	IGKV3D-11	0.733	0.719913	0.473	Immunoglobulin kappa variable 3-11 (Ig kappa chain V-III region VG)
91	A3KPE2	APOC3	0.737	0.747867	-0.204	Apolipoprotein C-III (Apolipoprotein C3)
23	P0DOX3	IGHD	0.737	0.752942	-0.386	Immunoglobulin delta heavy chain (Immunoglobulin delta heavy chain WAH)
167	P0DOX7	IGK	0.738	0.759728	0.278	Immunoglobulin kappa light chain (Immunoglobulin kappa light chain EU)
158	P43652	AFM	0.74	0.774665	-0.204	Afamin (Alpha-albumin) (Alpha-Alb)
1	B2R4C5	LYZ	0.742	0.792834	-0.455	1,4-beta-N-acetylmuramidase C (EC 3.2.1.17) (Lysozyme C)
122	O43866	CD5L	0.745	0.827569	-0.246	CD5 antigen-like (Apoptosis inhibitor expressed by macrophages) (hAIM) (CT-2) (IgM-associated peptide) (SP-alpha)
36	A0A109PSY4	A0A109PSY4	0.748	0.851827	0.222	MS-A1 light chain variable region (Fragment)
30	P05160	F13B	0.748	0.853585	-0.196	Coagulation factor XIII B chain (Fibrin-stabilizing factor B subunit) (Protein-glutamine gamma-glutamyltransferase B chain) (Transglutaminase B chain)
89	A0A0S2Z4I5	CFP	0.749	0.863983	0.276	Complement factor properdin isoform 1 (Complement factor properdin, isoform CRA_d) (Fragment)
159	B3KWQ3	ACTG1	0.75	0.875444	0.149	cDNA FLJ43573 fis, clone RECTM2001691, highly similar to Actin, cytoplasmic 2
148	Q56G89	Q56G89	0.751	0.885337	0.263	Serum albumin
178	P06727	APOA4	0.755	0.927315	0.0507	Apolipoprotein A-IV (Apo-AIV) (ApoA-IV) (Apolipoprotein A4)
20	Q13790	APOF	0.757	0.942586	0.0935	Apolipoprotein F (Apo-F) (Lipid transfer inhibitor protein) (LTIP)
181	P05546	SERPIND1	0.759	0.968248	0.0286	Heparin cofactor 2 (Heparin cofactor II) (HC-II) (Protease inhibitor leuserpin-2) (HLS2) (Serpin D1)
105	B2R815	SERPINA4	0.76	0.97207	0.0328	cDNA, FLJ93695, highly similar to Homo sapiens serpin peptidase inhibitor, clade A (alpha-1 antiproteinase, antitrypsin), member 4 (SERPINA4), mRNA
184	A0A286YFJ8	IGHG4	0.761	0.988459	-0.0177	Immunoglobulin heavy constant gamma 4 (Fragment)

## Sheet: T5
X	ID	name	AD_vs_Young_p.val	AD_vs_Young_log2FoldChange	Protein.names
40	A2VCK8	TMSB4X	5.11604e-08	2.92	Thymosin beta
14	P02787	TF	6.23577e-08	-8.61	Serotransferrin (Transferrin) (Beta-1 metal-binding globulin) (Siderophilin)
25	Q13201	MMRN1	1.0409e-06	3.5	Multimerin-1 (EMILIN-4) (Elastin microfibril interface located protein 4) (Elastin microfibril interfacer 4) (Endothelial cell multimerin) [Cleaved into: Platelet glycoprotein Ia*; 155 kDa platelet multimerin (p-155) (p155)]
27	A0A384NYN5	VCL	8.79436e-06	1.84	Metavinculin (Vinculin)
162	A0A024R1K7	YWHAH	1.11838e-05	5.34	Tyrosine 3-monooxygenase/tryptophan 5-monooxygenase activation protein, eta polypeptide, isoform CRA_b
168	A0A384NPU5	PDIA6	1.95182e-05	5.42	Epididymis secretory sperm binding protein
32	P11169	SLC2A3	4.85827e-05	3.49	Solute carrier family 2, facilitated glucose transporter member 3 (Glucose transporter type 3, brain) (GLUT-3)
160	P04196	HRG	5.31061e-05	-5.6	Histidine-rich glycoprotein (Histidine-proline-rich glycoprotein) (HPRG)
104	P00488	F13A1	5.52314e-05	1.58	Coagulation factor XIII A chain (Coagulation factor XIIIa) (EC 2.3.2.13) (Protein-glutamine gamma-glutamyltransferase A chain) (Transglutaminase A chain)
66	P04003	C4BPA	6.53636e-05	7.24	C4b-binding protein alpha chain (C4bp) (Proline-rich protein) (PRP)
133	P26447	S100A4	0.000125291	4.83	Protein S100-A4 (Calvasculin) (Metastasin) (Placental calcium-binding protein) (Protein Mts1) (S100 calcium-binding protein A4)
33	A0A140GX63	GP1BB	0.00015534	5.05	Platelet membrane glycoprotein Ib beta
71	A8K2W3	SDPR	0.000158432	4.04	cDNA FLJ78516
19	P06703	S100A6	0.000188559	-1.88	Protein S100-A6 (Calcyclin) (Growth factor-inducible protein 2A9) (MLN 4) (Prolactin receptor-associated protein) (PRA) (S100 calcium-binding protein A6)
102	Q6LET3	HPRT1	0.000260353	6.01	Hypoxanthine phosphoribosyltransferase (EC 2.4.2.8) (Fragment)
180	D3JV41	PPBP	0.000275908	1.56	C-X-C motif chemokine (Fragment)
114	P13671	C6	0.0002837	5.37	Complement component C6
49	Q6IBG1	MYL9	0.000343978	5.23	MYL9 protein
93	P23229	ITGA6	0.000355243	4.84	Integrin alpha-6 (CD49 antigen-like family member F) (VLA-6) (CD antigen CD49f) [Cleaved into: Integrin alpha-6 heavy chain; Integrin alpha-6 light chain; Processed integrin alpha-6 (Alpha6p)]
43	P40197	GP5	0.000375993	4.53	Platelet glycoprotein V (GPV) (Glycoprotein 5) (CD antigen CD42d)
92	Q27J81	INF2	0.00037822	3.98	Inverted formin-2 (HBEBP2-binding protein C)
76	B0V023	C6orf25	0.000883353	3.77	C6orf25 (Chromosome 6 open reading frame 25, isoform CRA_h) (cDNA FLJ35073 fis, clone PLACE6000630)
50	B4DZZ0	ARL6IP5	0.00158378	3.08	PRA1 family protein
142	O15511	ARPC5	0.0016385	3.16	Actin-related protein 2/3 complex subunit 5 (Arp2/3 complex 16 kDa subunit) (p16-ARC)
26	P08567	PLEK	0.00165377	1.24	Pleckstrin (Platelet 47 kDa protein) (p47)
47	A0A087X296	PTGS1	0.00174944	2.91	Cyclooxygenase-1 (EC 1.14.99.1) (Prostaglandin G/H synthase 1) (Prostaglandin H2 synthase 1) (Prostaglandin-endoperoxide synthase 1)
161	G4V2I9	SLC4A1	0.00187108	-2.25	Anion exchange protein
21	Q0QF37	MDH2	0.0021961	4.55	Malate dehydrogenase (EC 1.1.1.37) (Fragment)
106	A0A384MEF1	GSN	0.00253257	0.955	Actin-depolymerizing factor (Brevin) (Gelsolin)
54	P36959	GMPR	0.00277505	3.77	GMP reductase 1 (GMPR 1) (EC 1.7.1.7) (Guanosine 5'-monophosphate oxidoreductase 1) (Guanosine monophosphate reductase 1)
101	B4DPP0	CD9	0.00293246	3.58	cDNA FLJ51032, highly similar to CD9 antigen
154	B2R9F2	SERPINA6	0.0029856	-1.79	cDNA, FLJ94361, highly similar to Homo sapiens serine (or cysteine) proteinase inhibitor, clade A(alpha-1 antiproteinase, antitrypsin), member 6 (SERPINA6), mRNA
44	D1MER8	GP9	0.00369901	3.16	Truncated glycoprotein IX (Platelet)
16	Q86YW5	TREML1	0.00387171	3.91	Trem-like transcript 1 protein (TLT-1) (Triggering receptor expressed on myeloid cells-like protein 1)
64	A0A384MTY2	COTL1	0.00461766	3.27	Epididymis secretory sperm binding protein
6	P41226	UBA7	0.0051911	3.76	Ubiquitin-like modifier-activating enzyme 7 (Ubiquitin-activating enzyme 7) (D8) (Ubiquitin-activating enzyme E1 homolog)
80	Q8TCZ8	APOE	0.00795159	3.38	Apolipoprotein E (Fragment)
5	P01023	A2M	0.013009	-1.11	Alpha-2-macroglobulin (Alpha-2-M) (C3 and PZP-like alpha-2-macroglobulin domain-containing protein 5)
59	Q8TF42	UBASH3B	0.0176251	3.59	Ubiquitin-associated and SH3 domain-containing protein B (EC 3.1.3.48) (Cbl-interacting protein p70) (Suppressor of T-cell receptor signaling 1) (STS-1) (T-cell ubiquitin ligand 2) (TULA-2) (Tyrosine-protein phosphatase STS1/TULA2)
112	P02776	PF4	0.0205926	0.859	Platelet factor 4 (PF-4) (C-X-C motif chemokine 4) (Iroplact) (Oncostatin-A) [Cleaved into: Platelet factor 4, short form (Endothelial cell growth inhibitor)]
126	A0A024R882	STOM	0.0230314	0.839	Stomatin, isoform CRA_a
83	A0A384NPQ2	PRDX1	0.0277693	3.13	Epididymis secretory sperm binding protein
87	E9KL23	SERPINA1	0.0280915	-0.959	Epididymis secretory sperm binding protein Li 44a (Serpin peptidase inhibitor clade A member 1 isoform 1)
115	B3KSV9	SLC9A3R1	0.0290451	2.5	cDNA FLJ37148 fis, clone BRACE2025333, highly similar to Homo sapiens Na+/H+ exchange regulatory co-factor (NHERF) mRNA
39	A0A024R845	RAB14	0.0308224	2.94	Ras-related protein Rab-14
182	O94919	ENDOD1	0.0317963	2.69	Endonuclease domain-containing 1 protein (EC 3.1.30.-)
85	P19652	ORM2	0.0338375	-1.63	Alpha-1-acid glycoprotein 2 (AGP 2) (Orosomucoid-2) (OMD 2)
95	Q9HBI1	PARVB	0.0356915	2.23	Beta-parvin (Affixin)
176	C9JV77	AHSG	0.0364068	-0.873	Alpha-2-HS-glycoprotein (Fetuin-A)
113	P06702	S100A9	0.0376934	-3.43	Protein S100-A9 (Calgranulin-B) (Calprotectin L1H subunit) (Leukocyte L1 complex heavy chain) (Migration inhibitory factor-related protein 14) (MRP-14) (p14) (S100 calcium-binding protein A9)
58	B4DPJ8	CCT6A	0.04792	2.57	cDNA FLJ52344, highly similar to T-complex protein 1 subunit zeta (cDNA, FLJ79129, highly similar to T-complex protein 1 subunit zeta)
13	A0A140VJJ2	ESD	0.0492708	2.6	S-formylglutathione hydrolase (EC 3.1.2.12)
75	A0A140VJF4	BLVRA	0.051523	3.69	Biliverdin reductase A (BVR A) (EC 1.3.1.24)
170	B5MDF5	RAN	0.052078	2.2	GTP-binding nuclear protein Ran
7	A0A384NQ35	PSME1	0.0609264	3.48	Epididymis secretory sperm binding protein (Fragment)
127	K7ER74	APOC4-APOC2	0.0710726	1.45	Apolipoprotein C-II (Apolipoprotein C-IV) (Apolipoprotein C2) (Apolipoprotein C4)
134	Q4W5L2	SNCA	0.0855151	0.909	Alpha-synuclein (Fragment)
116	A0A140VJI7	ECM1	0.0894884	1.53	Testicular tissue protein Li 61
157	H9ZYJ2	TXN	0.0899026	2.52	Thioredoxin
57	Q9Y6C2	EMILIN1	0.097242	2.84	EMILIN-1 (Elastin microfibril interface-located protein 1) (Elastin microfibril interfacer 1)
125	B4E1C2	KNG1	0.114738	-0.567	Bradykinin
192	A0A384P5Q0	CAT	0.127432	-0.79	Catalase (EC 1.11.1.6)
17	A0A140VK56	TALDO1	0.146826	1.62	Transaldolase (EC 2.2.1.2)
135	B3KQ04	RGS18	0.161681	1.36	cDNA FLJ32552 fis, clone SPLEN1000089, highly similar to Regulator of G-protein signaling 18
51	Q3ZCW2	LGALSL	0.170693	1.5	Galectin-related protein (Galectin-like protein) (Lectin galactoside-binding-like protein)
179	Q9UIB8	CD84	0.190121	1.39	SLAM family member 5 (Cell surface antigen MAX.3) (Hly9-beta) (Leukocyte differentiation antigen CD84) (Signaling lymphocytic activation molecule 5) (CD antigen CD84)
99	A0A384MTQ3	AHCY	0.199434	1.79	Adenosylhomocysteinase (EC 3.3.1.1)
183	P46109	CRKL	0.20475	1.31	Crk-like protein
173	C9JF17	APOD	0.233834	1.01	Apolipoprotein D (Fragment)
82	A8ASI8	BID	0.260308	1.5	BH3-interacting domain death agonist
29	A0A140VJZ1	USP5	0.304669	1.04	Ubiquitin carboxyl-terminal hydrolase (EC 3.4.19.12)
77	P05109	S100A8	0.312912	-1.53	Protein S100-A8 (Calgranulin-A) (Calprotectin L1L subunit) (Cystic fibrosis antigen) (CFAG) (Leukocyte L1 complex light chain) (Migration inhibitory factor-related protein 8) (MRP-8) (p8) (S100 calcium-binding protein A8) (Urinary stone protein band A)
109	Q8TAY0	IGFALS	0.318248	-0.973	Insulin-like growth factor binding protein, acid labile subunit
3	B3KNX0	C1S	0.35014	0.432	cDNA FLJ30621 fis, clone CTONG2001681, highly similar to Complement C1s subcomponent
103	A0A140VK00	AZGP1	0.370743	-0.373	Testicular tissue protein Li 227
31	Q5U0A0	PSMA5	0.379631	1.09	Proteasome subunit alpha type
117	E9PEW8	HBD	0.386691	1.2	Hemoglobin subunit delta (Fragment)
137	A0A384ME17	TUFM	0.399904	1.04	Elongation factor Tu
8	P10720	PF4V1	0.415467	0.925	Platelet factor 4 variant (C-X-C motif chemokine 4 variant) (CXCL4L1) (PF4alt) (PF4var1) [Cleaved into: Platelet factor 4 variant(4-74); Platelet factor 4 variant(5-74); Platelet factor 4 variant(6-74)]
196	C9JAI6	CMTM5	0.440653	0.749	CKLF-like MARVEL transmembrane domain-containing protein 5
143	Q9Y3C8	UFC1	0.441182	0.939	Ubiquitin-fold modifier-conjugating enzyme 1 (Ufm1-conjugating enzyme 1)
86	P02760	AMBP	0.449021	-0.583	Protein AMBP [Cleaved into: Alpha-1-microglobulin (Protein HC) (Alpha-1 microglycoprotein) (Complex-forming glycoprotein heterogeneous in charge); Inter-alpha-trypsin inhibitor light chain (ITI-LC) (Bikunin) (EDC1) (HI-30) (Uronic-acid-rich protein); Trypstatin]
174	P07357	C8A	0.462994	0.703	Complement component C8 alpha chain (Complement component 8 subunit alpha)
84	B3KUR3	BPGM	0.475934	-0.628	cDNA FLJ40459 fis, clone TESTI2041800, highly similar to BISPHOSPHOGLYCERATE MUTASE
79	A8K878	MANF	0.496327	0.669	cDNA FLJ77177, highly similar to Homo sapiens arginine-rich, mutated in early stage tumors (ARMET), mRNA
4	Q5QPM9	PSMF1	0.610637	0.695	Proteasome inhibitor PI31 subunit (Fragment)
97	J3KQ32	OLA1	0.620078	0.559	Obg-like ATPase 1
38	B7Z242	MAOB	0.641912	0.558	Amine oxidase (EC 1.4.3.-)
175	A0A140VJL9	ALAD	0.647536	0.485	Delta-aminolevulinic acid dehydratase (EC 4.2.1.24)
195	P63241	EIF5A	0.657828	0.641	Eukaryotic translation initiation factor 5A-1 (eIF-5A-1) (eIF-5A1) (Eukaryotic initiation factor 5A isoform 1) (eIF-5A) (Rev-binding factor) (eIF-4D)
63	Q96AP7	ESAM	0.675933	-0.494	Endothelial cell-selective adhesion molecule
190	B3KVN0	SLC2A1	0.676302	-0.489	Glucose transporter type 1, erythrocyte/brain (Solute carrier family 2, facilitated glucose transporter member 1)
193	A3KPE2	APOC3	0.747867	-0.204	Apolipoprotein C-III (Apolipoprotein C3)
177	P43652	AFM	0.774665	-0.204	Afamin (Alpha-albumin) (Alpha-Alb)
67	B2R4C5	LYZ	0.792834	-0.455	1,4-beta-N-acetylmuramidase C (EC 3.2.1.17) (Lysozyme C)
18	P05160	F13B	0.853585	-0.196	Coagulation factor XIII B chain (Fibrin-stabilizing factor B subunit) (Protein-glutamine gamma-glutamyltransferase B chain) (Transglutaminase B chain)
62	P06727	APOA4	0.927315	0.0507	Apolipoprotein A-IV (Apo-AIV) (ApoA-IV) (Apolipoprotein A4)
81	P05546	SERPIND1	0.968248	0.0286	Heparin cofactor 2 (Heparin cofactor II) (HC-II) (Protease inhibitor leuserpin-2) (HLS2) (Serpin D1)
96	A0A286YFJ8	IGHG4	0.988459	-0.0177	Immunoglobulin heavy constant gamma 4 (Fragment)
165
9
42
197
2
188
150
123
124
136
140
164
185
98
69
145
169
163
118
28
100
119
35
12
107
94
78
88
70
34
22
146
171
52
46
73
74
121
110
141
187
68
90
172
41
132
48
120
130
166
53
61
152
37
151
144
45
149
155
10
156
189
72
153
60
138
191
131
108
139
11
194
24
56
55
186
111
65
129
128
15
147
91
23
167
158
1
122
36
30
89
159
148
178
20
181
105
184

## Sheet: T6
category	description	FDR value	# Proteins	Proteins
GO Biological Process	Platelet degranulation	2.09e-16	15	VCL|HRG|PLEK|F13A1|ENDOD1|PPBP|PF4|A2M|TMSB4X|CD9|MMRN1|TF|AHSG|ORM2|SERPINA1
GO Biological Process	Regulated exocytosis	1.16e-14	22	SLC2A3|VCL|HRG|PLEK|COTL1|F13A1|ENDOD1|STOM|ARPC5|PPBP|PF4|A2M|S100A9|GSN|RAB14|TMSB4X|CD9|MMRN1|TF|AHSG|ORM2|SERPINA1
GO Biological Process	Cell activation	1.5e-14	25	SLC2A3|VCL|HRG|PLEK|COTL1|PRDX1|MYL9|UBASH3B|STOM|ARPC5|PPBP|PF4|HPRT1|GP9|S100A9|GSN|RAB14|C6orf25|CD9|GP1BB|GP5|AHSG|ORM2|TREML1|SERPINA1
GO Biological Process	Blood coagulation	1.5e-14	17	VCL|HRG|PLEK|SLC4A1|F13A1|MYL9|UBASH3B|PF4|GP9|A2M|C6orf25|CD9|MMRN1|GP1BB|GP5|TREML1|SERPINA1
GO Biological Process	Regulation of body fluid levels	1.17e-12	18	VCL|HRG|PLEK|APOE|SLC4A1|F13A1|MYL9|UBASH3B|PF4|GP9|A2M|C6orf25|CD9|MMRN1|GP1BB|GP5|TREML1|SERPINA1
GO Biological Process	Secretion	1.86e-12	23	SLC2A3|VCL|HRG|PLEK|COTL1|SLC9A3R1|F13A1|ENDOD1|STOM|ARPC5|PPBP|PF4|A2M|S100A9|GSN|RAB14|TMSB4X|CD9|MMRN1|TF|AHSG|ORM2|SERPINA1
GO Biological Process	Platelet activation	3.39e-12	12	VCL|HRG|PLEK|MYL9|UBASH3B|PF4|GP9|C6orf25|CD9|GP1BB|GP5|TREML1
GO Biological Process	Response to stress	3.71e-10	33	VCL|HRG|PLEK|APOE|GMPR|SLC4A1|COTL1|PRDX1|C6|F13A1|ARL6IP5|MYL9|UBASH3B|PPBP|PF4|GP9|A2M|PTGS1|C4BPA|S100A9|GSN|RAB14|C6orf25|CD9|MMRN1|GP1BB|GP5|PDIA6|TF|AHSG|ORM2|TREML1|SERPINA1
GO Biological Process	Leukocyte mediated immunity	5.67e-09	16	SLC2A3|VCL|COTL1|PRDX1|C6|STOM|ARPC5|PPBP|HPRT1|C4BPA|S100A9|GSN|RAB14|AHSG|ORM2|SERPINA1
GO Biological Process	Vesicle-mediated transport	3.19e-08	23	SLC2A3|VCL|HRG|PLEK|APOE|COTL1|F13A1|ENDOD1|STOM|ARPC5|PPBP|PF4|A2M|S100A9|GSN|RAB14|TMSB4X|CD9|MMRN1|TF|AHSG|ORM2|SERPINA1
GO Biological Process	Regulation of biological quality	1.36e-07	32	VCL|HRG|PLEK|YWHAH|APOE|SLC4A1|COTL1|SLC9A3R1|PRDX1|F13A1|ARL6IP5|CCT6A|MYL9|UBASH3B|ARPC5|PF4|GP9|A2M|PTGS1|S100A9|GSN|C6orf25|TMSB4X|CD9|MMRN1|GP1BB|GP5|PARVB|PDIA6|TF|TREML1|SERPINA1
GO Biological Process	Establishment of localization in cell	1.59e-07	25	SLC2A3|VCL|HRG|PLEK|YWHAH|APOE|COTL1|SLC9A3R1|F13A1|ENDOD1|STOM|ARPC5|PPBP|PF4|A2M|S100A9|GSN|RAB14|TMSB4X|CD9|MMRN1|TF|AHSG|ORM2|SERPINA1
GO Biological Process	Response to stimulus	6.25e-07	43	SLC2A3|VCL|HRG|PLEK|YWHAH|APOE|GMPR|SLC4A1|COTL1|SLC9A3R1|PRDX1|C6|F13A1|ARL6IP5|MYL9|UBASH3B|STOM|ARPC5|PPBP|PF4|HPRT1|GP9|A2M|PTGS1|C4BPA|S100A6|S100A9|GSN|RAB14|C6orf25|ESD|TMSB4X|CD9|MMRN1|GP1BB|GP5|PDIA6|TF|ITGA6|AHSG|ORM2|TREML1|SERPINA1
GO Biological Process	Immune system process	2.14e-06	24	SLC2A3|VCL|HRG|PLEK|SLC4A1|COTL1|PRDX1|C6|STOM|ARPC5|PPBP|PF4|HPRT1|C4BPA|S100A9|GSN|RAB14|C6orf25|TF|ITGA6|AHSG|ORM2|TREML1|SERPINA1
GO Biological Process	Cellular localization	2.5e-06	26	SLC2A3|VCL|HRG|PLEK|YWHAH|APOE|SLC4A1|COTL1|SLC9A3R1|F13A1|ENDOD1|STOM|ARPC5|PPBP|PF4|A2M|S100A9|GSN|RAB14|TMSB4X|CD9|MMRN1|TF|AHSG|ORM2|SERPINA1
GO Biological Process	Neutrophil degranulation	2.64e-06	12	SLC2A3|VCL|COTL1|STOM|ARPC5|PPBP|S100A9|GSN|RAB14|AHSG|ORM2|SERPINA1
GO Biological Process	Immune response	4.64e-06	19	SLC2A3|VCL|HRG|COTL1|PRDX1|C6|STOM|ARPC5|PPBP|PF4|HPRT1|C4BPA|S100A9|GSN|RAB14|AHSG|ORM2|TREML1|SERPINA1
GO Biological Process	Blood coagulation, fibrin clot formation	6.74e-06	5	F13A1|GP9|A2M|GP1BB|GP5
GO Biological Process	Regulation of platelet activation	2.06e-05	5	HRG|PLEK|APOE|UBASH3B|CD9
GO Biological Process	Leukocyte activation	3.37e-05	14	SLC2A3|VCL|COTL1|PRDX1|STOM|ARPC5|PPBP|HPRT1|S100A9|GSN|RAB14|AHSG|ORM2|SERPINA1
GO Biological Process	Blood coagulation, intrinsic pathway	8.16e-05	4	GP9|A2M|GP1BB|GP5
GO Biological Process	Transport	0.00023	28	SLC2A3|VCL|HRG|PLEK|YWHAH|APOE|SLC4A1|COTL1|SLC9A3R1|F13A1|ARL6IP5|ENDOD1|STOM|ARPC5|PPBP|PF4|A2M|S100A6|S100A9|GSN|RAB14|TMSB4X|CD9|MMRN1|TF|AHSG|ORM2|SERPINA1
GO Biological Process	Defense response	0.00029	15	HRG|COTL1|PRDX1|C6|PPBP|PF4|PTGS1|C4BPA|S100A9|GSN|RAB14|AHSG|ORM2|TREML1|SERPINA1
GO Biological Process	Cell adhesion	0.0013	12	VCL|PLEK|MYL9|UBASH3B|GP9|S100A9|CD9|MMRN1|GP1BB|GP5|PARVB|ITGA6
GO Biological Process	Platelet aggregation	0.0017	4	VCL|PLEK|MYL9|UBASH3B
GO Biological Process	Cellular detoxification	0.0023	5	APOE|PRDX1|PTGS1|S100A9|ESD
GO Biological Process	Negative regulation of blood coagulation	0.0025	4	HRG|APOE|UBASH3B|CD9
GO Biological Process	Regulation of endopeptidase activity	0.0035	8	HRG|ARL6IP5|A2M|SERPINA6|S100A9|GSN|AHSG|SERPINA1
GO Biological Process	Defense response to other organism	0.0048	11	HRG|COTL1|PRDX1|C6|PPBP|PF4|C4BPA|S100A9|GSN|RAB14|TREML1
GO Biological Process	Cell killing	0.0054	5	HRG|PRDX1|PPBP|PF4|HPRT1
GO Biological Process	Negative regulation of platelet activation	0.0054	3	APOE|UBASH3B|CD9
GO Biological Process	Biological regulation	0.0054	46	VCL|HRG|PLEK|YWHAH|APOE|SLC4A1|COTL1|SLC9A3R1|PRDX1|C6|F13A1|ARL6IP5|CCT6A|MYL9|UBASH3B|STOM|ARPC5|PPBP|PF4|HPRT1|GP9|A2M|UBA7|SERPINA6|PTGS1|C4BPA|S100A4|S100A6|S100A9|GSN|RAB14|C6orf25|TMSB4X|CD9|INF2|MMRN1|GP1BB|GP5|PARVB|PDIA6|TF|ITGA6|AHSG|ORM2|TREML1|SERPINA1
GO Biological Process	Localization	0.0077	29	SLC2A3|VCL|HRG|PLEK|YWHAH|APOE|SLC4A1|COTL1|SLC9A3R1|F13A1|ARL6IP5|ENDOD1|STOM|ARPC5|PPBP|PF4|A2M|S100A6|S100A9|GSN|RAB14|TMSB4X|CD9|MMRN1|TF|ITGA6|AHSG|ORM2|SERPINA1
GO Biological Process	Membrane organization	0.0085	10	YWHAH|APOE|SLC4A1|SLC9A3R1|ARPC5|SDPR|GSN|CD9|TF|SERPINA1
GO Biological Process	Actin cytoskeleton organization	0.0126	8	PLEK|SLC9A3R1|ARPC5|GSN|TMSB4X|INF2|PARVB|TF
GO Biological Process	Regulation of cellular component size	0.0136	7	PLEK|APOE|COTL1|SLC9A3R1|ARPC5|GSN|TMSB4X
GO Biological Process	Humoral immune response	0.0171	6	HRG|C6|PPBP|PF4|C4BPA|S100A9
GO Biological Process	Response to other organism	0.0171	12	HRG|COTL1|PRDX1|C6|PPBP|PF4|C4BPA|S100A9|GSN|RAB14|TF|TREML1
GO Biological Process	Multicellular organismal process	0.0197	32	VCL|HRG|PLEK|YWHAH|APOE|SLC4A1|SLC9A3R1|PRDX1|C6|F13A1|MYL9|UBASH3B|ARPC5|PF4|HPRT1|GP9|A2M|PTGS1|S100A4|S100A6|S100A9|GSN|C6orf25|CD9|MMRN1|GP1BB|GP5|TF|ITGA6|AHSG|TREML1|SERPINA1
GO Biological Process	Maintenance of location in cell	0.0198	4	APOE|S100A9|GSN|TMSB4X
GO Biological Process	Interaction with symbiont	0.0209	4	HRG|APOE|STOM|PF4
GO Biological Process	Regulation of immune system process	0.0213	13	HRG|APOE|C6|MYL9|UBASH3B|ARPC5|PF4|A2M|C4BPA|GSN|CD9|ORM2|TREML1
GO Biological Process	Cellular process	0.0238	50	SLC2A3|VCL|HRG|PLEK|YWHAH|APOE|GMPR|SLC4A1|COTL1|SLC9A3R1|PRDX1|C6|F13A1|ARL6IP5|CCT6A|ENDOD1|MYL9|UBASH3B|STOM|ARPC5|PPBP|PF4|HPRT1|GP9|SDPR|A2M|MDH2|UBA7|PTGS1|S100A4|S100A6|S100A9|GSN|RAB14|C6orf25|ESD|TMSB4X|CD9|INF2|MMRN1|GP1BB|GP5|PARVB|PDIA6|TF|ITGA6|AHSG|ORM2|TREML1|SERPINA1
GO Biological Process	Regulation of proteolysis	0.0238	9	HRG|APOE|ARL6IP5|A2M|SERPINA6|S100A9|GSN|AHSG|SERPINA1
GO Biological Process	Regulation of response to stimulus	0.0238	23	HRG|PLEK|YWHAH|APOE|SLC9A3R1|PRDX1|C6|ARL6IP5|UBASH3B|ARPC5|PF4|A2M|C4BPA|S100A4|S100A9|GSN|C6orf25|TMSB4X|CD9|TF|ITGA6|AHSG|TREML1
GO Biological Process	Regulation of actin polymerization or depolymerization	0.0248	5	PLEK|COTL1|ARPC5|GSN|TMSB4X
GO Biological Process	Regulation of protein-containing complex assembly	0.0291	7	HRG|PLEK|APOE|COTL1|ARPC5|GSN|TMSB4X
GO Biological Process	Regulation of biological process	0.0293	43	VCL|HRG|PLEK|YWHAH|APOE|SLC4A1|COTL1|SLC9A3R1|PRDX1|C6|F13A1|ARL6IP5|CCT6A|MYL9|UBASH3B|STOM|ARPC5|PPBP|PF4|HPRT1|A2M|UBA7|SERPINA6|PTGS1|C4BPA|S100A4|S100A6|S100A9|GSN|RAB14|C6orf25|TMSB4X|CD9|INF2|GP1BB|PARVB|PDIA6|TF|ITGA6|AHSG|ORM2|TREML1|SERPINA1
GO Biological Process	Lamellipodium organization	0.0336	3	VCL|ARPC5|PARVB
GO Biological Process	Acute-phase response	0.0377	3	AHSG|ORM2|SERPINA1
GO Biological Process	Antimicrobial humoral immune response mediated by antimicrobial peptide	0.0377	4	HRG|PPBP|PF4|S100A9
GO Biological Process	Negative regulation of response to stimulus	0.0397	13	HRG|PLEK|APOE|SLC9A3R1|UBASH3B|PF4|A2M|C4BPA|C6orf25|TMSB4X|CD9|ITGA6|AHSG
GO Biological Process	Regulation of response to stress	0.0448	12	HRG|PLEK|APOE|PRDX1|ARL6IP5|UBASH3B|A2M|S100A9|TMSB4X|CD9|TF|AHSG
GO Biological Process	Regulation of catalytic activity	0.045	16	HRG|PLEK|APOE|SLC4A1|SLC9A3R1|ARL6IP5|UBASH3B|A2M|SERPINA6|S100A9|GSN|TMSB4X|TF|ITGA6|AHSG|SERPINA1
GO Biological Process	Regulation of actin cytoskeleton organization	0.0452	6	HRG|PLEK|COTL1|ARPC5|GSN|TMSB4X
GO Biological Process	Interspecies interaction between organisms	0.0452	14	HRG|APOE|COTL1|PRDX1|C6|STOM|PPBP|PF4|C4BPA|S100A9|GSN|RAB14|TF|TREML1
GO Biological Process	Defense response to fungus	0.0452	3	HRG|COTL1|S100A9
GO Cellular Component	Extracellular organelle	2.97e-16	33	SLC2A3|VCL|HRG|YWHAH|APOE|SLC4A1|COTL1|SLC9A3R1|PRDX1|C6|CCT6A|ENDOD1|STOM|ARPC5|PF4|HPRT1|A2M|MDH2|SERPINA6|PTGS1|S100A4|S100A6|S100A9|GSN|RAB14|ESD|CD9|GP5|PDIA6|TF|AHSG|ORM2|SERPINA1
GO Cellular Component	Extracellular exosome	1.37e-15	32	SLC2A3|VCL|HRG|YWHAH|APOE|SLC4A1|COTL1|SLC9A3R1|PRDX1|C6|CCT6A|ENDOD1|STOM|ARPC5|HPRT1|A2M|MDH2|SERPINA6|PTGS1|S100A4|S100A6|S100A9|GSN|RAB14|ESD|CD9|GP5|PDIA6|TF|AHSG|ORM2|SERPINA1
GO Cellular Component	Extracellular region	8.24e-15	40	SLC2A3|VCL|HRG|PLEK|YWHAH|APOE|SLC4A1|COTL1|SLC9A3R1|PRDX1|C6|F13A1|CCT6A|ENDOD1|STOM|ARPC5|PPBP|PF4|HPRT1|A2M|MDH2|SERPINA6|PTGS1|C4BPA|S100A4|S100A6|S100A9|GSN|RAB14|ESD|TMSB4X|CD9|MMRN1|GP5|PDIA6|TF|ITGA6|AHSG|ORM2|SERPINA1
GO Cellular Component	Extracellular space	1.19e-14	36	SLC2A3|VCL|HRG|YWHAH|APOE|SLC4A1|COTL1|SLC9A3R1|PRDX1|C6|F13A1|CCT6A|ENDOD1|STOM|ARPC5|PPBP|PF4|HPRT1|A2M|MDH2|SERPINA6|PTGS1|C4BPA|S100A4|S100A6|S100A9|GSN|RAB14|ESD|CD9|GP5|PDIA6|TF|AHSG|ORM2|SERPINA1
GO Cellular Component	Platelet alpha granule	1.19e-14	12	HRG|F13A1|PPBP|PF4|A2M|TMSB4X|CD9|MMRN1|AHSG|ORM2|TREML1|SERPINA1
GO Cellular Component	Vesicle	4.77e-14	38	SLC2A3|VCL|HRG|YWHAH|APOE|SLC4A1|COTL1|SLC9A3R1|PRDX1|C6|F13A1|CCT6A|ENDOD1|STOM|ARPC5|PPBP|PF4|HPRT1|A2M|MDH2|SERPINA6|PTGS1|S100A4|S100A6|S100A9|GSN|RAB14|ESD|TMSB4X|CD9|MMRN1|GP5|PDIA6|TF|AHSG|ORM2|TREML1|SERPINA1
GO Cellular Component	Secretory granule lumen	5.83e-14	16	VCL|HRG|COTL1|F13A1|ARPC5|PPBP|PF4|A2M|S100A9|GSN|TMSB4X|MMRN1|TF|AHSG|ORM2|SERPINA1
GO Cellular Component	Secretory granule	2.22e-13	21	SLC2A3|VCL|HRG|COTL1|F13A1|STOM|ARPC5|PPBP|PF4|A2M|S100A9|GSN|RAB14|TMSB4X|CD9|MMRN1|TF|AHSG|ORM2|TREML1|SERPINA1
GO Cellular Component	Platelet alpha granule lumen	1.06e-12	10	HRG|F13A1|PPBP|PF4|A2M|TMSB4X|MMRN1|AHSG|ORM2|SERPINA1
GO Cellular Component	Blood microparticle	3.11e-12	11	HRG|APOE|SLC4A1|F13A1|STOM|A2M|C4BPA|GSN|TF|AHSG|ORM2
GO Cellular Component	Collagen-containing extracellular matrix	4e-09	13	HRG|APOE|F13A1|PF4|A2M|S100A4|S100A6|S100A9|MMRN1|ITGA6|AHSG|ORM2|SERPINA1
GO Cellular Component	Cytoplasmic vesicle	2.75e-08	25	SLC2A3|VCL|HRG|APOE|COTL1|PRDX1|F13A1|STOM|ARPC5|PPBP|PF4|A2M|S100A9|GSN|RAB14|ESD|TMSB4X|CD9|MMRN1|PDIA6|TF|AHSG|ORM2|TREML1|SERPINA1
GO Cellular Component	Endomembrane system	3.96e-05	29	SLC2A3|VCL|HRG|APOE|COTL1|SLC9A3R1|F13A1|ARL6IP5|STOM|ARPC5|PPBP|PF4|A2M|PTGS1|S100A6|S100A9|GSN|RAB14|C6orf25|ESD|TMSB4X|CD9|MMRN1|PDIA6|TF|AHSG|ORM2|TREML1|SERPINA1
GO Cellular Component	ficolin-1-rich granule lumen	0.002	5	VCL|COTL1|ARPC5|GSN|SERPINA1
GO Cellular Component	Plasma membrane	0.0034	28	SLC2A3|VCL|HRG|PLEK|YWHAH|APOE|SLC4A1|COTL1|SLC9A3R1|C6|ARL6IP5|STOM|GP9|SDPR|C4BPA|S100A6|S100A9|GSN|RAB14|C6orf25|CD9|GP1BB|GP5|PARVB|PDIA6|TF|ITGA6|TREML1
GO Cellular Component	Cytoplasm	0.0035	44	SLC2A3|VCL|HRG|PLEK|YWHAH|APOE|GMPR|SLC4A1|COTL1|SLC9A3R1|PRDX1|F13A1|CCT6A|ENDOD1|MYL9|UBASH3B|STOM|ARPC5|PPBP|PF4|HPRT1|SDPR|A2M|MDH2|UBA7|PTGS1|S100A4|S100A6|S100A9|GSN|RAB14|C6orf25|ESD|TMSB4X|CD9|INF2|MMRN1|PARVB|PDIA6|TF|AHSG|ORM2|TREML1|SERPINA1
GO Cellular Component	Cortical cytoskeleton	0.0097	4	VCL|SLC4A1|COTL1|GSN
GO Cellular Component	Endoplasmic reticulum lumen	0.0115	6	APOE|ESD|PDIA6|TF|AHSG|SERPINA1
GO Cellular Component	Actin cytoskeleton	0.0172	7	VCL|COTL1|SLC9A3R1|MYL9|ARPC5|GSN|PARVB
GO Cellular Component	Perinuclear region of cytoplasm	0.0396	8	SLC9A3R1|STOM|S100A4|S100A6|GSN|RAB14|INF2|TF
GO Cellular Component	Focal adhesion	0.0431	6	VCL|ARPC5|GSN|CD9|PARVB|ITGA6
GO Cellular Component	Cortical actin cytoskeleton	0.0485	3	VCL|COTL1|GSN
GO Cellular Component	Cell leading edge	0.0485	6	PLEK|SLC9A3R1|ARPC5|S100A6|GSN|PARVB
GO Cellular Component	Specific granule	0.0485	4	SLC2A3|VCL|STOM|ORM2
GO Molecular Function	Cytoskeletal protein binding	9.33e-06	16	VCL|YWHAH|APOE|SLC4A1|COTL1|SLC9A3R1|MYL9|ARPC5|S100A4|S100A6|S100A9|GSN|RAB14|TMSB4X|INF2|PARVB
GO Molecular Function	Actin binding	0.0038	9	VCL|YWHAH|COTL1|ARPC5|S100A4|GSN|TMSB4X|INF2|PARVB
GO Molecular Function	Protein binding	0.0165	34	VCL|HRG|PLEK|YWHAH|APOE|SLC4A1|COTL1|SLC9A3R1|PRDX1|CCT6A|MYL9|UBASH3B|STOM|ARPC5|PPBP|PF4|HPRT1|SDPR|A2M|MDH2|S100A4|S100A6|S100A9|GSN|RAB14|ESD|TMSB4X|CD9|INF2|GP1BB|PARVB|TF|ITGA6|SERPINA1
GO Molecular Function	Antioxidant activity	0.0396	4	APOE|PRDX1|PTGS1|S100A9
GO Molecular Function	Myosin binding	0.0396	4	SLC9A3R1|MYL9|GSN|RAB14
KEGG Pathways	Complement and coagulation cascades	0.0011	5	C6|F13A1|A2M|C4BPA|SERPINA1
KEGG Pathways	Hematopoietic cell lineage	0.0011	5	GP9|CD9|GP1BB|GP5|ITGA6
KEGG Pathways	Regulation of actin cytoskeleton	0.0024	6	VCL|MYL9|ARPC5|GSN|TMSB4X|ITGA6
KEGG Pathways	ECM-receptor interaction	0.0087	4	GP9|GP1BB|GP5|ITGA6
KEGG Pathways	Platelet activation	0.0233	4	GP9|PTGS1|GP1BB|GP5
Reactome Pathways	Platelet activation, signaling and aggregation	4.74e-19	19	VCL|HRG|PLEK|F13A1|ENDOD1|PPBP|PF4|GP9|A2M|C6orf25|TMSB4X|CD9|MMRN1|GP1BB|GP5|TF|AHSG|ORM2|SERPINA1
Reactome Pathways	Platelet degranulation	1.42e-17	15	VCL|HRG|PLEK|F13A1|ENDOD1|PPBP|PF4|A2M|TMSB4X|CD9|MMRN1|TF|AHSG|ORM2|SERPINA1
Reactome Pathways	Hemostasis	2.27e-14	20	VCL|HRG|PLEK|F13A1|ENDOD1|PPBP|PF4|GP9|A2M|C6orf25|TMSB4X|CD9|MMRN1|GP1BB|GP5|TF|ITGA6|AHSG|ORM2|SERPINA1
Reactome Pathways	Formation of Fibrin Clot (Clotting Cascade)	8.42e-07	6	F13A1|PF4|GP9|A2M|GP1BB|GP5
Reactome Pathways	Neutrophil degranulation	1.39e-06	12	SLC2A3|VCL|COTL1|STOM|ARPC5|PPBP|S100A9|GSN|RAB14|AHSG|ORM2|SERPINA1
Reactome Pathways	Innate Immune System	1.45e-05	15	SLC2A3|VCL|COTL1|C6|STOM|ARPC5|PPBP|UBA7|C4BPA|S100A9|GSN|RAB14|AHSG|ORM2|SERPINA1
Reactome Pathways	Intrinsic Pathway of Fibrin Clot Formation	0.0002	4	GP9|A2M|GP1BB|GP5
Reactome Pathways	Defective F9 activation	0.00035	3	GP9|GP1BB|GP5
Reactome Pathways	Immune System	0.0014	17	SLC2A3|VCL|COTL1|C6|F13A1|STOM|ARPC5|PPBP|UBA7|C4BPA|S100A9|GSN|RAB14|AHSG|ORM2|TREML1|SERPINA1
Reactome Pathways	GP1b-IX-V activation signalling	0.0014	3	GP9|GP1BB|GP5
Reactome Pathways	Post-translational protein phosphorylation	0.0019	5	APOE|PDIA6|TF|AHSG|SERPINA1
Reactome Pathways	Platelet Adhesion to exposed collagen	0.0022	3	GP9|GP1BB|GP5
Reactome Pathways	Regulation of Insulin-like Growth Factor (IGF) transport and uptake by Insulin-like Growth Factor Binding Proteins (IGFBPs)	0.0029	5	APOE|PDIA6|TF|AHSG|SERPINA1
Reactome Pathways	Platelet Aggregation (Plug Formation)	0.0226	3	GP9|GP1BB|GP5

## Sheet: T7
ID	name	Old_vs_Young_p.adj	Old_vs_Young_p.val	Old_vs_Young_log2FoldChange	Protein.names
V9HWG9	HEL-S-21	0.208	3.99626e-08	4.98	Glutathione-dependent dehydroascorbate reductase (EC 1.20.4.2) (EC 1.8.5.1) (EC 2.5.1.18) (Monomethylarsonic acid reductase)
B3KQT9	HEL-S-269	0.327	1.58179e-06	2.16	Protein disulfide-isomerase (EC 5.3.4.1)
A0A024R1K7	YWHAH	0.328	1.7465e-06	5.18	Tyrosine 3-monooxygenase/tryptophan 5-monooxygenase activation protein, eta polypeptide, isoform CRA_b
Q6P5S3	Q6P5S3	0.333	2.57979e-06	-5.55
A0A384NYN5	VCL	0.343	7.37134e-06	1.6	Metavinculin (Vinculin)
A0A384NPU5	PDIA6	0.343	7.51803e-06	4.98	Epididymis secretory sperm binding protein
B1N7B8	B1N7B8	0.345	1.07938e-05	-4.73
A8K8Z4	A8K8Z4	0.346	1.20573e-05	-3.97
V9HWF0	HEL-S-28	0.348	1.66222e-05	3.06	Integrin-linked protein kinase
P00488	F13A1	0.349	2.1277e-05	1.46	Coagulation factor XIII A chain (Coagulation factor XIIIa) (EC 2.3.2.13) (Protein-glutamine gamma-glutamyltransferase A chain) (Transglutaminase A chain)
Q6MZU6	DKFZp686C15213	0.349	2.24876e-05	-5.53
Q5VY30	RBP4	0.349	2.2488e-05	-2.89	Retinol-binding protein
V9HW92	HEL-S-112	0.349	2.30009e-05	3.89	Epididymis secretory protein Li 112 (PDZ and LIM domain 1 (Elfin), isoform CRA_a)
V9HWB4	HEL-S-89n	0.352	4.25471e-05	2.63	78 kDa glucose-regulated protein (Binding-immunoglobulin protein) (Heat shock protein 70 family protein 5) (Heat shock protein family A member 5) (Immunoglobulin heavy chain-binding protein)
P40197	GP5	0.352	4.28827e-05	4.67	Platelet glycoprotein V (GPV) (Glycoprotein 5) (CD antigen CD42d)
P02787	TF	0.352	4.88709e-05	-4.89	Serotransferrin (Transferrin) (Beta-1 metal-binding globulin) (Siderophilin)
B7Z992	B7Z992	0.352	5.12702e-05	4.41	Actin-depolymerizing factor (Brevin) (Gelsolin)
A2VCK8	TMSB4X	0.353	5.30745e-05	1.63	Thymosin beta
A0A024R882	STOM	0.353	6.1335e-05	1.41	Stomatin, isoform CRA_a
A8K2W3	SDPR	0.353	7.00354e-05	3.71	cDNA FLJ78516
P08567	PLEK	0.353	7.18432e-05	1.42	Pleckstrin (Platelet 47 kDa protein) (p47)
Q6LET3	HPRT1	0.354	8.87295e-05	5.66	Hypoxanthine phosphoribosyltransferase (EC 2.4.2.8) (Fragment)
P01023	A2M	0.354	0.000100727	-1.63	Alpha-2-macroglobulin (Alpha-2-M) (C3 and PZP-like alpha-2-macroglobulin domain-containing protein 5)
P04196	HRG	0.355	0.000117389	-4.53	Histidine-rich glycoprotein (Histidine-proline-rich glycoprotein) (HPRG)
C9JV77	AHSG	0.355	0.000117408	-1.52	Alpha-2-HS-glycoprotein (Fetuin-A)
E9KL36	HEL111	0.355	0.000128276	-1.6	Transthyretin
Q13201	MMRN1	0.355	0.000140263	2.14	Multimerin-1 (EMILIN-4) (Elastin microfibril interface located protein 4) (Elastin microfibril interfacer 4) (Endothelial cell multimerin) [Cleaved into: Platelet glycoprotein Ia*; 155 kDa platelet multimerin (p-155) (p155)]
V9HWI5	HEL-S-15	0.355	0.000147298	1.24	Cofilin, non-muscle isoform (Cofilin-1)
B4E1D8	B4E1D8	0.365	0.000165809	-4.87
D3JV41	PPBP	0.383	0.000205209	1.38	C-X-C motif chemokine (Fragment)
Q6PIL8	IGK@.1	0.395	0.000234393	-7.64	IGK@ protein
A0A140GX63	GP1BB	0.417	0.000304463	4.1	Platelet membrane glycoprotein Ib beta
P11169	SLC2A3	0.429	0.000348754	2.55	Solute carrier family 2, facilitated glucose transporter member 3 (Glucose transporter type 3, brain) (GLUT-3)
Q8NCL6	SNC73	0.436	0.000379102	-5.44
P02776	PF4	0.439	0.000390744	1.21	Platelet factor 4 (PF-4) (C-X-C motif chemokine 4) (Iroplact) (Oncostatin-A) [Cleaved into: Platelet factor 4, short form (Endothelial cell growth inhibitor)]
A0A384MR03	A0A384MR03	0.465	0.000529652	-5.25
E9KL23	SERPINA1	0.469	0.00055385	-1.39	Epididymis secretory sperm binding protein Li 44a (Serpin peptidase inhibitor clade A member 1 isoform 1)
V9HWI6	HEL-S-51	0.471	0.000565004	-1.43	Gc-globulin (Group-specific component) (Vitamin D-binding protein)
K7ER74	APOC4-APOC2	0.471	0.000568164	2.58	Apolipoprotein C-II (Apolipoprotein C-IV) (Apolipoprotein C2) (Apolipoprotein C4)
P23229	ITGA6	0.51	0.000896829	3.81	Integrin alpha-6 (CD49 antigen-like family member F) (VLA-6) (CD antigen CD49f) [Cleaved into: Integrin alpha-6 heavy chain; Integrin alpha-6 light chain; Processed integrin alpha-6 (Alpha6p)]
D1MER8	GP9	0.547	0.00139584	3.05	Truncated glycoprotein IX (Platelet)
K7ENT6	TPM4.1	0.578	0.00205874	3.43	Tropomyosin alpha-4 chain
A0A024R962	hCG_40889	0.585	0.00225039	-1.56	HCG40889, isoform CRA_b
Q86Z22	HEL-S-297	0.593	0.00248044	3.96	Epididymis secretory protein Li 297 (Epididymis secretory sperm binding protein)
O43866	CD5L	0.601	0.0027537	-3.15	CD5 antigen-like (Apoptosis inhibitor expressed by macrophages) (hAIM) (CT-2) (IgM-associated peptide) (SP-alpha)
D9IAI1	HEL-S-34	0.628	0.00393171	2.01	Epididymis secretory protein Li 34 (Phosphatidylethanolamine binding protein 1, isoform CRA_a) (Phosphatidylethanolamine-binding protein 1)
A0A385HW21	A0A385HW21	0.637	0.00441924	-6.49	Mutant hemoglobin subunit alpha 2
P02760	AMBP	0.638	0.00445844	-2.02	Protein AMBP [Cleaved into: Alpha-1-microglobulin (Protein HC) (Alpha-1 microglycoprotein) (Complex-forming glycoprotein heterogeneous in charge); Inter-alpha-trypsin inhibitor light chain (ITI-LC) (Bikunin) (EDC1) (HI-30) (Uronic-acid-rich protein); Trypstatin]
P26447	S100A4	0.638	0.00447637	2.9	Protein S100-A4 (Calvasculin) (Metastasin) (Placental calcium-binding protein) (Protein Mts1) (S100 calcium-binding protein A4)
Q4W5L2	SNCA	0.643	0.00480142	1.34	Alpha-synuclein (Fragment)
Q6IBG1	MYL9	0.652	0.00545614	3.33	MYL9 protein
P0DOX7	P0DOX7	0.656	0.00572384	-2.31	Immunoglobulin kappa light chain (Immunoglobulin kappa light chain EU)
P13671	C6	0.659	0.00604225	3.32	Complement component C6
A0A087X296	PTGS1	0.66	0.00605001	2.15	Cyclooxygenase-1 (EC 1.14.99.1) (Prostaglandin G/H synthase 1) (Prostaglandin H2 synthase 1) (Prostaglandin-endoperoxide synthase 1)
A0A140VK00	AZGP1	0.667	0.00673452	-1.03	Testicular tissue protein Li 227
P0DOX3	IGHD	0.668	0.00682243	-3.04	Immunoglobulin delta heavy chain (Immunoglobulin delta heavy chain WAH)
P04003	C4BPA	0.67	0.00701971	3.88	C4b-binding protein alpha chain (C4bp) (Proline-rich protein) (PRP)
Q69YG1	DKFZp761E1322	0.675	0.0075193	3.24	Myotrophin (Myotrophin, isoform CRA_a) (V-1 protein) (cDNA FLJ31663 fis, clone NT2RI2004504, highly similar to MYOTROPHIN)
Q9HBI1	PARVB	0.678	0.00785714	2.49	Beta-parvin (Affixin)
Q27J81	INF2	0.685	0.00881804	2.39	Inverted formin-2 (HBEBP2-binding protein C)
Q8TAY0	IGFALS	0.694	0.0100288	-2.27	Insulin-like growth factor binding protein, acid labile subunit
P43652	AFM	0.704	0.01164	-1.63	Afamin (Alpha-albumin) (Alpha-Alb)
P19652	ORM2	0.714	0.0137012	-1.65	Alpha-1-acid glycoprotein 2 (AGP 2) (Orosomucoid-2) (OMD 2)
Q68CK4	HMFT1766	0.716	0.0141518	2.49	Leucine-rich alpha-2-glycoprotein (Leucine-rich alpha-2-glycoprotein 1) (cDNA FLJ14476 fis, clone MAMMA1001388, highly similar to Leucine-rich alpha-2-glycoprotein) (cDNA, FLJ95324, highly similar to Homo sapiens leucine-rich alpha-2-glycoprotein 1 (LRG1), mRNA)
A0A346D5N4	F12	0.724	0.0159597	-3.34	Coagulation factor XII
B4DPJ8	CCT6A	0.725	0.0163448	2.73	cDNA FLJ52344, highly similar to T-complex protein 1 subunit zeta (cDNA, FLJ79129, highly similar to T-complex protein 1 subunit zeta)
B2R815	SERPINA4	0.729	0.0173374	-2.02	cDNA, FLJ93695, highly similar to Homo sapiens serpin peptidase inhibitor, clade A (alpha-1 antiproteinase, antitrypsin), member 4 (SERPINA4), mRNA
P36959	GMPR	0.732	0.0182563	2.48	GMP reductase 1 (GMPR 1) (EC 1.7.1.7) (Guanosine 5'-monophosphate oxidoreductase 1) (Guanosine monophosphate reductase 1)
V9HWF6	HEL-S-153w	0.737	0.019914	-0.876	Alpha-1-acid glycoprotein
B0YIW1	APOA5	0.738	0.0203629	2.11	Apolipoprotein A-V variant 3 (cDNA, FLJ96227, Homo sapiens apolipoprotein A-V (APOA5), mRNA)
Q0QF37	MDH2	0.739	0.020742	2.85	Malate dehydrogenase (EC 1.1.1.37) (Fragment)
A0A0S2Z4I5	CFP	0.747	0.0236632	-3.28	Complement factor properdin isoform 1 (Complement factor properdin, isoform CRA_d) (Fragment)
A0A384MTY2	COTL1	0.753	0.0263288	2.14	Epididymis secretory sperm binding protein
D6R934	C1QB	0.753	0.0265515	-1.64	Complement C1q subcomponent subunit B
B5MDF5	RAN	0.765	0.0325795	2.09	GTP-binding nuclear protein Ran
Q5HYL6	DKFZp686E1899	0.772	0.0374658	1.8	Uncharacterized protein DKFZp686E1899
P00739	HPR	0.779	0.0423002	-2.03	Haptoglobin-related protein
P07357	C8A	0.779	0.0426703	-1.73	Complement component C8 alpha chain (Complement component 8 subunit alpha)
V9HW34	HEL-213	0.78	0.04325	4.65	Epididymis luminal protein 213
Q5XTR9	HBD/HBB	0.784	0.0470143	-2.64	Hemoglobin delta-beta fusion protein (Fragment)
Q9GZL9	HBB.7	0.786	0.0488011	3.39	Beta-globin (Mutant beta-globin) (Fragment)
V9HWC7	HEL-S-128m	0.794	0.0568085	0.617	Epididymis secretory sperm binding protein Li 128m (Peroxiredoxin 6, isoform CRA_a)
A0A090N8Y2	ERP70	0.794	0.0575775	2.44	Protein disulfide-isomerase A4 (EC 5.3.4.1) (Endoplasmic reticulum resident protein 72)
V9HWC2	HEL-S-67p	0.795	0.0577279	1.39	Maillard deglycase (EC 3.5.1.124) (Parkinsonism-associated deglycase) (Protein DJ-1) (Protein/nucleic acid deglycase DJ-1)
P80511	S100A12	0.795	0.0579229	-2.06	Protein S100-A12 (CGRP) (Calcium-binding protein in amniotic fluid 1) (CAAF1) (Calgranulin-C) (CAGC) (Extracellular newly identified RAGE-binding protein) (EN-RAGE) (Migration inhibitory factor-related protein 6) (MRP-6) (p6) (Neutrophil S100 protein) (S100 calcium-binding protein A12) [Cleaved into: Calcitermin]
Q71DI3	HIST2H3A	0.799	0.0634056	2.37	Histone H3.2 (H3-clustered histone 13) (H3-clustered histone 14) (H3-clustered histone 15) (Histone H3/m) (Histone H3/o)
V9H1D9	V9H1D9	0.8	0.0640575	-2.08	Alpha globin
B0V023	C6orf25	0.801	0.0651427	1.68	C6orf25 (Chromosome 6 open reading frame 25, isoform CRA_h) (cDNA FLJ35073 fis, clone PLACE6000630)
B4E1C2	KNG1	0.806	0.0734837	-0.557	Bradykinin
A0A384MEF1	GSN	0.807	0.0747092	0.459	Actin-depolymerizing factor (Brevin) (Gelsolin)
B3KWQ3	B3KWQ3	0.808	0.075621	1.49	cDNA FLJ43573 fis, clone RECTM2001691, highly similar to Actin, cytoplasmic 2
V9HWC6	HEL-S-39	0.812	0.0822838	1.66	Peptidyl-prolyl cis-trans isomerase (PPIase) (EC 5.2.1.8)
A0A182DWH7	SEPP1	0.814	0.0861179	1.74	Selenoprotein P (Fragment)
A0A384NQ35	PSME1	0.814	0.0870261	2.72	Epididymis secretory sperm binding protein (Fragment)
Q86YW5	TREML1	0.816	0.0912302	1.87	Trem-like transcript 1 protein (TLT-1) (Triggering receptor expressed on myeloid cells-like protein 1)
A0A384NPQ2	PRDX1	0.82	0.0982499	1.99	Epididymis secretory sperm binding protein
B4DPP0	CD9	0.82	0.0992115	1.61	cDNA FLJ51032, highly similar to CD9 antigen
Q6EZE9	DEFA3	0.821	0.101514	-1.99	Defensin, alpha 3, neutrophil-specific
V9HW35	HEL-S-55	0.827	0.114718	1.87	Peroxiredoxin-5 (EC 1.11.1.24)
A0A024RAA7	C1QC	0.829	0.120756	-0.623	Adiponectin B (Complement component 1, q subcomponent, C chain, isoform CRA_a)
A0A140VK56	TALDO1	0.83	0.124248	1.48	Transaldolase (EC 2.2.1.2)
A0A140VJJ2	ESD	0.833	0.132896	1.68	S-formylglutathione hydrolase (EC 3.1.2.12)
P05160	F13B	0.833	0.133176	-1.4	Coagulation factor XIII B chain (Fibrin-stabilizing factor B subunit) (Protein-glutamine gamma-glutamyltransferase B chain) (Transglutaminase B chain)
V9HWG1	HEL-S-134P	0.835	0.138047	1.2	Epididymis secretory sperm binding protein Li 134P
P02750	LRG1	0.835	0.139695	-1.41
A0A109PSY4	A0A109PSY4	0.837	0.145217	-1.52	MS-A1 light chain variable region (Fragment)
Q53H26	Q53H26	0.838	0.148146	2.19	Beta-1 metal-binding globulin (Serotransferrin) (Siderophilin) (Fragment)
V9GYM3	APOA2.1	0.84	0.156679	-0.64	Apolipoprotein A-II (Apolipoprotein A2)
P41226	UBA7	0.841	0.160842	1.54	Ubiquitin-like modifier-activating enzyme 7 (Ubiquitin-activating enzyme 7) (D8) (Ubiquitin-activating enzyme E1 homolog)
B3KQ20	PRG4	0.842	0.162448	-1.09	cDNA FLJ32635 fis, clone SYNOV2000178, highly similar to Proteoglycan-4
A0A286YFJ8	IGHG4	0.842	0.164106	-1.49	Immunoglobulin heavy constant gamma 4 (Fragment)
G3V1N2	HBA2.1	0.842	0.165665	1.31	HCG1745306, isoform CRA_a (Hemoglobin subunit alpha)
B2RA39	CFHR5	0.845	0.175527	-2.15	cDNA, FLJ94686, highly similar to Homo sapiens complement factor H-related 5 (CFHL5), mRNA
B4DZZ0	ARL6IP5	0.847	0.183822	1.03	PRA1 family protein
B2R9F2	SERPINA6	0.847	0.183975	-0.645	cDNA, FLJ94361, highly similar to Homo sapiens serine (or cysteine) proteinase inhibitor, clade A(alpha-1 antiproteinase, antitrypsin), member 6 (SERPINA6), mRNA
F1C4A7	CD14	0.847	0.185896	1.54	Monocyte differentiation antigen CD14 (Myeloid cell-specific leucine-rich glycoprotein)
A0A384MTQ3	AHCY	0.847	0.1876	1.58	Adenosylhomocysteinase (EC 3.3.1.1)
B3KQ04	RGS18	0.849	0.193611	1.09	cDNA FLJ32552 fis, clone SPLEN1000089, highly similar to Regulator of G-protein signaling 18
P08311	CTSG	0.849	0.194141	1.65	Cathepsin G (CG) (EC 3.4.21.20)
P16401	HIST1H1B	0.85	0.201094	-1.27	Histone H1.5 (Histone H1a) (Histone H1b) (Histone H1s-3)
A0A140VJZ1	USP5	0.851	0.204628	1.11	Ubiquitin carboxyl-terminal hydrolase (EC 3.4.19.12)
A0A1W6IYI5	A0A1W6IYI5	0.854	0.220196	-1.18	N90-VRC38.08 heavy chain variable region (Fragment)
P01591	IGJ	0.855	0.225565	-1.42	Immunoglobulin J chain (Joining chain of multimeric IgA and IgM)
Q13790	APOF	0.856	0.22981	-1.36	Apolipoprotein F (Apo-F) (Lipid transfer inhibitor protein) (LTIP)
P06703	S100A6	0.858	0.244283	0.448	Protein S100-A6 (Calcyclin) (Growth factor-inducible protein 2A9) (MLN 4) (Prolactin receptor-associated protein) (PRA) (S100 calcium-binding protein A6)
A0A140VJL9	ALAD	0.858	0.24508	1.07	Delta-aminolevulinic acid dehydratase (EC 4.2.1.24)
A2J1M8	A2J1M8	0.862	0.268518	-1.26	Rheumatoid factor RF-IP12 (Rheumatoid factor RF-IP13) (Fragment)
Q0VAS5	HIST1H4H	0.863	0.279106	-1.55	Histone H4
A0A140VJF4	BLVRA	0.864	0.285675	1.7	Biliverdin reductase A (BVR A) (EC 1.3.1.24)
B7Z242	MAOB	0.866	0.299238	-1.08	Amine oxidase (EC 1.4.3.-)
P63241	EIF5A	0.866	0.302317	1.29	Eukaryotic translation initiation factor 5A-1 (eIF-5A-1) (eIF-5A1) (Eukaryotic initiation factor 5A isoform 1) (eIF-5A) (Rev-binding factor) (eIF-4D)
Q86TT1	Q86TT1	0.872	0.349618	-0.977	Full-length cDNA clone CS0DD006YL02 of Neuroblastoma of Homo sapiens (human)
P80108	GPLD1	0.872	0.357268	1.01	Phosphatidylinositol-glycan-specific phospholipase D (PI-G PLD) (EC 3.1.4.50) (Glycoprotein phospholipase D) (Glycosyl-phosphatidylinositol-specific phospholipase D) (GPI-PLD) (GPI-specific phospholipase D)
B2R8I2	B2R8I2	0.872	0.357496	1.26	cDNA, FLJ93914, highly similar to Homo sapiens histidine-rich glycoprotein (HRG), mRNA
E9PEW8	HBD	0.874	0.369102	1.07	Hemoglobin subunit delta (Fragment)
P06727	APOA4	0.874	0.373301	0.429	Apolipoprotein A-IV (Apo-AIV) (ApoA-IV) (Apolipoprotein A4)
A0A1U9X793	APOM	0.874	0.373936	0.988	Apolipoprotein M
Q9Y6C2	EMILIN1	0.876	0.388256	1.25	EMILIN-1 (Elastin microfibril interface-located protein 1) (Elastin microfibril interfacer 1)
Q5U0A0	PSMA5	0.877	0.399822	0.895	Proteasome subunit alpha type
J3KQ32	OLA1	0.877	0.405328	0.811	Obg-like ATPase 1
Q8TF42	UBASH3B	0.878	0.410687	1.02	Ubiquitin-associated and SH3 domain-containing protein B (EC 3.1.3.48) (Cbl-interacting protein p70) (Suppressor of T-cell receptor signaling 1) (STS-1) (T-cell ubiquitin ligand 2) (TULA-2) (Tyrosine-protein phosphatase STS1/TULA2)
A3KPE2	APOC3	0.878	0.417193	0.444	Apolipoprotein C-III (Apolipoprotein C3)
A0A384P5Q0	CAT	0.879	0.422213	0.352	Catalase (EC 1.11.1.6)
A0A087WSY5	CPB2	0.879	0.424802	-1.02	Carboxypeptidase B2
P46109	CRKL	0.88	0.433591	-0.692	Crk-like protein
A0A096LPE2	SAA2-SAA4	0.881	0.446045	0.877	SAA2-SAA4 readthrough
B2R582	DKFZp686H17246	0.881	0.446499	0.715	cDNA, FLJ92374, highly similar to Homo sapiens C-type lectin domain family 3, member B (CLEC3B), mRNA
Q9UL83	Q9UL83	0.883	0.480591	-0.71	Myosin-reactive immunoglobulin light chain variable region (Fragment)
O15511	ARPC5	0.884	0.48359	0.556	Actin-related protein 2/3 complex subunit 5 (Arp2/3 complex 16 kDa subunit) (p16-ARC)
B2MUD5	ELA2	0.885	0.499532	-0.747	Neutrophil elastase (Fragment)
B2R5G8	B2R5G8	0.885	0.50631	0.685	Serum amyloid A protein
P68431	HIST1H3A	0.886	0.520306	-0.682	Histone H3.1 (Histone H3/a) (Histone H3/b) (Histone H3/c) (Histone H3/d) (Histone H3/f) (Histone H3/h) (Histone H3/i) (Histone H3/j) (Histone H3/k) (Histone H3/l)
V9HW21	HEL-76	0.886	0.52501	0.256	Carbonic anhydrase (EC 4.2.1.1)
C9JAI6	CMTM5	0.887	0.532531	0.521	CKLF-like MARVEL transmembrane domain-containing protein 5
Q56G89	Q56G89	0.888	0.550333	-0.941	Serum albumin
P22792	CPN2	0.888	0.554368	0.596	Carboxypeptidase N subunit 2 (Carboxypeptidase N 83 kDa chain) (Carboxypeptidase N large subunit) (Carboxypeptidase N polypeptide 2) (Carboxypeptidase N regulatory subunit)
P06702	S100A9	0.889	0.56124	-0.797	Protein S100-A9 (Calgranulin-B) (Calprotectin L1H subunit) (Leukocyte L1 complex heavy chain) (Migration inhibitory factor-related protein 14) (MRP-14) (p14) (S100 calcium-binding protein A9)
Q5QPM9	PSMF1	0.889	0.570171	-0.667	Proteasome inhibitor PI31 subunit (Fragment)
Q96AP7	ESAM	0.89	0.579199	-0.565	Endothelial cell-selective adhesion molecule
Q8TCF0	LBP	0.89	0.585029	-0.302	Lipopolysaccharide-binding protein
C9JF17	APOD	0.891	0.589389	-0.389	Apolipoprotein D (Fragment)
B2R4C5	LYZ	0.893	0.622963	-0.734	1,4-beta-N-acetylmuramidase C (EC 3.2.1.17) (Lysozyme C)
Q3ZCM7	TUBB8	0.893	0.625101	0.504	Tubulin beta-8 chain (Tubulin beta 8 class VIII)
A0A024RAG6	C1QA	0.893	0.625188	-0.421	Complement C1q subcomponent subunit A
Q9UIB8	CD84	0.893	0.627341	-0.437	SLAM family member 5 (Cell surface antigen MAX.3) (Hly9-beta) (Leukocyte differentiation antigen CD84) (Signaling lymphocytic activation molecule 5) (CD antigen CD84)
A0A024R845	RAB14	0.893	0.638432	-0.529	Ras-related protein Rab-14
K7ERI9	APOC1	0.894	0.639786	0.204	Apolipoprotein C-I (Fragment)
A8K878	MANF	0.894	0.640443	0.394	cDNA FLJ77177, highly similar to Homo sapiens arginine-rich, mutated in early stage tumors (ARMET), mRNA
A0A140VJI7	ECM1	0.894	0.642067	-0.353	Testicular tissue protein Li 61
P05109	S100A8	0.896	0.685171	0.524	Protein S100-A8 (Calgranulin-A) (Calprotectin L1L subunit) (Cystic fibrosis antigen) (CFAG) (Leukocyte L1 complex light chain) (Migration inhibitory factor-related protein 8) (MRP-8) (p8) (S100 calcium-binding protein A8) (Urinary stone protein band A)
A0A087X1J7	GPX3	0.896	0.694479	-0.338	Glutathione peroxidase
B3KSV9	SLC9A3R1	0.897	0.704565	0.358	cDNA FLJ37148 fis, clone BRACE2025333, highly similar to Homo sapiens Na+/H+ exchange regulatory co-factor (NHERF) mRNA
Q6UY50	UNQ172	0.897	0.706842	0.45	NL3
V9HWI1	HEL-S-10	0.897	0.711541	0.191	Epididymis secretory protein Li 10
P10720	PF4V1	0.898	0.717332	-0.352	Platelet factor 4 variant (C-X-C motif chemokine 4 variant) (CXCL4L1) (PF4alt) (PF4var1) [Cleaved into: Platelet factor 4 variant(4-74); Platelet factor 4 variant(5-74); Platelet factor 4 variant(6-74)]
B3KUR3	BPGM	0.898	0.728925	0.262	cDNA FLJ40459 fis, clone TESTI2041800, highly similar to BISPHOSPHOGLYCERATE MUTASE
P05164	MPO	0.899	0.753591	0.384	Myeloperoxidase (MPO) (EC 1.11.2.2) [Cleaved into: Myeloperoxidase; 89 kDa myeloperoxidase; 84 kDa myeloperoxidase; Myeloperoxidase light chain; Myeloperoxidase heavy chain]
A8ASI8	BID	0.9	0.76432	0.339	BH3-interacting domain death agonist
P20851	C4BPB	0.9	0.77324	-0.328	C4b-binding protein beta chain
A0A1B1CYC5	A0A1B1CYC5	0.901	0.780863	-0.383	Vitamin D binding protein (Fragment)
P04433	IGKV3D-11	0.901	0.784235	0.311	Immunoglobulin kappa variable 3-11 (Ig kappa chain V-III region VG)
B3KVN0	SLC2A1	0.901	0.796103	0.26	Glucose transporter type 1, erythrocyte/brain (Solute carrier family 2, facilitated glucose transporter member 1)
Q8TCZ8	APOE	0.902	0.806647	-0.252	Apolipoprotein E (Fragment)
O94919	ENDOD1	0.902	0.817356	0.239	Endonuclease domain-containing 1 protein (EC 3.1.30.-)
B3KNX0	C1S	0.903	0.847119	-0.0761	cDNA FLJ30621 fis, clone CTONG2001681, highly similar to Complement C1s subcomponent
A0A0C4DH68	IGKV2-24	0.904	0.851217	0.212	Immunoglobulin kappa variable 2-24
A0A384ME17	TUFM	0.904	0.85831	0.189	Elongation factor Tu
G4V2I9	SLC4A1	0.906	0.905236	0.0678	Anion exchange protein
H9ZYJ2	TXN	0.906	0.906798	0.146	Thioredoxin
V9HW12	HEL-S-2a	0.906	0.915598	0.0575	Epididymis secretory sperm binding protein Li 2a (Peroxiredoxin 2, isoform CRA_b)
A0A140VK24	LCAT	0.908	0.947704	0.0648	Testicular secretory protein Li 24
P16403	HIST1H1C	0.908	0.95465	0.0811	Histone H1.2 (Histone H1c) (Histone H1d) (Histone H1s-1)
H0YAC1	KLKB1	0.908	0.956908	0.0238	Plasma kallikrein (Fragment)
Q9Y3C8	UFC1	0.908	0.959336	0.0532	Ubiquitin-fold modifier-conjugating enzyme 1 (Ufm1-conjugating enzyme 1)
P05546	SERPIND1	0.909	0.975674	-0.0188	Heparin cofactor 2 (Heparin cofactor II) (HC-II) (Protease inhibitor leuserpin-2) (HLS2) (Serpin D1)
Q3ZCW2	LGALSL	0.909	0.975835	-0.028	Galectin-related protein (Galectin-like protein) (Lectin galactoside-binding-like protein)
Q14520	HABP2	0.909	0.992608	0.0113	Hyaluronan-binding protein 2 (EC 3.4.21.-) (Factor VII-activating protease) (Factor seven-activating protease) (FSAP) (Hepatocyte growth factor activator-like protein) (Plasma hyaluronan-binding protein) [Cleaved into: Hyaluronan-binding protein 2 50 kDa heavy chain; Hyaluronan-binding protein 2 50 kDa heavy chain alternate form; Hyaluronan-binding protein 2 27 kDa light chain; Hyaluronan-binding…

## Sheet: T8
ID	name	Old_vs_Young_p.val	Old_vs_Young_log2FoldChange	Protein.names
A0A024R1K7	YWHAH	1.7465e-06	5.18	Tyrosine 3-monooxygenase/tryptophan 5-monooxygenase activation protein, eta polypeptide, isoform CRA_b
A0A384NYN5	VCL	7.37134e-06	1.6	Metavinculin (Vinculin)
A0A384NPU5	PDIA6	7.51803e-06	4.98	Epididymis secretory sperm binding protein
P00488	F13A1	2.1277e-05	1.46	Coagulation factor XIII A chain (Coagulation factor XIIIa) (EC 2.3.2.13) (Protein-glutamine gamma-glutamyltransferase A chain) (Transglutaminase A chain)
P40197	GP5	4.28827e-05	4.67	Platelet glycoprotein V (GPV) (Glycoprotein 5) (CD antigen CD42d)
P02787	TF	4.88709e-05	-4.89	Serotransferrin (Transferrin) (Beta-1 metal-binding globulin) (Siderophilin)
A2VCK8	TMSB4X	5.30745e-05	1.63	Thymosin beta
A0A024R882	STOM	6.1335e-05	1.41	Stomatin, isoform CRA_a
A8K2W3	CAVIN2	7.00354e-05	3.71	cDNA FLJ78516
P08567	PLEK	7.18432e-05	1.42	Pleckstrin (Platelet 47 kDa protein) (p47)
Q6LET3	HPRT1	8.87295e-05	5.66	Hypoxanthine phosphoribosyltransferase (EC 2.4.2.8) (Fragment)
P01023	A2M	0.000100727	-1.63	Alpha-2-macroglobulin (Alpha-2-M) (C3 and PZP-like alpha-2-macroglobulin domain-containing protein 5)
P04196	HRG	0.000117389	-4.53	Histidine-rich glycoprotein (Histidine-proline-rich glycoprotein) (HPRG)
C9JV77	AHSG	0.000117408	-1.52	Alpha-2-HS-glycoprotein (Fetuin-A)
Q13201	MMRN1	0.000140263	2.14	Multimerin-1 (EMILIN-4) (Elastin microfibril interface located protein 4) (Elastin microfibril interfacer 4) (Endothelial cell multimerin) [Cleaved into: Platelet glycoprotein Ia*; 155 kDa platelet multimerin (p-155) (p155)]
D3JV41	PPBP	0.000205209	1.38	C-X-C motif chemokine (Fragment)
A0A140GX63	GP1BB	0.000304463	4.1	Platelet membrane glycoprotein Ib beta
P11169	SLC2A3	0.000348754	2.55	Solute carrier family 2, facilitated glucose transporter member 3 (Glucose transporter type 3, brain) (GLUT-3)
P02776	PF4	0.000390744	1.21	Platelet factor 4 (PF-4) (C-X-C motif chemokine 4) (Iroplact) (Oncostatin-A) [Cleaved into: Platelet factor 4, short form (Endothelial cell growth inhibitor)]
E9KL23	SERPINA1	0.00055385	-1.39	Epididymis secretory sperm binding protein Li 44a (Serpin peptidase inhibitor clade A member 1 isoform 1)
K7ER74	APOC4-APOC2	0.000568164	2.58	Apolipoprotein C-II (Apolipoprotein C-IV) (Apolipoprotein C2) (Apolipoprotein C4)
P23229	ITGA6	0.000896829	3.81	Integrin alpha-6 (CD49 antigen-like family member F) (VLA-6) (CD antigen CD49f) [Cleaved into: Integrin alpha-6 heavy chain; Integrin alpha-6 light chain; Processed integrin alpha-6 (Alpha6p)]
D1MER8	GP9	0.00139584	3.05	Truncated glycoprotein IX (Platelet)
P02760	AMBP	0.00445844	-2.02	Protein AMBP [Cleaved into: Alpha-1-microglobulin (Protein HC) (Alpha-1 microglycoprotein) (Complex-forming glycoprotein heterogeneous in charge); Inter-alpha-trypsin inhibitor light chain (ITI-LC) (Bikunin) (EDC1) (HI-30) (Uronic-acid-rich protein); Trypstatin]
P26447	S100A4	0.00447637	2.9	Protein S100-A4 (Calvasculin) (Metastasin) (Placental calcium-binding protein) (Protein Mts1) (S100 calcium-binding protein A4)
Q4W5L2	SNCA	0.00480142	1.34	Alpha-synuclein (Fragment)
Q6IBG1	MYL9	0.00545614	3.33	MYL9 protein
P13671	C6	0.00604225	3.32	Complement component C6
A0A087X296	PTGS1	0.00605001	2.15	Cyclooxygenase-1 (EC 1.14.99.1) (Prostaglandin G/H synthase 1) (Prostaglandin H2 synthase 1) (Prostaglandin-endoperoxide synthase 1)
A0A140VK00	AZGP1	0.00673452	-1.03	Testicular tissue protein Li 227
P04003	C4BPA	0.00701971	3.88	C4b-binding protein alpha chain (C4bp) (Proline-rich protein) (PRP)
Q9HBI1	PARVB	0.00785714	2.49	Beta-parvin (Affixin)
Q27J81	INF2	0.00881804	2.39	Inverted formin-2 (HBEBP2-binding protein C)
Q8TAY0	IGFALS	0.0100288	-2.27	Insulin-like growth factor binding protein, acid labile subunit
P43652	AFM	0.01164	-1.63	Afamin (Alpha-albumin) (Alpha-Alb)
P19652	ORM2	0.0137012	-1.65	Alpha-1-acid glycoprotein 2 (AGP 2) (Orosomucoid-2) (OMD 2)
B4DPJ8	CCT6A	0.0163448	2.73	cDNA FLJ52344, highly similar to T-complex protein 1 subunit zeta (cDNA, FLJ79129, highly similar to T-complex protein 1 subunit zeta)
P36959	GMPR	0.0182563	2.48	GMP reductase 1 (GMPR 1) (EC 1.7.1.7) (Guanosine 5'-monophosphate oxidoreductase 1) (Guanosine monophosphate reductase 1)
Q0QF37	MDH2	0.020742	2.85	Malate dehydrogenase (EC 1.1.1.37) (Fragment)
A0A384MTY2	COTL1	0.0263288	2.14	Epididymis secretory sperm binding protein
B5MDF5	RAN	0.0325795	2.09	GTP-binding nuclear protein Ran
P07357	C8A	0.0426703	-1.73	Complement component C8 alpha chain (Complement component 8 subunit alpha)
B0V023	C6orf25	0.0651427	1.68	C6orf25 (Chromosome 6 open reading frame 25, isoform CRA_h) (cDNA FLJ35073 fis, clone PLACE6000630)
B4E1C2	KNG1	0.0734837	-0.557	Bradykinin
A0A384MEF1	GSN	0.0747092	0.459	Actin-depolymerizing factor (Brevin) (Gelsolin)
A0A384NQ35	PSME1	0.0870261	2.72	Epididymis secretory sperm binding protein (Fragment)
Q86YW5	TREML1	0.0912302	1.87	Trem-like transcript 1 protein (TLT-1) (Triggering receptor expressed on myeloid cells-like protein 1)
A0A384NPQ2	PRDX1	0.0982499	1.99	Epididymis secretory sperm binding protein
B4DPP0	CD9	0.0992115	1.61	cDNA FLJ51032, highly similar to CD9 antigen
A0A140VK56	TALDO1	0.124248	1.48	Transaldolase (EC 2.2.1.2)
A0A140VJJ2	ESD	0.132896	1.68	S-formylglutathione hydrolase (EC 3.1.2.12)
P05160	F13B	0.133176	-1.4	Coagulation factor XIII B chain (Fibrin-stabilizing factor B subunit) (Protein-glutamine gamma-glutamyltransferase B chain) (Transglutaminase B chain)
P41226	UBA7	0.160842	1.54	Ubiquitin-like modifier-activating enzyme 7 (Ubiquitin-activating enzyme 7) (D8) (Ubiquitin-activating enzyme E1 homolog)
A0A286YFJ8	IGHG4	0.164106	-1.49	Immunoglobulin heavy constant gamma 4 (Fragment)
B4DZZ0	ARL6IP5	0.183822	1.03	PRA1 family protein
B2R9F2	SERPINA6	0.183975	-0.645	cDNA, FLJ94361, highly similar to Homo sapiens serine (or cysteine) proteinase inhibitor, clade A(alpha-1 antiproteinase, antitrypsin), member 6 (SERPINA6), mRNA
A0A384MTQ3	AHCY	0.1876	1.58	Adenosylhomocysteinase (EC 3.3.1.1)
B3KQ04	RGS18	0.193611	1.09	cDNA FLJ32552 fis, clone SPLEN1000089, highly similar to Regulator of G-protein signaling 18
A0A140VJZ1	USP5	0.204628	1.11	Ubiquitin carboxyl-terminal hydrolase (EC 3.4.19.12)
P06703	S100A6	0.244283	0.448	Protein S100-A6 (Calcyclin) (Growth factor-inducible protein 2A9) (MLN 4) (Prolactin receptor-associated protein) (PRA) (S100 calcium-binding protein A6)
A0A140VJL9	ALAD	0.24508	1.07	Delta-aminolevulinic acid dehydratase (EC 4.2.1.24)
A0A140VJF4	BLVRA	0.285675	1.7	Biliverdin reductase A (BVR A) (EC 1.3.1.24)
B7Z242	MAOB	0.299238	-1.08	Amine oxidase (EC 1.4.3.-)
P63241	EIF5A	0.302317	1.29	Eukaryotic translation initiation factor 5A-1 (eIF-5A-1) (eIF-5A1) (Eukaryotic initiation factor 5A isoform 1) (eIF-5A) (Rev-binding factor) (eIF-4D)
E9PEW8	HBD	0.369102	1.07	Hemoglobin subunit delta (Fragment)
P06727	APOA4	0.373301	0.429	Apolipoprotein A-IV (Apo-AIV) (ApoA-IV) (Apolipoprotein A4)
Q9Y6C2	EMILIN1	0.388256	1.25	EMILIN-1 (Elastin microfibril interface-located protein 1) (Elastin microfibril interfacer 1)
Q5U0A0	PSMA5	0.399822	0.895	Proteasome subunit alpha type
J3KQ32	OLA1	0.405328	0.811	Obg-like ATPase 1
Q8TF42	UBASH3B	0.410687	1.02	Ubiquitin-associated and SH3 domain-containing protein B (EC 3.1.3.48) (Cbl-interacting protein p70) (Suppressor of T-cell receptor signaling 1) (STS-1) (T-cell ubiquitin ligand 2) (TULA-2) (Tyrosine-protein phosphatase STS1/TULA2)
A3KPE2	APOC3	0.417193	0.444	Apolipoprotein C-III (Apolipoprotein C3)
A0A384P5Q0	CAT	0.422213	0.352	Catalase (EC 1.11.1.6)
P46109	CRKL	0.433591	-0.692	Crk-like protein
O15511	ARPC5	0.48359	0.556	Actin-related protein 2/3 complex subunit 5 (Arp2/3 complex 16 kDa subunit) (p16-ARC)
C9JAI6	CMTM5	0.532531	0.521	CKLF-like MARVEL transmembrane domain-containing protein 5
P06702	S100A9	0.56124	-0.797	Protein S100-A9 (Calgranulin-B) (Calprotectin L1H subunit) (Leukocyte L1 complex heavy chain) (Migration inhibitory factor-related protein 14) (MRP-14) (p14) (S100 calcium-binding protein A9)
Q5QPM9	PSMF1	0.570171	-0.667	Proteasome inhibitor PI31 subunit (Fragment)
Q96AP7	ESAM	0.579199	-0.565	Endothelial cell-selective adhesion molecule
C9JF17	APOD	0.589389	-0.389	Apolipoprotein D (Fragment)
B2R4C5	LYZ	0.622963	-0.734	1,4-beta-N-acetylmuramidase C (EC 3.2.1.17) (Lysozyme C)
Q9UIB8	CD84	0.627341	-0.437	SLAM family member 5 (Cell surface antigen MAX.3) (Hly9-beta) (Leukocyte differentiation antigen CD84) (Signaling lymphocytic activation molecule 5) (CD antigen CD84)
A0A024R845	RAB14	0.638432	-0.529	Ras-related protein Rab-14
A8K878	MANF	0.640443	0.394	cDNA FLJ77177, highly similar to Homo sapiens arginine-rich, mutated in early stage tumors (ARMET), mRNA
A0A140VJI7	ECM1	0.642067	-0.353	Testicular tissue protein Li 61
P05109	S100A8	0.685171	0.524	Protein S100-A8 (Calgranulin-A) (Calprotectin L1L subunit) (Cystic fibrosis antigen) (CFAG) (Leukocyte L1 complex light chain) (Migration inhibitory factor-related protein 8) (MRP-8) (p8) (S100 calcium-binding protein A8) (Urinary stone protein band A)
B3KSV9	SLC9A3R1	0.704565	0.358	cDNA FLJ37148 fis, clone BRACE2025333, highly similar to Homo sapiens Na+/H+ exchange regulatory co-factor (NHERF) mRNA
P10720	PF4V1	0.717332	-0.352	Platelet factor 4 variant (C-X-C motif chemokine 4 variant) (CXCL4L1) (PF4alt) (PF4var1) [Cleaved into: Platelet factor 4 variant(4-74); Platelet factor 4 variant(5-74); Platelet factor 4 variant(6-74)]
B3KUR3	BPGM	0.728925	0.262	cDNA FLJ40459 fis, clone TESTI2041800, highly similar to BISPHOSPHOGLYCERATE MUTASE
A8ASI8	BID	0.76432	0.339	BH3-interacting domain death agonist
B3KVN0	SLC2A1	0.796103	0.26	Glucose transporter type 1, erythrocyte/brain (Solute carrier family 2, facilitated glucose transporter member 1)
Q8TCZ8	APOE	0.806647	-0.252	Apolipoprotein E (Fragment)
O94919	ENDOD1	0.817356	0.239	Endonuclease domain-containing 1 protein (EC 3.1.30.-)
B3KNX0	C1S	0.847119	-0.0761	cDNA FLJ30621 fis, clone CTONG2001681, highly similar to Complement C1s subcomponent
A0A384ME17	TUFM	0.85831	0.189	Elongation factor Tu
G4V2I9	SLC4A1	0.905236	0.0678	Anion exchange protein
H9ZYJ2	TXN	0.906798	0.146	Thioredoxin
Q9Y3C8	UFC1	0.959336	0.0532	Ubiquitin-fold modifier-conjugating enzyme 1 (Ufm1-conjugating enzyme 1)
P05546	SERPIND1	0.975674	-0.0188	Heparin cofactor 2 (Heparin cofactor II) (HC-II) (Protease inhibitor leuserpin-2) (HLS2) (Serpin D1)
Q3ZCW2	LGALSL	0.975835	-0.028	Galectin-related protein (Galectin-like protein) (Lectin galactoside-binding-like protein)

## Sheet: T9
category	description	FDR value	# Proteins	Proteins
GO Biological Process	Platelet degranulation	2.36e-14	13	VCL|HRG|PLEK|F13A1|PPBP|PF4|A2M|TMSB4X|MMRN1|TF|AHSG|ORM2|SERPINA1
GO Biological Process	Regulated exocytosis	2.01e-10	17	SLC2A3|VCL|HRG|PLEK|COTL1|F13A1|STOM|PPBP|PF4|A2M|SNCA|TMSB4X|MMRN1|TF|AHSG|ORM2|SERPINA1
GO Biological Process	Blood coagulation	5.54e-09	12	VCL|HRG|PLEK|F13A1|MYL9|PF4|GP9|A2M|MMRN1|GP1BB|GP5|SERPINA1
GO Biological Process	Cell activation	4.08e-08	17	SLC2A3|VCL|HRG|PLEK|COTL1|MYL9|STOM|PPBP|PF4|HPRT1|GP9|SNCA|GP1BB|GP5|AHSG|ORM2|SERPINA1
GO Biological Process	Platelet activation	6.26e-07	8	VCL|HRG|PLEK|MYL9|PF4|GP9|GP1BB|GP5
GO Biological Process	Blood coagulation, fibrin clot formation	4.92e-06	5	F13A1|GP9|A2M|GP1BB|GP5
GO Biological Process	Leukocyte mediated immunity	5.63e-06	12	SLC2A3|VCL|COTL1|C6|STOM|PPBP|HPRT1|C8A|C4BPA|AHSG|ORM2|SERPINA1
GO Biological Process	Vesicle-mediated transport	7.08e-06	18	SLC2A3|VCL|HRG|PLEK|COTL1|F13A1|AMBP|STOM|PPBP|PF4|A2M|SNCA|TMSB4X|MMRN1|TF|AHSG|ORM2|SERPINA1
GO Biological Process	Response to stress	9.05e-06	24	VCL|HRG|PLEK|GMPR|COTL1|C6|F13A1|MYL9|PPBP|PF4|GP9|A2M|SNCA|C8A|PTGS1|C4BPA|MMRN1|GP1BB|GP5|PDIA6|TF|AHSG|ORM2|SERPINA1
GO Biological Process	Blood coagulation, intrinsic pathway	6.81e-05	4	GP9|A2M|GP1BB|GP5
GO Biological Process	Establishment of localization in cell	6.9e-05	19	SLC2A3|VCL|HRG|PLEK|YWHAH|COTL1|F13A1|STOM|PPBP|PF4|A2M|SNCA|TMSB4X|MMRN1|TF|AHSG|ORM2|SERPINA1|RAN
GO Biological Process	Immune system process	0.00013	19	SLC2A3|VCL|HRG|PLEK|COTL1|C6|STOM|AZGP1|PPBP|PF4|HPRT1|SNCA|C8A|C4BPA|TF|ITGA6|AHSG|ORM2|SERPINA1
GO Biological Process	Cell adhesion	0.00022	12	VCL|PLEK|AMBP|MYL9|AZGP1|GP9|MMRN1|GP1BB|GP5|PARVB|ITGA6|IGFALS
GO Biological Process	Immune response	0.00028	15	SLC2A3|VCL|HRG|COTL1|C6|STOM|PPBP|PF4|HPRT1|SNCA|C8A|C4BPA|AHSG|ORM2|SERPINA1
GO Biological Process	Response to stimulus	0.00042	33	SLC2A3|VCL|HRG|PLEK|YWHAH|GMPR|COTL1|C6|F13A1|MYL9|STOM|AZGP1|PPBP|PF4|HPRT1|GP9|A2M|SNCA|C8A|PTGS1|C4BPA|TMSB4X|MMRN1|GP1BB|GP5|PDIA6|TF|ITGA6|AHSG|ORM2|SERPINA1|IGFALS|RAN
GO Biological Process	Regulation of biological quality	0.00058	23	VCL|AFM|HRG|PLEK|YWHAH|COTL1|F13A1|CCT6A|MYL9|AZGP1|PF4|GP9|A2M|SNCA|PTGS1|TMSB4X|MMRN1|GP1BB|GP5|PARVB|PDIA6|TF|SERPINA1
GO Biological Process	Myeloid leukocyte activation	0.0016	9	SLC2A3|VCL|COTL1|STOM|PPBP|SNCA|AHSG|ORM2|SERPINA1
GO Biological Process	Regulation of complement activation	0.0034	4	C6|A2M|C8A|C4BPA
GO Biological Process	Neutrophil degranulation	0.0034	8	SLC2A3|VCL|COTL1|STOM|PPBP|AHSG|ORM2|SERPINA1
GO Biological Process	Defense response	0.0042	12	HRG|COTL1|C6|PPBP|PF4|SNCA|C8A|PTGS1|C4BPA|AHSG|ORM2|SERPINA1
GO Biological Process	Transport	0.0059	22	SLC2A3|VCL|AFM|HRG|PLEK|YWHAH|COTL1|F13A1|AMBP|STOM|AZGP1|PPBP|PF4|A2M|SNCA|TMSB4X|MMRN1|TF|AHSG|ORM2|SERPINA1|RAN
GO Biological Process	Leukocyte activation	0.0064	10	SLC2A3|VCL|COTL1|STOM|PPBP|HPRT1|SNCA|AHSG|ORM2|SERPINA1
GO Biological Process	Humoral immune response	0.0078	6	HRG|C6|PPBP|PF4|C8A|C4BPA
GO Biological Process	Cytolysis	0.0173	3	HRG|C6|C8A
GO Biological Process	Complement activation, classical pathway	0.0232	3	C6|C8A|C4BPA
GO Biological Process	Inflammatory response	0.027	7	PPBP|PF4|SNCA|PTGS1|AHSG|ORM2|SERPINA1
GO Biological Process	Platelet aggregation	0.029	3	VCL|PLEK|MYL9
GO Biological Process	Acute-phase response	0.0324	3	AHSG|ORM2|SERPINA1
GO Biological Process	Cell killing	0.0383	4	HRG|PPBP|PF4|HPRT1
GO Biological Process	Biological regulation	0.0436	37	VCL|AFM|HRG|PLEK|YWHAH|COTL1|C6|F13A1|AMBP|CCT6A|MYL9|STOM|AZGP1|PPBP|PF4|HPRT1|GP9|A2M|SNCA|C8A|PTGS1|C4BPA|S100A4|TMSB4X|INF2|MMRN1|GP1BB|GP5|PARVB|PDIA6|TF|ITGA6|AHSG|ORM2|SERPINA1|IGFALS|RAN
GO Cellular Component	Extracellular region	5.01e-13	34	SLC2A3|VCL|AFM|HRG|PLEK|YWHAH|COTL1|C6|F13A1|AMBP|CCT6A|STOM|AZGP1|PPBP|PF4|HPRT1|A2M|MDH2|SNCA|C8A|PTGS1|C4BPA|S100A4|TMSB4X|MMRN1|GP5|PDIA6|TF|ITGA6|AHSG|ORM2|SERPINA1|IGFALS|RAN
GO Cellular Component	Platelet alpha granule lumen	6.15e-13	10	HRG|F13A1|PPBP|PF4|A2M|TMSB4X|MMRN1|AHSG|ORM2|SERPINA1
GO Cellular Component	Blood microparticle	1.01e-12	11	AFM|HRG|F13A1|AMBP|STOM|A2M|C8A|C4BPA|TF|AHSG|ORM2
GO Cellular Component	Extracellular organelle	1.19e-12	26	SLC2A3|VCL|AFM|HRG|YWHAH|COTL1|C6|AMBP|CCT6A|STOM|AZGP1|PF4|HPRT1|A2M|MDH2|C8A|PTGS1|S100A4|GP5|PDIA6|TF|AHSG|ORM2|SERPINA1|IGFALS|RAN
GO Cellular Component	Extracellular space	1.3e-12	30	SLC2A3|VCL|AFM|HRG|YWHAH|COTL1|C6|F13A1|AMBP|CCT6A|STOM|AZGP1|PPBP|PF4|HPRT1|A2M|MDH2|SNCA|C8A|PTGS1|C4BPA|S100A4|GP5|PDIA6|TF|AHSG|ORM2|SERPINA1|IGFALS|RAN
GO Cellular Component	Extracellular exosome	6.34e-12	25	SLC2A3|VCL|AFM|HRG|YWHAH|COTL1|C6|AMBP|CCT6A|STOM|AZGP1|HPRT1|A2M|MDH2|C8A|PTGS1|S100A4|GP5|PDIA6|TF|AHSG|ORM2|SERPINA1|IGFALS|RAN
GO Cellular Component	Secretory granule lumen	2.79e-11	13	VCL|HRG|COTL1|F13A1|PPBP|PF4|A2M|TMSB4X|MMRN1|TF|AHSG|ORM2|SERPINA1
GO Cellular Component	Vesicle	1.09e-10	30	SLC2A3|VCL|AFM|HRG|YWHAH|COTL1|C6|F13A1|AMBP|CCT6A|STOM|AZGP1|PPBP|PF4|HPRT1|A2M|MDH2|C8A|PTGS1|S100A4|TMSB4X|MMRN1|GP5|PDIA6|TF|AHSG|ORM2|SERPINA1|IGFALS|RAN
GO Cellular Component	Collagen-containing extracellular matrix	4.61e-09	12	HRG|F13A1|AMBP|AZGP1|PF4|A2M|S100A4|MMRN1|ITGA6|AHSG|ORM2|SERPINA1
GO Cellular Component	Extracellular matrix	6.77e-09	13	HRG|F13A1|AMBP|AZGP1|PF4|A2M|S100A4|MMRN1|ITGA6|AHSG|ORM2|SERPINA1|IGFALS
GO Cellular Component	Secretory granule	1.4e-08	15	SLC2A3|VCL|HRG|COTL1|F13A1|STOM|PPBP|PF4|A2M|TMSB4X|MMRN1|TF|AHSG|ORM2|SERPINA1
GO Cellular Component	Cytoplasmic vesicle	0.00037	17	SLC2A3|VCL|HRG|COTL1|F13A1|STOM|PPBP|PF4|A2M|TMSB4X|MMRN1|PDIA6|TF|AHSG|ORM2|SERPINA1|RAN
GO Cellular Component	Membrane attack complex	0.0143	2	C6|C8A
GO Cellular Component	Specific granule	0.0342	4	SLC2A3|VCL|STOM|ORM2
GO Molecular Function	Actin binding	0.0089	8	VCL|YWHAH|COTL1|SNCA|S100A4|TMSB4X|INF2|PARVB
GO Molecular Function	Endopeptidase inhibitor activity	0.0089	6	HRG|AMBP|A2M|SNCA|AHSG|SERPINA1
GO Molecular Function	Serine-type endopeptidase inhibitor activity	0.0358	4	HRG|AMBP|A2M|SERPINA1
KEGG Pathways	Complement and coagulation cascades	1.06e-05	6	C6|F13A1|A2M|C8A|C4BPA|SERPINA1
KEGG Pathways	ECM-receptor interaction	0.0074	4	GP9|GP1BB|GP5|ITGA6
KEGG Pathways	Hematopoietic cell lineage	0.0074	4	GP9|GP1BB|GP5|ITGA6
KEGG Pathways	Platelet activation	0.0127	4	GP9|PTGS1|GP1BB|GP5
Reactome Pathways	Platelet activation, signaling and aggregation	4e-16	16	VCL|HRG|PLEK|F13A1|PPBP|PF4|GP9|A2M|TMSB4X|MMRN1|GP1BB|GP5|TF|AHSG|ORM2|SERPINA1
Reactome Pathways	Platelet degranulation	1.65e-15	13	VCL|HRG|PLEK|F13A1|PPBP|PF4|A2M|TMSB4X|MMRN1|TF|AHSG|ORM2|SERPINA1
Reactome Pathways	Hemostasis	1.78e-12	17	VCL|HRG|PLEK|F13A1|PPBP|PF4|GP9|A2M|TMSB4X|MMRN1|GP1BB|GP5|TF|ITGA6|AHSG|ORM2|SERPINA1
Reactome Pathways	Formation of Fibrin Clot (Clotting Cascade)	2.21e-07	6	F13A1|PF4|GP9|A2M|GP1BB|GP5
Reactome Pathways	Intrinsic Pathway of Fibrin Clot Formation	0.00011	4	GP9|A2M|GP1BB|GP5
Reactome Pathways	Defective F9 activation	0.00024	3	GP9|GP1BB|GP5
Reactome Pathways	GP1b-IX-V activation signalling	0.00099	3	GP9|GP1BB|GP5
Reactome Pathways	Innate Immune System	0.0015	11	SLC2A3|VCL|COTL1|C6|STOM|PPBP|C8A|C4BPA|AHSG|ORM2|SERPINA1
Reactome Pathways	Regulation of Insulin-like Growth Factor (IGF) transport and uptake by Insulin-like Growth Factor Binding Proteins (IGFBPs)	0.0015	5	PDIA6|TF|AHSG|SERPINA1|IGFALS
Reactome Pathways	Neutrophil degranulation	0.0015	8	SLC2A3|VCL|COTL1|STOM|PPBP|AHSG|ORM2|SERPINA1
Reactome Pathways	Platelet Adhesion to exposed collagen	0.0015	3	GP9|GP1BB|GP5
Reactome Pathways	Post-translational protein phosphorylation	0.0125	4	PDIA6|TF|AHSG|SERPINA1
Reactome Pathways	Platelet Aggregation (Plug Formation)	0.0126	3	GP9|GP1BB|GP5
Reactome Pathways	Regulation of Complement cascade	0.0201	3	C6|C8A|C4BPA
Reactome Pathways	Terminal pathway of complement	0.0228	2	C6|C8A
Reactome Pathways	Purine salvage	0.0478	2	GMPR|HPRT1
WikiPathways	Complement system	0.0433	4	C6|F13A1|C8A|C4BPA
WikiPathways	22q11.2 copy number variation syndrome	0.0465	4	GP9|GP1BB|GP5|RAN
